# Supplementary material for: Impact of Leishmania Infection on Host Macrophage Nuclear Physiology and Nucleopore Complex Integrity
Source: PLoS Pathog. 2015 Mar 31;11(3):e1004776. doi: 10.1371/journal.ppat.1004776 (PMC4380401; doi:10.1371/journal.ppat.1004776)
Supplement: S1 Dataset — Excel file. Sheet 1: Leishmania proteins detected in host macrophage nuclei. Sheet 2: emPAI values for all proteins. Sheet 3: Microscopy data for Nup62. Sheet 4: Scaffold number of spectra set 1. Sheet 5: Spectrum report set 1. Sheet 6: Peptide report set 1. Sheet 7: Scaffold number of spectra set 2. Sheet 8: Spectrum report set 2. Sheet 9: Peptide report set 2. Sheet 10: Fold-change of emPAI values after Leishmania infection in NP compare to Nil. Sheet 11: Leishmania database—proteomic data. (XLSX) [file ppat.1004776.s006.xlsx]

## Sheet: Leish proteins in host nuclei
	Full list of leish prot (mex+wt & KO) in nuc (WN+NP)			Number of Spectra1
#	Protein name	Accession number	MW (kDa)	Nil	Mex	WT	KO		Not in Mus Musculus	Only in WN	Only in NP	In Both
1	activated protein kinase c receptor (LACK) [Leishmania major strain Friedlin]	gi|157872022 (+3)	34		8	8.5	6.5		*		*
2	alpha tubulin [Leishmania major strain Friedlin]	gi|157866132 (+17)	50	6	102	66.5	66					*
3	chaperonin HSP60, mitochondrial precursor [Leishmania mexicana MHOM/GT/2001/U1103]	gi|322490787	60		7					*
4	conserved hypothetical protein [Leishmania major strain Friedlin]	gi|157877745 (+1)	59			7	5		*	*
5	conserved hypothetical protein [Leishmania major strain Friedlin]	gi|157875205 (+1)	56			5	4		*			*
6	conserved hypothetical protein [Leishmania major strain Friedlin]	gi|157874781 (+1)	22			2.5	5.5		*	*
7	conserved hypothetical protein [Leishmania major strain Friedlin]	gi|157866707	104		1.5	3.5	3		*	*
8	conserved hypothetical protein [Leishmania major strain Friedlin]	gi|157871305 (+1)	90			4.5	2.5		*	*
9	conserved hypothetical protein [Leishmania major strain Friedlin]	gi|157877371 (+1)	123		1.5	2.5	1.5		*	*
10	conserved hypothetical protein [Leishmania major strain Friedlin]	gi|157868292 (+1)	41			4	1		*	*
11	conserved hypothetical protein [Leishmania major strain Friedlin]	gi|157868041 (+1)	13			2.5	3.5		*	*
12	conserved hypothetical protein [Leishmania mexicana MHOM/GT/2001/U1103]	gi|322494399	97		12	5			*	*
13	conserved hypothetical protein [Leishmania mexicana MHOM/GT/2001/U1103]	gi|322491180	57		13	1	1		*			*
14	conserved hypothetical protein [Leishmania mexicana MHOM/GT/2001/U1103]	gi|322492740	89		12				*	*
15	conserved hypothetical protein [Leishmania mexicana MHOM/GT/2001/U1103]	gi|322491767	47		6.5	1	1.5		*	*
16	conserved hypothetical protein [Leishmania mexicana MHOM/GT/2001/U1103]	gi|322487862	32		8				*	*
17	conserved hypothetical protein [Leishmania mexicana MHOM/GT/2001/U1103]	gi|322490527	41		6.5				*	*
18	conserved hypothetical protein [Leishmania mexicana MHOM/GT/2001/U1103]	gi|322494833	33		3				*	*
19	conserved hypothetical protein [Leishmania mexicana MHOM/GT/2001/U1103]	gi|322495224	87		3.5	0.5			*	*
20	conserved hypothetical protein [Leishmania mexicana MHOM/GT/2001/U1103]	gi|322487994	59		4.5				*	*
21	conserved hypothetical protein [Leishmania mexicana MHOM/GT/2001/U1103]	gi|322487861	30		5.5				*	*
22	conserved hypothetical protein [Leishmania mexicana MHOM/GT/2001/U1103]	gi|322491107	30		3				*	*
23	conserved hypothetical protein [Leishmania mexicana MHOM/GT/2001/U1103]	gi|322489749	109		3.5				*	*
24	conserved hypothetical protein [Leishmania mexicana MHOM/GT/2001/U1103]	gi|322491040	17		2				*	*
25	conserved hypothetical protein [Leishmania mexicana MHOM/GT/2001/U1103]	gi|322491271	29		2				*	*
26	D-lactate dehydrogenase-like protein [Leishmania mexicana MHOM/GT/2001/U1103]	gi|322493021	53		2				*	*
27	glutamate dehydrogenase [Leishmania mexicana MHOM/GT/2001/U1103]	gi|322489858	115		11				*	*
28	glyceraldehyde 3-phosphate dehydrogenase,glycosomal [Leishmania major strain Friedlin]	gi|157872750 (+1)	39		10	5	13		*	*
29	glyceraldehyde 3-phosphate dehydrogenase,glycosomal [Leishmania mexicana MHOM/GT/2001/U1103]	gi|322493686	39		7				*			*
30	glycosomal malate dehydrogenase [Leishmania mexicana MHOM/GT/2001/U1103]	gi|322490484	34		5		0.5		*		*
31	glycosomal phosphoenolpyruvate carboxykinase,putative [Leishmania mexicana MHOM/GT/2001/U1103]	gi|322492996 (+1)	58		3.5				*		*
32	GP63, leishmanolysin [Leishmania major strain Friedlin]	gi|157865339	64			18.5			*	*
33	GP63, leishmanolysin [Leishmania mexicana MHOM/GT/2001/U1103]	gi|322489112	64		36.5	1.5			*			*
34	h1 histone-like protein [Leishmania major strain Friedlin]	gi|157875383 (+1)	15				4				*
35	histone H2A [Leishmania major strain Friedlin]	gi|157868982 (+5)	14			3	2.5					*
36	histone H2B [Leishmania major]	gi|13384083 (+7)	12		4.5	3.5	4.5					*
37	histone H3 [Leishmania major strain Friedlin]	gi|157865427 (+9)	15		2	3	2					*
38	histone H4 [Leishmania major strain Friedlin]	gi|157864112	11			3	0.5					*
39	hypothetical protein LMJF_02_0550 [Leishmania major strain Friedlin]	gi|321438192 (+1)	18			3.5	4.5		*	*
40	hypothetical protein LMJF_23_1020 [Leishmania major strain Friedlin]	gi|157869772 (+1)	16		1	1.5	3.5		*	*
41	hypothetical protein LMJF_31_1050 [Leishmania major strain Friedlin]	gi|321399805 (+1)	39				2		*			*
42	hypothetical protein SCD6.10 [Leishmania major strain Friedlin]	gi|157870514 (+1)	32				2.5		*	*
43	hypothetical protein, unknown function [Leishmania mexicana MHOM/GT/2001/U1103]	gi|322494606	28		2				*	*
44	malate dehydrogenase [Leishmania mexicana MHOM/GT/2001/U1103]	gi|322494847	34		2					*
45	mitochondrial processing peptidase, beta subunit,putative,metallo-peptidase, Clan ME, Family M16 [Leishmania mexicana MHOM/GT/2001/U1103]	gi|322495384	55		4.5				*	*
46	paraflagellar rod protein 2C [Leishmania major strain Friedlin]	gi|157867341 (+5)	69		7	22.5	25.5		*			*
47	paraflagellar rod protein 2C [Leishmania mexicana MHOM/GT/2001/U1103]	gi|322490065	76		4				*		*
48	PAS-domain containing phosphoglycerate kinase,putative [Leishmania mexicana MHOM/GT/2001/U1103]	gi|322493729	58		4		3		*		*
49	p-glycoprotein [Leishmania mexicana MHOM/GT/2001/U1103]	gi|322494937	147		2.5				*	*
50	protein disulfide isomerase [Leishmania mexicana MHOM/GT/2001/U1103]	gi|322491291	52		6				*	*
51	putative 3-methylcrotonoyl-CoA carboxylase beta subunit [Leishmania major strain Friedlin]	gi|157865640 (+2)	58			2.5	1		*		*
52	putative 3-oxo-5-alpha-steroid 4-dehydrogenase [Leishmania mexicana MHOM/GT/2001/U1103]	gi|322492476	34		4				*	*
53	putative 40S ribosomal protein L14 [Leishmania mexicana MHOM/GT/2001/U1103]	gi|322491844 (+1)	20		2.5						*
54	putative 40S ribosomal protein S10 [Leishmania major strain Friedlin]	gi|157876650 (+3)	19		2	2	3				*
55	putative 40S ribosomal protein S4 [Leishmania major strain Friedlin]	gi|157866320 (+3)	31		7.5	5.5	2			*
56	putative 60S ribosomal protein L10a [Leishmania mexicana MHOM/GT/2001/U1103]	gi|322490311 (+1)	25		8.5	2.5	2				*
57	putative 60S ribosomal protein L5 [Leishmania major strain Friedlin]	gi|323363807 (+5)	34		1.5	2	3				*
58	putative 60S ribosomal protein L9 [Leishmania mexicana MHOM/GT/2001/U1103]	gi|322491598 (+1)	22		2.5					*
59	putative 6-phospho-1-fructokinase [Leishmania mexicana MHOM/GT/2001/U1103]	gi|322488531	54		8	3.5	4		*			*
60	putative ADP,ATP carrier protein 1, mitochondrial precursor [Leishmania mexicana MHOM/GT/2001/U1103]	gi|322490433 (+1)	35	4	17.5	5	5		*			*
61	putative ATP synthase F1 subunit gamma protein [Leishmania mexicana MHOM/GT/2001/U1103]	gi|322491682	34		3				*	*
62	putative ATP synthase, epsilon chain [Leishmania mexicana MHOM/GT/2001/U1103]	gi|322493750	20		4.5	2	2		*	*
63	putative ATPase alpha subunit [Leishmania mexicana MHOM/GT/2001/U1103]	gi|322488161 (+9)	63		2.5	0.5					*
64	putative ATP-dependent DEAD/H RNA helicase [Leishmania major strain Friedlin]	gi|321399692 (+1)	64	0.5	2.5	2.5	2			*
65	putative centromere/microtubule binding protein cbf5 [Leishmania major strain Friedlin]	gi|157869178 (+1)	48		2				*		*
66	putative cytoskeleton-associated protein CAP5.5 [Leishmania major strain Friedlin]	gi|157873023 (+1)	80			11	3.5			*
67	putative dynein heavy chain [Leishmania major strain Friedlin]	gi|157870604 (+1)	535		1.5	2	3			*
68	putative glucose-regulated protein 78 [Leishmania mexicana MHOM/GT/2001/U1103]	gi|322493205	72		6					*
69	putative glycosomal membrane protein [Leishmania mexicana MHOM/GT/2001/U1103]	gi|322493313	24		4.5				*	*
70	putative heat-shock protein hsp70 [Leishmania major strain Friedlin]	gi|157872028 (+3)	72	5.5	6	9	15					*
71	putative hexokinase [Leishmania mexicana MHOM/GT/2001/U1103]	gi|322491502	52		6							*
72	putative kinesin [Leishmania mexicana MHOM/GT/2001/U1103]	gi|322490068 (+3)	278		3.5	2	1		*	*
73	putative kinesin K39 [Leishmania mexicana MHOM/GT/2001/U1103]	gi|322489715	298		3.5				*	*
74	putative microtubule-associated protein [Leishmania major strain Friedlin]	gi|157863930 (+1)	207		4.5	18	15.5		*			*
75	putative microtubule-associated protein, partial [Leishmania mexicana MHOM/GT/2001/U1103]	gi|322488149	90		6				*			*
76	putative nucleolar RNA-binding protein [Leishmania major strain Friedlin]	gi|157864600 (+2)	38		3	2	0.5		*			*
77	putative paraflagellar rod protein 1D [Leishmania major strain Friedlin]	gi|321438755 (+5)	69		6.5	16	29		*	*
78	putative P-type H+-ATPase [Leishmania major strain Friedlin]	gi|157868013 (+3)	107		0.5	2	0.5		*	*
79	putative pyruvate dehydrogenase E1 beta subunit [Leishmania mexicana MHOM/GT/2001/U1103]	gi|322492470	38		4				*	*
80	putative ribosomal protein L1a [Leishmania major strain Friedlin]	gi|321438685 (+3)	41		0.5	4.5	3		*	*
81	putative ribosomal protein S20 [Leishmania major strain Friedlin]	gi|157871666 (+10)	13			1	2.5				*
82	putative surface antigen protein [Leishmania major strain Friedlin]	gi|157865947 (+3)	65			0.5	2.5		*	*
83	putative surface protein amastin [Leishmania major strain Friedlin]	gi|157872263 (+3)	21			2.5	4		*	*
84	putative surface protein amastin [Leishmania mexicana MHOM/GT/2001/U1103]	gi|322493481 (+1)	21		4.5				*	*
85	putative vacuolar-type proton translocating pyrophosphatase 1 [Leishmania mexicana MHOM/GT/2001/U1103]	gi|322493886	84		9	1			*	*
86	putative voltage-dependent anion-selective channel [Leishmania major strain Friedlin]	gi|321438182 (+1)	30			5.5	3			*
87	RecName: Full=40S ribosomal protein S3a; AltName: Full=LmS3a-related protein; Short=LmS3arp	gi|122048170 (+15)	30		3.5	1	0.5			*
88	RecName: Full=60S ribosomal protein L11	gi|1172954 (+9)	22	1.5	2.5	1	0.5					*
89	RecName: Full=Heat shock protein 83; Short=HSP 83	gi|123665 (+3)	81		1	2.5	2		*	*
90	RecName: Full=Leishmanolysin; AltName: Full=Cell surface protease; AltName: Full=Major surface glycoprotein; AltName: Full=Major surface protease; AltName: Full=Promastigote surface endopeptidase; AltName: Full=Protein gp63; Flags: Precursor	gi|121549 (+2)	64			2					*
91	ribonucleoprotein p18, mitochondrial precursor,putative [Leishmania mexicana MHOM/GT/2001/U1103]	gi|322489787 (+1)	21		6	1	0.5		*			*
92	succinyl-CoA ligase [GDP-forming] beta-chain,putative [Leishmania mexicana MHOM/GT/2001/U1103]	gi|322490883	44		3.5				*	*
93	tryparedoxin peroxidase [Leishmania mexicana MHOM/GT/2001/U1103]	gi|322489861 (+1)	22		2.5	0.5			*	*
94	unnamed protein product [Leishmania mexicana MHOM/GT/2001/U1103]	gi|356491738	80		24.5				*	*
	1 average of number of spectra N found in the 2 sets of sample - only N ≥ 2 have been kept, and if N > (2* N from Nil samples)
	grey = detected in Nil
	bold = not in proteomics with Mus musculus database
	bold and not grey = genuine leishmanial proteins for sure

## Sheet: emPAI values for all (Mus musc)
List of (NIL + Mex+ Maj WT + Maj GP63-/-) (WN + NP)
						Nil		L. mex		L. maj WT		L. maj GP63-/-				Number of GP63 cleavage sites
Uniprot	gi Accession number	IPI	MGI	Gene	Name	NP	WN	NP	WN	NP	WN	NP	WN		Uniprot	site 1	site 2	site 3	site 4	site 5
Q3U452	74181742	IPI00652749	No associated gene	0	- ATP synthase subunit alpha			0	0.3						Q3U452	0	0	0	1	0
D3YVN8	148678918	IPI00606615	No associated gene	- Uncharacterized protein	- Uncharacterized protein	1.61	1.15	1.61	0.78	1.15	0.78	1.15	0.78		D3YVN8	0	0	1	0	0
A2AIV2	123228253	IPI00348445	MGI:1913435	1110037F02Rik	Isoform 1 of Protein virilizer homolog	0	0.1	0.07	0.12	0	0.15	0	0.12		A2AIV2	2	4	2	5	3
Q14AA6	148673500	IPI00127109	MGI:1922721	1700009N14Rik	cDNA 1700009N14 gene	0.54	0.78	0.78	0.54	0.78	0.54	0.54	0.78		Q14AA6	n/a	n/a	n/a	n/a	n/a
Q3V2K0	74199978	IPI00126917	MGI:3588264	1700071K01Rik	RIKEN cDNA 1700071K01 gene	0	0.62	0.83	1.34	0	0.83	0	0.44		Q3V2K0	n/a	n/a	n/a	n/a	n/a
Q9D937	12840911	IPI00112004	MGI:1913526	1810009A15Rik	RIKEN cDNA 1810009A15 gene	2.16	0					2.16	0		Q9D937	n/a	n/a	n/a	n/a	n/a
Q9CR02-2	116283413	IPI00886057	No associated gene	1810029B16Rik	Isoform 2 of UPF0534 protein C4orf43 homolog	1.85	0					1.31	0		Q9CR02-2	1	0	0	1	0
Q9CR02-1	22028291	IPI00132883	No associated gene	1810029B16Rik	Isoform 1 of UPF0534 protein C4orf43 homolog	1.51	0					0.85	0		Q9CR02-1	2	0	0	2	0
Q9CY57-2	111308264	IPI00120174	No associated gene	2500003M10Rik	Isoform 2 of Friend of PRMT1 protein	1.05	0.54					1.37	0		Q9CY57-2	1	0	0	3	2
Q9CY57-4	12835809	IPI00471466	No associated gene	2500003M10Rik	Isoform 4 of Friend of PRMT1 protein	1.42	0.7					1.89	0		Q9CY57-4	1	0	0	3	2
Q9CY57-1	7670506	IPI00283671	No associated gene	2500003M10Rik	Isoform 1 of Friend of PRMT1 protein	0.83	0.44					1.07	0		Q9CY57-1	0	0	0	3	1
Q6NV83-1	45946398	IPI00830853	No associated gene	2610101N10Rik	Isoform 1 of U2 snRNP-associated SURP motif-containing protein	0.32	0.61	0.49	0.61	0.27	0.55	0.13	0.61		Q6NV83-1	1	1	1	2	1
Q6NV83-3	45946398	IPI00411097	No associated gene	2610101N10Rik	Isoform 3 of U2 snRNP-associated SURP motif-containing protein	0.28	0.64	0.45	0.64	0.23	0.57	0	0.64		Q6NV83-3	1	1	1	2	1
Q8VDP4	37589965	IPI00123624	MGI:2444228	2610301G19Rik	RIKEN cDNA 2610301G19 gene	0	0.14								Q8VDP4	3	3	1	1	3
Q9CQE8	29387285	IPI00132456	MGI:1915295	2700060E02Rik	RIKEN cDNA 2700060E02 gene	0.55	0			0.73	0	0.39	0		Q9CQE8	n/a	n/a	n/a	n/a	n/a
Q8BIS2	109735018	IPI00222228	MGI:3045312	4732456N10Rik	hypothetical protein LOC239673					0.2	0.2	0	0.2		Q8BIS2	n/a	n/a	n/a	n/a	n/a
NP_795950	60359952	IPI00785510	MGI:2442521	5830418K08Rik	RIKEN cDNA 5830418K08 gene			0.05	0						NP_795950	1	1	2	1	2
Q8BQ48-5	74213757	IPI00889316	No associated gene	5830418K08Rik	Isoform 5 of Protein KIAA1731 homolog			0.06	0						Q8BQ48-5	1	0	0	1	0
Q8BQ48-1	74144171	IPI00889221	No associated gene	5830418K08Rik	Isoform 1 of Protein KIAA1731 homolog			0.06	0						Q8BQ48-1	0	0	1	0	0
Q8BQ48-2	74144171	IPI00228768	No associated gene	5830418K08Rik	Isoform 2 of Protein KIAA1731 homolog			0.06	0						Q8BQ48-2	0	0	1	0	0
Q8BQ48-4	74144171	IPI00556726	No associated gene	5830418K08Rik	Isoform 4 of Protein KIAA1731 homolog			0.1	0						Q8BQ48-4	0	0	1	0	0
Q8BQ48-6	111600271	IPI01016246	No associated gene	5830418K08Rik	Isoform 6 of Protein KIAA1731 homolog			0.06	0						Q8BQ48-6	0	0	1	0	0
P58742	19343738	IPI00311509	MGI:2443767	Aaas	achalasia, adrenocortical insufficiency, alacrimia	0	0.47	0.33	0.33			0	0.47		P58742	1	0	1	1	0
Q9JKX4-1	74194197	IPI00123565	No associated gene	Aatf	Isoform 1 of Protein AATF	0	0.41	0.53	0	0.41	0.29	0	0.41		Q9JKX4-1	1	2	1	0	1
Q9JKX4-2	32186991	IPI00409289	No associated gene	Aatf	Isoform 2 of Protein AATF	0	0.32	0.45	0	0.32	0	0	0.32		Q9JKX4-2	1	1	1	0	0
Q9JKX4-3	19263541	IPI00405346	No associated gene	Aatf	Isoform 3 of Protein AATF	0	0.58	0.78	0	0.58	0.41	0	0.58		Q9JKX4-3	1	2	1	0	1
Q5SSE9-2	26336288	IPI00798557	No associated gene	Abca13	Isoform 2 of ATP-binding cassette sub-family A member 13			0	0.04						Q5SSE9-2	n/a	n/a	n/a	n/a	n/a
E9QMR1	122889644	IPI00830927	No associated gene	Abca13	Uncharacterized protein			0	1.15						E9QMR1	0	0	1	0	0
Q5SSE9-1	56206393	IPI00265219	No associated gene	Abca13	Isoform 1 of ATP-binding cassette sub-family A member 13			0	0.03						Q5SSE9-1	7	8	11	4	3
P55096	2895319	IPI00135646	MGI:1349216	Abcd3	ATP-binding cassette, sub-family D (ALD), member 3			0.14	0.14	0	0.14	0	0.14		P55096	0	3	2	2	1
Q6P542	46189243	IPI00396671	MGI:1351658	Abcf1	ATP-binding cassette, sub-family F (GCN20), member 1	0.22	0					0.16	0		Q6P542	1	1	0	3	2
Q9QYL7	26325198	IPI00471226	MGI:1353636	Abt1	activator of basal transcription 1					0	0.47	0	0.47		Q9QYL7	3	1	2	2	1
Q8K370	26341062	IPI00170013	MGI:1919235	Acad10	acyl-Coenzyme A dehydrogenase family, member 10					0.15	0				Q8K370	0	1	1	1	2
OTTMUSP00000027585	257467675	IPI00267983	MGI:2443320	Acad12	acyl-Coenzyme A dehydrogenase family, member 12					0.27	0				OTTMUSP00000027585	0	0	0	1	2
OTTMUSP00000044351	220897397	IPI00918134	MGI:1891824	Acin1	apoptotic chromatin condensation inducer 1	0.74	0	0.74	0	0.89	0	1.21	0		OTTMUSP00000044351	1	0	1	1	2
Q9JIX8-3	74193103	IPI00230675	No associated gene	Acin1	apoptotic chromatin condensation inducer in the nucleus isoform 3	0.78	0.82	0.78	0.67	0.78	0.67	1.1	1.15		Q9JIX8-3	n/a	n/a	n/a	n/a	n/a
OTTMUSP00000044348	74179647	IPI00918977	MGI:1891824	Acin1	apoptotic chromatin condensation inducer 1	0.78	0	0.78	0	0.93	0	1.28	0		OTTMUSP00000044348	0	0	0	0	1
OTTMUSP00000044349	31077395	IPI00919239	MGI:1891824	Acin1	apoptotic chromatin condensation inducer 1	0.68	0	0.68	0	0.68	0	0.95	0		OTTMUSP00000044349	1	0	1	1	2
NP_001078942	28972341	IPI00911143	MGI:1891824	Acin1	apoptotic chromatin condensation inducer 1	0.4	0	0.36	0	0.4	0	0.45	0		NP_001078942	2	1	3	4	4
Q05D19	116283601	IPI00808206	MGI:1891824	Acin1	apoptotic chromatin condensation inducer 1	0.62	0.78	0.47	0.47	0.62	0.47	0.96	0.96		Q05D19	3	1	1	1	0
Q9JIX8	220897400	IPI00845669	MGI:1891824	Acin1	Apoptotic chromatin condensation inducer 1	0	0.86	0	0.7	0	0.7	0	1.22		Q9JIX8	2	3	3	4	4
Q9JIX8-4	220897391	IPI00230677	#N/A	Acin1	Uncharacterized protein	0	0.46	0	0.27	0	0.36	0	0.56		Q9JIX8-4	3	6	5	7	6
Q9JIX8-1	26341220	IPI00121136	No associated gene	Acin1	Isoform 1 of Apoptotic chromatin condensation inducer in the nucleus	0.4	0.47	0.36	0.28	0.4	0.37	0.45	0.57		Q9JIX8-1	1	1	2	3	2
Q9JIX8-4	220897392	IPI00922962		Acin1	apoptotic chromatin condensation inducer in the nucleus isoform 2	0.4	0	0.35	0	0.4	0	0.44	0		Q9JIX8-4	3	6	5	7	6
P68134	387082	IPI00110827	MGI:87902	Acta1	actin, alpha 1, skeletal muscle	7.11	5.58	5.58	6.31	5.58	5.58	5.58	6.31		P68134	0	1	1	0	2
P62737	40353077	IPI00117043	MGI:87909	Acta2	actin, alpha 2, smooth muscle, aorta	6.31	4.93	4.93	5.58	4.93	4.93	4.93	5.58		P62737	0	1	1	0	2
OTTMUSP00000050938	118505325	IPI00975213	MGI:87904	Actb	actin, beta	20.54	0	26.83	0	15.68	0	20.54	0		OTTMUSP00000050938	n/a	n/a	n/a	n/a	n/a
P60710	74188998	IPI00110850	MGI:87904	Actb	actin, beta	19.81	15.88	15.88	14.2	12.69	14.2	17.74	17.74		P60710	0	1	1	0	2
Q3U804	13516473	IPI00473320	MGI:87904	Actb	actin, beta	17.74	14.2	14.2	12.69	11.33	12.69	15.88	15.88		Q3U804	0	1	1	0	2
Q8BFZ3	26325118	IPI00221528	MGI:2444552	Actbl2	actin, beta-like 2	0	3.22	1.87	0	1.61	0	0	2.83		Q8BFZ3	0	0	0	0	1
Q3TG92	74223027	IPI00653007	MGI:87905	Actc1	actin, alpha, cardiac muscle 1	6.31	4.93	4.93	5.58	4.93	4.93	4.93	5.58		Q3TG92	0	1	1	0	2
Q3UIJ3	74147226	IPI00654242	MGI:87905	Actc1	actin, alpha, cardiac muscle 1	7.11	5.58	5.58	6.31	5.58	5.58	5.58	6.31		Q3UIJ3	0	1	1	0	2
B1ATY1	123298588	IPI00648161	MGI:87906	Actg1	Actin, gamma, cytoplasmic 1	9	9	9	11.59	9	11.59	9	11.59		B1ATY1	0	1	1	0	2
F8WGM8	123298587	IPI00648420	MGI:87906	Actg1	Actin, gamma, cytoplasmic 1	1466.8	9	463.16	9	463.16	10.55	999	10.55		F8WGM8	0	1	1	0	2
Q3TSB7	74187644	IPI00652436	MGI:87906	Actg1	actin, gamma, cytoplasmic 1	15.88	14.51	12.69	12.89	10.1	12.89	14.2	16.3		Q3TSB7	0	1	1	0	2
P63260	74142500	IPI00874482	MGI:87906	Actg1	actin, gamma, cytoplasmic 1	19.81	0	15.88	0	12.69	0	17.74	0		P63260	0	1	1	0	2
P63268	598323	IPI00404804	MGI:104589	Actg2	actin, gamma 2, smooth muscle, enteric	7.91	6.08	6.08	6.94	6.08	6.08	6.08	6.94		P63268	0	1	1	0	2
Q61852	950002	IPI00266875	No associated gene	Actg2	Smooth muscle gamma-actin	4.18	3.16	3.64	3.64	3.16	3.16	3.64	3.64		Q61852	n/a	n/a	n/a	n/a	n/a
Q9Z2N8	148703059	IPI00323660	MGI:1861453	Actl6a	actin-like 6A	0	0.55	1.15	1.15	0.39	0.55	0	0.55		Q9Z2N8	0	0	0	1	1
Q7TPR4	13096866	IPI00380436	MGI:2137706	Actn1	actinin, alpha 1	0	0.11					0.11	0.11		Q7TPR4	1	2	0	0	1
P57780	10303333	IPI00118899	MGI:1890773	Actn4	actinin alpha 4	0	0.11					0.11	0.15		P57780	1	1	0	0	1
P61164	26352988	IPI00113895	MGI:1858964	Actr1a	ARP1 actin-related protein 1A, centractin alpha	0.33	0			0.47	0.47	0.78	0.78		P61164	2	1	1	1	1
Q8R5C5	18606465	IPI00153990	MGI:1917446	Actr1b	ARP1 actin-related protein 1B, centractin beta	0.35	0			0.35	0.35	0.82	0.49		Q8R5C5	0	1	0	0	1
P61161	20380733	IPI00177038	MGI:1913963	Actr2	ARP2 actin-related protein 2	0.67	1.35	0.98	0.53	0.82	0.82	0.98	1.15		P61161	0	0	0	0	1
Q8BMA4	26328775	IPI00457901	No associated gene	Actr2	Putative uncharacterized protein	0.83	1.34	1.07	0.62	1.07	0.62	1.07	1.07		Q8BMA4	n/a	n/a	n/a	n/a	n/a
Q99JY9	74211517	IPI00115627	MGI:1921367	Actr3	ARP3 actin-related protein 3	1.02	2.01	1.23	0.65	1.46	1.23	2.01	2.67		Q99JY9	0	1	1	0	1
Q641P0-1	51895999	IPI00380734	No associated gene	Actr3b	Isoform 1 of Actin-related protein 3B							0.35	0.49		Q641P0-1	0	1	1	0	1
OTTMUSP00000017175	60688549	IPI00672180	MGI:1338758	Adnp	activity-dependent neuroprotector homeobox protein	0	0.13			0	0.13	0	0.17		OTTMUSP00000017175	0	1	0	1	2
A0PJF4	118600845	IPI00553798	MGI:1316648	Ahnak	AHNAK nucleoprotein isoform 1	0	0.02					0	0.03		A0PJF4	n/a	n/a	n/a	n/a	n/a
Q61484	37675525	IPI00605894	MGI:1316648	Ahnak	AHNAK nucleoprotein (desmoyokin)							0	0.1		Q61484	0	0	0	0	1
NP_031952	74228810	IPI00132194	MGI:102774	Aimp1	aminoacyl tRNA synthetase complex-interacting multifunctional protein 1			0.62	0	0.33	0				NP_031952	n/a	n/a	n/a	n/a	n/a
P97449	74150815	IPI00319509	MGI:5000466	Anpep	alanyl (membrane) aminopeptidase	0	1.09	0.38	0.38	0	0.91	0	1.51		P97449	2	3	1	0	0
P17426-2	21594401	IPI00622911	No associated gene	Ap2a1	Isoform B of AP-2 complex subunit alpha-1	0.11	0	0.15	0	0.11	0	0.15	0		P17426-2	1	1	1	3	2
P17426-1	21594401	IPI00108780	No associated gene	Ap2a1	Isoform A of AP-2 complex subunit alpha-1	0.11	0	0.15	0	0.11	0	0.15	0		P17426-1	1	1	1	3	2
P17427	14714884	IPI00310131	MGI:101920	Ap2a2	adaptor-related protein complex 2, alpha 2 subunit					0.11	0				P17427	1	1	1	2	2
Q9DBG3-2	56205111	IPI00378063	No associated gene	Ap2b1	Isoform 2 of AP-2 complex subunit beta	0.14	0								Q9DBG3-2	2	0	2	2	0
Q9DBG3-1	28386121	IPI00119689	No associated gene	Ap2b1	Isoform 1 of AP-2 complex subunit beta	0.14	0								Q9DBG3-1	2	0	2	2	0
Q3UYQ4	74144130	IPI00399961	MGI:1888993	Api5	apoptosis inhibitor 5							0.3	0.22		Q3UYQ4	1	0	0	0	0
OTTMUSP00000049845	187957036	IPI00666034	MGI:88052	Apob	apolipoprotein B	0.02	0	0.02	0						OTTMUSP00000049845	0	1	3	2	0
A2AQA7	123123505	IPI00755907	MGI:1276102	Aqr	Aquarius	0.2	0.11	0.08	0.11	0.11	0.14	0.14	0.11		A2AQA7	1	3	2	1	5
Q3UL36-2	28422269	IPI00230009	No associated gene	Arglu1	Isoform 2 of Arginine and glutamate-rich protein 1	0	0.78	0.78	0.78	0	0.54	0	0.54		Q3UL36-2	1	1	0	1	3
Q60875-1	26006191	IPI00310764	No associated gene	Arhgef2	Isoform 1 of Rho guanine nucleotide exchange factor 2							0	0.14		Q60875-1	3	0	0	2	1
Q60875-2	9957220	IPI00828583	No associated gene	Arhgef2	Isoform 2 of Rho guanine nucleotide exchange factor 2							0	0.26		Q60875-2	3	0	0	2	1
Q91Z25	148687055	IPI00125143	MGI:1343142	Arpc1b	actin related protein 2/3 complex, subunit 1B	1.08	1.85	0.52	0.87	1.08	1.31	0.69	2.16		Q91Z25	1	0	0	0	0
D3YXG6	148667893	IPI00775844	MGI:1923959	Arpc2	actin related protein 2/3 complex, subunit 2	1.08	0.69	0.52	0.37	0.37	0.52	0.52	1.08		D3YXG6	0	1	1	3	0
Q9CVB6	26361821	IPI00661414	MGI:1923959	Arpc2	actin related protein 2/3 complex, subunit 2	1.31	0.87	0.52	0.37	0.37	0.69	0.69	1.31		Q9CVB6	0	1	1	2	0
P59999	74177948	IPI00138691	MGI:1915339	Arpc4	actin related protein 2/3 complex, subunit 4	0	0.58	0.58	0.85	0	0.85	0	0.58		P59999	n/a	n/a	n/a	n/a	n/a
Q9CPW4	12847411	IPI00399943	MGI:1915021	Arpc5	actin related protein 2/3 complex, subunit 5							0	0.58		Q9CPW4	0	0	0	1	1
Q8CDM1-1	26325794	IPI00228860	No associated gene	Atad2	Isoform 1 of ATPase family AAA domain-containing protein 2	0	0.7	0.2	0.7	0	0.7	0	0.7		Q8CDM1-1	0	0	0	1	1
NP_081711	74141049	IPI00135252	MGI:1917722	Atad2	ATPase family AAA domain-containing protein 2	0	0.09	0.15	0.09	0	0.12	0	0.09		NP_081711	0	0	0	1	0
Q925I1-2	26344812	IPI00464208	No associated gene	Atad3a	Isoform 2 of ATPase family AAA domain-containing protein 3	0	0.25			0	0.18	0	0.25		Q925I1-2	0	1	0	0	0
Q8R429	3980167	IPI00311654	MGI:105058	Atp2a1	ATPase, Ca++ transporting, cardiac muscle, fast twitch 1	0	0.15	0.11	0.24	0	0.15	0	0.2		Q8R429	0	1	1	0	1
O55143-2	2826866	IPI00468900	No associated gene	Atp2a2	Isoform SERCA2A of Sarcoplasmic/endoplasmic reticulum calcium ATPase 2	0	0.35	0.4	0.56	0	0.4	0	0.45		O55143-2	0	1	1	1	0
Q03265	74204548	IPI00130280	MGI:88115	Atp5a1	ATP synthase, H+ transporting, mitochondrial F1 complex, alpha subunit 1	0	0.33	1	1.66	0	0.33	0	0.41		Q03265	0	0	0	2	2
P56480	74219911	IPI00468481	MGI:107801	Atp5b	ATP synthase, H+ transporting mitochondrial F1 complex, beta subunit	0.28	0.51	1.47	5.11	0.28	0.93	0.28	0.78		P56480	0	1	0	1	1
Q9Z1G4-2	123237394	IPI00828950	No associated gene	Atp6v0a1	ATPase, H+ transporting, lysosomal V0 subunit a isoform 1	0	0.18	0.18	0.32	0	0.25	0	0.25		Q9Z1G4-2	3	0	1	3	0
Q9Z1G4-1	7329150	IPI00130187	No associated gene	Atp6v0a1	Isoform A1-II of V-type proton ATPase 116 kDa subunit a isoform 1	0	0.18	0.18	0.32	0	0.25	0	0.25		Q9Z1G4-1	3	0	1	3	0
Q9Z1G4-3	7329150	IPI00228525	No associated gene	Atp6v0a1	V-type proton ATPase 116 kDa subunit a isoform 1	0	0.18	0.18	0.32	0	0.25	0	0.25		Q9Z1G4-3	3	0	1	3	0
P63082	12833172	IPI00138378	MGI:88116	Atp6v0c	ATPase, H+ transporting, lysosomal V0 subunit C	0	9								P63082	n/a	n/a	n/a	n/a	n/a
P50516-2	74217982	IPI00844689	No associated gene	Atp6v1a	Isoform 2 of V-type proton ATPase catalytic subunit A	0.61	2.04	1.21	1.59	0.74	2.29	1.04	3.18		P50516-2	0	2	3	2	4
P50516-1	74183858	IPI00407692	No associated gene	Atp6v1a	Isoform 1 of V-type proton ATPase catalytic subunit A	0.51	1.73	1.15	1.42	0.7	1.89	0.8	2.89		P50516-1	0	2	3	1	1
Q8C3L6	74223301	IPI00458922	MGI:103285	Atp6v1b1	ATPase, H+ transporting, lysosomal V1 subunit B1	0	0.4	0	0.31			0	0.23		Q8C3L6	0	1	2	0	0
P62814	154550725	IPI00119113	MGI:109618	Atp6v1b2	ATPase, H+ transporting, lysosomal V1 subunit B2	0.31	1.25	0.97	1.41	0.5	1.41	0.5	1.58		P62814	1	1	2	0	0
Q9Z1G3	16307356	IPI00130186	MGI:1913585	Atp6v1c1	ATPase, H+ transporting, lysosomal V1 subunit C1			0.24	0.24	0.24	0.24	0.24	0		Q9Z1G3	1	1	1	0	0
P50518	1184663	IPI00119115	MGI:894326	Atp6v1e1	ATPase, H+ transporting, lysosomal V1 subunit E1			0.72	0.5			0	0.72		P50518	n/a	n/a	n/a	n/a	n/a
Q8BVE3	14318722	IPI00311461	MGI:1914864	Atp6v1h	ATPase, H+ transporting, lysosomal V1 subunit H	0	0.29	0.29	0.38	0	0.67	0	0.67		Q8BVE3	2	1	0	1	0
NP_063917	74180484	IPI00123119	MGI:108028	Atr	serine/threonine-protein kinase ATR							0.04	0.04		NP_063917	1	0	3	2	1
Q61687	3002558	IPI00322707	MGI:103067	Atrx	alpha thalassemia/mental retardation syndrome X-linked homolog (human)	0	0.09	0.09	0.11	0	0.13	0	0.11		Q61687	3	6	5	4	5
P97477-1	2979621	IPI00125590	No associated gene	Aurka	Isoform 1 of Serine/threonine-protein kinase 6							0	0.26		P97477-1	1	1	0	0	1
P97477-2	1763647	IPI00230633	No associated gene	Aurka	Isoform 2 of Serine/threonine-protein kinase 6							0	0.23		P97477-2	1	1	0	0	1
O70126	1322144	IPI00268655	MGI:107168	Aurkb	aurora kinase B	0	0.33								O70126	2	0	2	2	2
O70126	26344858	IPI00387315	MGI:107168	Aurkb	serine/threonine-protein kinase 12 aurora kinase B	0	0.45								O70126	2	0	2	2	2
OTTMUSP00000004497	187954399	IPI00889961	MGI:107440	Azi1	5-azacytidine induced gene 1			0.09	0						OTTMUSP00000004497	1	3	1	1	5
Q62036	1199931	IPI00226228	MGI:107440	Azi1	5-azacytidine induced gene 1			0.09	0						Q62036	1	3	1	1	5
Q91XV3	15076513	IPI00129519	MGI:1917600	Basp1	brain abundant, membrane attached signal protein 1	5.31	2.98					2.98	24.12		Q91XV3	0	1	0	0	0
Q3TLH4-1	116283442	IPI00903422	No associated gene	Bat2l2	Isoform 1 of Protein PRRC2C	0.08	0								Q3TLH4-1	0	1	1	1	0
Q3TLH4-3	74188826	IPI00831515	No associated gene	Bat2l2	Isoform 3 of Protein PRRC2C	0.07	0								Q3TLH4-3	0	1	1	1	0
Q3TLH4-5	74188826	IPI00659535	No associated gene	Bat2l2	Isoform 5 of Protein PRRC2C	0.08	0								Q3TLH4-5	0	1	1	1	0
D3Z3U3	71051028	IPI00330171	No associated gene	Bat2l2	Uncharacterized protein	0.08	0								D3Z3U3	n/a	n/a	n/a	n/a	n/a
O88379	74187205	IPI00896695	MGI:1309478	Baz1a	bromodomain adjacent to zinc finger domain 1A	0.14	0	0.26	0	0.14	0	0.14	0		O88379	2	3	4	4	3
Q9Z277-1	74205963	IPI00923656	No associated gene	Baz1b	Isoform 1 of Tyrosine-protein kinase BAZ1B	0.11	0	0.29	0	0.14	0	0.07	0		Q9Z277-1	1	0	1	1	0
Q9Z277-2	223461465	IPI00930843	No associated gene	Baz1b	Isoform 2 of Tyrosine-protein kinase BAZ1B	0.09	0	0.26	0	0.12	0				Q9Z277-2	3	4	5	3	5
NP_001160053	74208703	IPI00348717	MGI:3040669	BC005561	cDNA sequence BC005561	0	0.11	0.14	0.14	0	0.11	0	0.11		NP_001160053	0	0	0	2	1
Q3UYT9	74141136	IPI00968865	MGI:3040669	BC005561	cDNA sequence BC005561			0.17	0						Q3UYT9	2	2	1	2	0
Q5DTT3	16741146	IPI00788407	MGI:2145274	BC016423	cDNA sequence BC016423							0	0.14		Q5DTT3	3	5	8	2	4
XP_144407	29835191	IPI00330718	No associated gene	BC051076	hypothetical protein LOC243090					0.3	0				XP_144407	0	0	0	1	1
Q3TSZ0	37359806	IPI00986001	MGI:1917580	Bclaf1	BCL2-associated transcription factor 1	0.6	0	1.31	0	0.87	0	0.44	0		Q3TSZ0	4	7	2	5	13
NP_001020564	74143711	IPI00620639	MGI:1917580	Bclaf1	bcl-2-associated transcription factor 1 isoform 3	0.48	0.54	1.09	0.76	0.68	0.68	0.36	0.48		NP_001020564	n/a	n/a	n/a	n/a	n/a
Q8K019-2	37359806	IPI00169477	No associated gene	Bclaf1	Isoform 2 of Bcl-2-associated transcription factor 1	0.52	0.46	0.95	0.72	0.72	0.65	0.34	0.46		Q8K019-2	3	6	3	1	6
Q8K019-1	21706556	IPI00415385	No associated gene	Bclaf1	Isoform 1 of Bcl-2-associated transcription factor 1	0.51	0.45	0.93	0.71	0.71	0.64	0.33	0.45		Q8K019-1	4	8	3	4	14
Q6PGF5	39930555	IPI00453860	MGI:2446132	Bms1	BMS1 homolog, ribosome assembly protein (yeast)	0	0.23	0.31	0.4	0	0.5	0	0.4		Q6PGF5	4	4	1	2	2
E9Q4K5	74204177	IPI00653297	No associated gene	Bop1	Uncharacterized protein	0	0.33	0.27	0.33	0	0.4	0	0.47		E9Q4K5	0	1	0	1	1
P97452	74191017	IPI00387354	MGI:1334460	Bop1	block of proliferation 1	0	0.39	0.32	0.39	0	0.47	0	0.55		P97452	0	1	0	1	1
A2A654	123241372	IPI00649138	MGI:2444008	Bptf	Bromodomain PHD finger transcription factor			0	0.04	0	0.04				A2A654	4	2	1	5	5
Q7JJ13-2	3041763	IPI00622700	No associated gene	Brd2	Isoform 2 of Bromodomain-containing protein 2	0.25	0	0.25	0	0.32	0				Q7JJ13-2	3	4	1	1	3
Q7JJ13-1	2995269	IPI00775910	No associated gene	Brd2	Isoform 1 of Bromodomain-containing protein 2	0.25	0	0.25	0	0.32	0				Q7JJ13-1	3	4	1	1	3
Q8K2F0-2	123858121	IPI00410792	No associated gene	Brd3	Isoform 2 of Bromodomain-containing protein 3	0.21	0	0.21	0	0.29	0				Q8K2F0-2	1	2	1	1	2
Q8K2F0-1	26332152	IPI00410791	No associated gene	Brd3	Isoform 1 of Bromodomain-containing protein 3	0.29	0	0.29	0.21	0.38	0	0.21	0		Q8K2F0-1	1	2	1	1	2
Q9DCA5	12833364	IPI00130436	MGI:1915082	Brix1	BRX1, biogenesis of ribosomes, homolog (S. cerevisiae)	0.96	0.96	1.15	0.47	0.78	1.37	0.47	2.16		Q9DCA5	n/a	n/a	n/a	n/a	n/a
Q9WVA3	1762984	IPI00626752	MGI:1343463	Bub3	budding uninhibited by benzimidazoles 3 homolog (S. cerevisiae)	0.41	0								Q9WVA3	0	0	0	1	1
O54825	74212164	IPI00118762	MGI:1858419	Bysl	bystin-like	0.47	0.36	0.36	0.36	0.36	0.36	0.47	0.36		O54825	0	0	0	0	1
Q8C7X2-1	187954287	IPI00226932	No associated gene	C230096C10Rik	Isoform 1 of Uncharacterized protein KIAA0090			0.34	0.46	0	0.34	0	0.13		Q8C7X2-1	1	3	1	0	0
Q8C7X2-2	74218015	IPI00720171	No associated gene	C230096C10Rik	Isoform 2 of Uncharacterized protein KIAA0090			0.4	0.52	0	0.34	0	0.13		Q8C7X2-2	1	3	1	0	0
Q8C7X2-3	74218015	IPI00785382	No associated gene	C230096C10Rik	Isoform 3 of Uncharacterized protein KIAA0090			0.32	0.58	0	0.32				Q8C7X2-3	1	3	1	0	0
E9Q219	74187641	IPI00653741	No associated gene	C2cd3	Uncharacterized protein	0	0.21								E9Q219	0	0	0	1	0
Q52KB6-1	62948137	IPI00674192	No associated gene	C2cd3	Isoform 1 of C2 domain-containing protein 3	0	0.06								Q52KB6-1	3	1	0	2	1
A2BH48	123228933	IPI00121515	No associated gene	Caprin1	caprin-1 isoform c	2.67	30.62	0.82	5.81	1.46	13.68	1.02	67.13		A2BH48	n/a	n/a	n/a	n/a	n/a
Q60865	1098569	IPI00757359	MGI:1858234	Caprin1	cell cycle associated protein 1	2.67	1.46	0.82	0.65	1.46	1.02	1.02	2.01		Q60865	n/a	n/a	n/a	n/a	n/a
E9PWZ5	74226815	IPI00653841	No associated gene	Capza1	Uncharacterized protein	0.39	0.82	1.15	0.82	0.73	0.65	0.39	0.82		E9PWZ5	0	0	0	1	0
P47753	595917	IPI00330063	MGI:106227	Capza1	capping protein (actin filament) muscle Z-line, alpha 1	0.37	0.87	0.87	0.69	0.69	0.52	0.37	0.69		P47753	0	0	0	1	0
P47754	148681933	IPI00111265	MGI:106222	Capza2	capping protein (actin filament) muscle Z-line, alpha 2	0	0.52	0.52	0	0.52	0.37	0	0.37		P47754	0	0	0	1	0
A2AMV7	123229612	IPI00474883	MGI:104652	Capzb	Capping protein (Actin filament) muscle Z-line, beta	0	0.37	0.37	0	0.37	0.37	0.37	0.69		A2AMV7	n/a	n/a	n/a	n/a	n/a
A2AMW0	148681349	IPI00776140	MGI:104652	Capzb CRA_a	Capping protein (Actin filament) muscle Z-line, beta, isoform CRA_a	0	0.44	0.44	0	0.44	0.44	0.44	0.83		A2AMW0	1	0	0	1	0
P83917	12851927	IPI00129466	MGI:105369	Cbx1	chromobox 1	0	1.78					0	1.78		P83917	0	0	0	0	1
OTTMUSP00000018832	37590524	IPI00677454	MGI:108515	Cbx3	Chromobox homolog 3	2.83	2.83	2.83	2.16	3.64	2.16	2.16	3.64		OTTMUSP00000018832	0	2	0	0	2
Q61686	12859279	IPI00123755	MGI:109372	Cbx5	chromobox 5	0.64	0.64	0.64	1.28	0.64	1.28	0.64	1.68		Q61686	0	0	0	0	1
Q9D8X2	30047280	IPI00458723	MGI:1916403	Ccdc124	coiled-coil domain containing 124							0.67	0		Q9D8X2	1	0	0	0	0
NP_001020747	26337421	IPI00720013	MGI:1919735	Ccdc141	coiled-coil domain containing 141							0.07	0		NP_001020747	1	0	1	0	0
B2RW38	223462313	IPI00378385	MGI:2685815	Ccdc147	coiled-coil domain containing 147					0	0.08				B2RW38	4	1	2	1	0
Q6RUT8-1	74221578	IPI00850880	No associated gene	Ccdc154	Isoform 1 of Coiled-coil domain-containing protein 154					0.15	0	0.15	0		Q6RUT8-1	1	0	0	0	1
E9Q1U1	27503110	IPI00458093	MGI:1922152	Ccdc171	coiled-coil domain containing 171			0	0.06						E9Q1U1	2	1	2	1	1
Q9D024-1	111306601	IPI00310518	No associated gene	Ccdc47	Isoform 1 of Coiled-coil domain-containing protein 47					0	0.41				Q9D024-1	n/a	n/a	n/a	n/a	n/a
Q9JJ89	26347223	IPI00402914	MGI:1277220	Ccdc86	coiled-coil domain containing 86	0.67	0	0.47	0.47	0.47	0.67	0.47	0		Q9JJ89	0	1	2	0	0
Q4QRL3-1	187956433	IPI00874526	No associated gene	Ccdc88b	Isoform 1 of Coiled-coil domain-containing protein 88B					0.07	0				Q4QRL3-1	1	2	2	1	2
E9Q8T5	68085626	IPI00608004	No associated gene	Ccdc88b	Uncharacterized protein					0.07	0				E9Q8T5	1	2	2	1	2
Q80XQ1	38649127	IPI00468383	MGI:1915589	Ccdc88c	coiled-coil domain containing 88C	0	0.09	0.06	0.06	0	0.06	0	0.06		Q80XQ1	1	0	0	4	1
O88874	20072693	IPI00153134	MGI:1276106	Ccnk	cyclin K							0	0.47		O88874	1	0	1	0	0
P10810	71060039	IPI00308990	MGI:88318	Cd14	CD14 antigen	0	2.87	1.58	1.96	0	1.96	0	2.87		P10810	1	1	1	0	0
Q9CWK3	13905246	IPI00109203	MGI:1917483	Cd2bp2	CD2 antigen (cytoplasmic tail) binding protein 2	2.16	0	1	0	2.98	1	1.51	1		Q9CWK3	0	2	2	1	1
Q76KJ5	38602694	IPI00169700	MGI:1917583	Cd3eap	CD3E antigen, epsilon polypeptide associated protein	0.58	1.05			0.58	0				Q76KJ5	2	0	2	3	0
Q9DC48	187957000	IPI00120145	MGI:1918963	Cdc40	cell division cycle 40			0.18	0						Q9DC48	0	0	1	1	1
Q6A068	50510485	IPI00284444	MGI:1918952	Cdc5l	cell division cycle 5-like (S. pombe)	1.9	0.82	0.98	0.29	2.03	0.53	1.78	0.67		Q6A068	1	1	2	0	2
Q8JZM7	20379598	IPI00170345	MGI:2384876	Cdc73	cell division cycle 73, Paf1/RNA polymerase II complex component	0.43	0.29	0.23	0	0.23	0.17	0.36	0.43		Q8JZM7	2	1	1	1	1
Q8BHX3-1	26346657	IPI00621765	No associated gene	Cdca8	Isoform 1 of Borealin					0	0.49	0	0.35		Q8BHX3-1	1	2	1	2	0
Q99LM2	26344624	IPI00117025	MGI:1933126	Cdk5rap3	CDK5 regulatory subunit associated protein 3	0	0.25								Q99LM2	2	0	0	0	0
P28033	74228518	IPI00116613	MGI:88373	Cebpb	CCAAT/enhancer binding protein (C/EBP), beta	0	0.7								P28033	0	1	0	0	0
P53569-2	74200042	IPI00132439	No associated gene	Cebpz	Isoform CBF2 of CCAAT/enhancer-binding protein zeta	0	0.25	0.61	0.3	0	0.4	0	0.4		P53569-2	0	3	1	0	2
OTTMUSP00000048974	109138675	IPI00404359	MGI:1313302	Cenpf	centromere protein F	0	0.04	0.03	0.03	0	0.06				OTTMUSP00000048974	4	5	7	1	3
E9Q426	74180409	IPI00986875	No associated gene	Cenpf	Uncharacterized protein			0.03	0						E9Q426	n/a	n/a	n/a	n/a	n/a
Q9CXS4-1	24416577	IPI00318428	No associated gene	Cenpv	Isoform 1 of Centromere protein V			0.7	0						Q9CXS4-1	n/a	n/a	n/a	n/a	n/a
Q61710	485858	IPI00124747	MGI:1889576	Cep110	centrosomal protein 110					0	0.17				Q61710	3	4	3	0	0
E9Q9M0	26325892	IPI00798578	MGI:2384917	Cep290	centrosomal protein 290	0.04	0	0.05	0.16	0.03	0				E9Q9M0	1	4	2	4	1
Q6A078-1	50510465	IPI00762098	No associated gene	Cep290	Isoform 1 of Centrosomal protein of 290 kDa	0.04	0	0.05	0.05	0.03	0				Q6A078-1	1	2	1	1	0
Q9CX22	74198704	IPI00407543	MGI:101757	Cfl1	cofilin 1, non-muscle	0.7	0								Q9CX22	1	0	0	0	0
Q9CRB9	12834233	IPI00133562	MGI:1913325	Chchd3	coiled-coil-helix-coiled-coil-helix domain containing 3	0	0.44					0	0.44		Q9CRB9	n/a	n/a	n/a	n/a	n/a
P40201	455015	IPI00107999	MGI:88393	Chd1	chromodomain helicase DNA binding protein 1					0	0.06	0	0.08		P40201	6	5	5	5	7
NP_001074814	74209945	IPI00845761	MGI:2448567	Chd2	chromodomain helicase DNA binding protein 2	0	0.08								NP_001074814	1	1	1	0	0
OTTMUSP00000006184	56800176	IPI00675483	MGI:1344395	Chd3	Chromodomain helicase DNA binding protein 3	0.06	0.12	0.08	0.1	0.06	0.1	0	0.12		OTTMUSP00000006184	2	3	5	3	4
Q6PDQ2	35193271	IPI00396802	MGI:1344380	Chd4	chromodomain helicase DNA binding protein 4	0.24	0.49	0.46	0.53	0.26	0.59	0.11	0.66		Q6PDQ2	1	5	5	4	5
NP_083492	67514207	IPI00608001	MGI:3036258	Chd5	chromodomain helicase DNA binding protein 5 isoform 2	0.06	0.15	0.11	0.15	0.06	0.13	0	0.15		NP_083492	0	1	0	0	1
F6SLC9	37359954	IPI00985919	No associated gene	Chd5	MKIAA0444 protein (Fragment)	0.15	0	0.15	0	0.15	0				F6SLC9	1	2	2	1	3
NP_613051	25992620	IPI00229604	MGI:106417	Cherp	calcium homeostasis endoplasmic reticulum protein	0	0.33					0	0.33		NP_613051	0	0	0	3	10
Q8R2N2	939955	IPI00331601	MGI:1096573	Cirh1a	cirrhosis, autosomal recessive 1A (human)	0	0.71	0.45	0.71	0	0.71	0	0.62		Q8R2N2	1	4	2	1	2
Q8BMK4	26326697	IPI00223047	MGI:2444926	Ckap4	cytoskeleton-associated protein 4	0	1.73	1.29	0.91	0.51	2.89	0	2.67		Q8BMK4	2	1	0	1	0
A2AGT5	74139040	IPI00317134	MGI:1923036	Ckap5	Isoform 2 of Cytoskeleton-associated protein 5	0	0.11					0	0.09		A2AGT5	4	5	3	3	3
E9QNY9	74216518	IPI00669522	MGI:1923957	Clasp1	CLIP associating protein 1							0.06	0.08		E9QNY9	5	4	5	4	3
Q922J3-1	13938150	IPI00123063	No associated gene	Clip1	Isoform 1 of CAP-Gly domain-containing linker protein 1							0	0.09		Q922J3-1	3	2	1	3	1
Q6PFA2	123227567	IPI00828932	MGI:894297	Clta	clathrin light chain A isoform a	0	3.22	0	1.37			0	1.37		Q6PFA2	n/a	n/a	n/a	n/a	n/a
B1AWD9	123227566	IPI00648927	MGI:894297	Clta	clathrin light chain A isoform b	0	2.16	0	1.37						B1AWD9	1	0	0	0	0
B1AWE1	123227565	IPI00649453	MGI:894297	Clta	Clathrin light polypeptide	0	2.73	0	1.68						B1AWE1	1	0	0	0	0
B1AWE0	123227564	IPI00648658	MGI:894297	Clta	clathrin light chain A isoform d	0	3.22	0	1.37			0	1.37		B1AWE0	1	0	0	0	0
O08585	1916988	IPI00114409	MGI:894297	Clta	clathrin, light polypeptide (Lca)	0	2.16	0	1.37						O08585	1	0	0	0	0
Q68FD5	21619519	IPI00169916	MGI:2388633	Cltc	clathrin, heavy polypeptide (Hc)	0.28	0.94	0.56	0.66	0.22	0.78	0.07	1.12		Q68FD5	3	2	3	1	3
NP_694804	219521416	IPI01007736	MGI:2442402	Cnot1	CCR4-NOT transcription complex, subunit 1	0.05	0								NP_694804	1	1	1	2	1
Q6ZQ08-1	211828021	IPI00673465	No associated gene	Cnot1	Isoform 1 of CCR4-NOT transcription complex subunit 1	0.05	0								Q6ZQ08-1	0	0	1	2	1
Q6ZQ08-2	211828021	IPI00672703	No associated gene	Cnot1	Isoform 2 of CCR4-NOT transcription complex subunit 1	0.05	0								Q6ZQ08-2	0	0	1	2	1
Q6ZQ08-4	26327241	IPI00880243	No associated gene	Cnot1	Isoform 4 of CCR4-NOT transcription complex subunit 1	0.05	0								Q6ZQ08-4	0	0	0	1	1
P11087-2	37589303	IPI00623191	No associated gene	Col1a1	Isoform 2 of Collagen alpha-1(I) chain	0	0.2								P11087-2	1	1	0	2	0
Q01149	74179829	IPI00222188	MGI:88468	Col1a2	collagen, type I, alpha 2	0	0.16								Q01149	2	2	1	2	0
O89053	74192405	IPI00323600	MGI:1345961	Coro1a	coronin, actin binding protein 1A	0	0.39			0	0.28	0	0.51		O89053	1	1	2	2	1
Q9WUM4	74188951	IPI00124820	MGI:1345964	Coro1c	coronin, actin binding protein 1C	1.78	1.35	0.41	0.41	0.67	0.98	1.35	1.15		Q9WUM4	1	2	1	0	0
Q9EPU4	38614159	IPI00110363	MGI:2679722	Cpsf1	cleavage and polyadenylation specific factor 1	0	0.09	0.16	0.16	0	0.23	0	0.13		Q9EPU4	1	3	0	0	2
Q9QXK7	26337181	IPI00331527	MGI:1859328	Cpsf3	cleavage and polyadenylation specificity factor subunit 3							0	0.37		Q9QXK7	1	1	1	1	0
P63154	26354000	IPI00132376	MGI:1914127	Crnkl1	Crn, crooked neck-like 1 (Drosophila)	0.12	0.12			0.12	0	0.16	0.12		P63154	0	1	0	0	3
Q8CJ40-1	32449692	IPI00229917	No associated gene	Crocc	Isoform 1 of Rootletin			0.04	0.04			0.07	0.05		Q8CJ40-1	5	7	7	3	2
Q8CJ40-3	20071923	IPI00760082	No associated gene	Crocc	rootletin isoform 1			0.04	0.04			0.07	0.05		Q8CJ40-3	1	1	1	0	1
Q68G78	51494815	IPI00753114	MGI:2137670	Csda	cold shock domain protein A	1.45	1.15	0.47	0.67	1.45	0.67	1.15	0.9		Q68G78	2	0	0	0	1
OTTMUSP00000050733	74220573	IPI00989934	MGI:1934950	Csnk1a1	casein kinase 1, alpha 1	0.56	0			0.3	0	0.43	0		OTTMUSP00000050733	0	1	2	1	0
Q8BK63-1	28856144	IPI00330729	No associated gene	Csnk1a1	Isoform 1 of Casein kinase I isoform alpha	0.58	0			0.32	0	0.45	0		Q8BK63-1	0	1	2	0	0
Q8BK63-2	975691	IPI00467055	No associated gene	Csnk1a1	Isoform 2 of Casein kinase I isoform alpha	0.45	0			0.32	0	0.32	0		Q8BK63-2	n/a	n/a	n/a	n/a	n/a
Q60737	665543	IPI00120162	MGI:88543	Csnk2a1	casein kinase 2, alpha 1 polypeptide	2.16	0.58	1.82	0	1.51	0.41	1.82	0.58		Q60737	0	1	1	0	0
O54833	12833272	IPI00118795	MGI:88547	Csnk2a2	casein kinase 2, alpha prime polypeptide	0.49	0	0.49	0	0.49	0	0.82	0		O54833	1	2	1	2	0
P67871	74222325	IPI00126762	MGI:88548	Csnk2b	casein kinase 2, beta polypeptide							0.78	0		P67871	1	0	1	2	2
Q99LC2	26341434	IPI00116747	MGI:1914587	Cstf1	cleavage stimulation factor, 3' pre-RNA, subunit 1							0.45	0		Q99LC2	1	0	0	1	0
OTTMUSP00000020510	192764314	IPI00830698	MGI:1343054	Cstf2	cleavage stimulation factor, 3' pre-RNA subunit 2	0.19	0								OTTMUSP00000020510	n/a	n/a	n/a	n/a	n/a
E9PZ33	192764316	IPI00903356	No associated gene	Cstf2	Uncharacterized protein	0.16	0								E9PZ33	n/a	n/a	n/a	n/a	n/a
Q8BIQ5-1	26328597	IPI00457575	No associated gene	Cstf2	Isoform 1 of Cleavage stimulation factor subunit 2	0.17	0								Q8BIQ5-1	n/a	n/a	n/a	n/a	n/a
Q99LI7	74227830	IPI00116929	MGI:1351825	Cstf3	cleavage stimulation factor, 3' pre-RNA, subunit 3	0.22	0			0.13	0	0.18	0		Q99LI7	1	0	0	0	1
Q9CWL8	26346502	IPI00622716	MGI:1913892	Ctnnbl1	catenin, beta like 1	0.27	0	0.27	0	0.37	0	0.27	0		Q9CWL8	2	2	2	0	1
Q62018-1	26333697	IPI00120919	No associated gene	Ctr9	Isoform 1 of RNA polymerase-associated protein CTR9 homolog	0.12	0			0.12	0	0	0.12		Q62018-1	0	0	1	0	0
P55097	74209960	IPI00316575	MGI:107823	Ctsk	cathepsin K			0.72	0						P55097	1	1	0	0	1
Q9WTX6	116283231	IPI00124047	MGI:1349658	Cul1	cullin 1	0.16	0								Q9WTX6	1	4	3	1	2
E9PXY1	74218987	IPI00974679	MGI:1919834	Cul4b	cullin 4B			0.13	0						E9PXY1	4	3	3	1	0
Q9JHS9	13435729	IPI00119814	MGI:1913320	Cwc15	CWC15 homolog (S. cerevisiae)	1.61	0					1.15	0		Q9JHS9	0	2	1	0	1
OTTMUSP00000014710	74151365	IPI00750546	MGI:2136773	Cwc22	Novel protein	0	0.23	0.3	0.3	0	0.3	0	0.23		OTTMUSP00000014710	0	0	1	1	1
Q3TKY6	12851648	IPI00659713	MGI:1914535	Cwc27	CWC27 spliceosome-associated protein homolog (S. cerevisiae)	0.27	0								Q3TKY6	0	0	0	1	1
Q61093	74142162	IPI00117117	MGI:88574	Cybb	cytochrome b-245, beta polypeptide	0	0.63	0.23	0.42	0	0.32	0	0.42		Q61093	0	0	0	3	0
Q9D0M3-2	12847311	IPI00845772	No associated gene	Cyc1	Isoform 2 of Cytochrome c1, heme protein, mitochondrial			0.7	1.03						Q9D0M3-2	2	1	1	1	5
Q9D0M3-1	12833077	IPI00132728	No associated gene	Cyc1	Isoform 1 of Cytochrome c1, heme protein, mitochondrial			0.47	0.67						Q9D0M3-1	2	1	1	1	5
NP_001139298	224922837	IPI00928091	MGI:1921642	Cytsa	Specc1l sperm antigen with calponin homology and coiled-coil domains 1-like			0.1	0						NP_001139298	2	5	3	1	2
Q5SXY1-1	56206223	IPI00798550	No associated gene	Cytsb	Isoform 1 of Cytospin-B							0	0.11		Q5SXY1-1	2	4	1	1	1
Q99LF4	74212476	IPI00116850	MGI:106379	D10Wsu52e	DNA segment, Chr 10, Wayne State University 52, expressed	0.26	0								Q99LF4	0	3	4	0	1
Q7TMX0	30851275	IPI00462142	MGI:106253	D19Bwg1357e	DNA segment, Chr 19, Brigham & Women's Genetics 1357 expressed	0	0.93	0.55	0.93	0.55	0.93	0	0.93		Q7TMX0	0	2	1	1	2
P16381	14861844	IPI00133708	MGI:91842	D1Pas1	DNA segment, Chr 1, Pasteur Institute 1	0.9	0.8	0.31	0	0	0.31	0.53	0.8		P16381	2	1	0	2	3
Q3UHX9	91064865	IPI00759967	MGI:106544	D2Wsu81e	DNA segment, Chr 2, Wayne State University 81, expressed	0	1.68			0	1.68				Q3UHX9	3	0	1	0	0
Q922B2	14250408	IPI00122743	MGI:2442544	Dars	aspartyl-tRNA synthetase	0.18	0	0.4	0.25	0.66	0.25				Q922B2	0	1	1	1	1
Q6PAC3	38014373	IPI00129701	MGI:2684929	Dcaf13	DDB1 and CUL4 associated factor 13	0	0.31	0.4	0.5	0	0.4	0	0.31		Q6PAC3	0	0	1	0	0
O08788-1	74186149	IPI00115663	No associated gene	Dctn1	Isoform 1 of Dynactin subunit 1					0	0.08	0	0.3		O08788-1	0	1	0	4	1
Q99KJ8	148692542	IPI00116112	MGI:107733	Dctn2	dynactin 2					0	0.35	0.82	1.02		Q99KJ8	n/a	n/a	n/a	n/a	n/a
Q3U1J4	5931596	IPI00316740	MGI:1202384	Ddb1	damage specific DNA binding protein 1	0	0.28	0.45	0.51	0	0.28	0	0.28		Q3U1J4	1	1	1	3	0
O54734	2662377	IPI00117705	MGI:1194508	Ddost	dolichyl-di-phosphooligosaccharide-protein glycotransferase	0	0.87	1.31	2.16	0.37	0.87	0	0.52		O54734	0	0	0	1	0
Q91VR5	74145343	IPI00127172	MGI:2144727	Ddx1	DEAD (Asp-Glu-Ala-Asp) box polypeptide 1	0.48	0.16	0.16	0.16	0.34	0.34	0	0.22		Q91VR5	1	0	0	0	1
Q80Y44	74177865	IPI00896604	MGI:1924841	Ddx10	DEAD (Asp-Glu-Ala-Asp) box polypeptide 10			0.18	0						Q80Y44	2	3	2	1	3
Q3U741	148672698	IPI00653307	MGI:1914290	Ddx17	DEAD (Asp-Glu-Ala-Asp) box polypeptide 17, probable ATP-dependent RNA helicase DDX17 isoform 1	1.48	1.8	1.64	0.83	1.2	0.95	1.64	1.98		Q3U741	1	0	0	0	1
Q8K363	74198329	IPI00459381	MGI:1914192	Ddx18	DEAD (Asp-Glu-Ala-Asp) box polypeptide 18	1.43	1.43	1.57	0.87	1.31	1.19	1.19	1.31		Q8K363	3	5	1	1	2
Q9JIK5	7385089	IPI00120691	MGI:1860494	Ddx21	DEAD (Asp-Glu-Ala-Asp) box polypeptide 21	8.1	5.87	7.69	5.55	5.87	5.25	5.55	5.55		Q9JIK5	1	2	0	2	1
D3Z0M9	148672229	IPI00330406	MGI:1921601	Ddx23	DEAD (Asp-Glu-Ala-Asp) box polypeptide 23	1.28	22.71	1.49	30.62	1.19	41.17	1	22.71		D3Z0M9	3	2	1	3	4
Q9ESV0	33244019	IPI00380228	MGI:1351337	Ddx24	DEAD (Asp-Glu-Ala-Asp) box polypeptide 24	0	0.14	0.24	0.41	0	0.24	0	0.19		Q9ESV0	1	1	1	1	1
Q921N6-1	19354448	IPI00122038	No associated gene	Ddx27	Isoform 1 of Probable ATP-dependent RNA helicase DDX27	0.37	0.72	1.15	0.64	0.5	0.37	0.31	0.57		Q921N6-1	0	1	0	0	1
OTTMUSP00000012540	254675193	IPI00421196	MGI:2682639	Ddx31	DEAD/H (Asp-Glu-Ala-Asp/His) box polypeptide 31			0.18	0.18	0	0.18	0	0.18		OTTMUSP00000012540	2	2	3	0	1
Q3UAF1	18044894	IPI00553461	MGI:1915528	Ddx39	DEAD (Asp-Glu-Ala-Asp) box polypeptide 39	0.9	1.42	0.9	1.03	0.67	1.03	1.15	1.42		Q3UAF1	1	0	0	1	1
Q3TB18	74142931	IPI00652895	MGI:99240	Ddx39b	DEAD (Asp-Glu-Ala-Asp) box polypeptide 39B	0.78	0.58	0.41	0.41	0.78	0.58	0.58	0.78		Q3TB18	3	0	0	0	0
Q62167	219521150	IPI00230035	MGI:103064	Ddx3x	DEAD/H (Asp-Glu-Ala-Asp/His) box polypeptide 3, X-linked	1.01	0.71	0.31	0	0	0.31	0.53	0.8		Q62167	2	1	0	3	5
Q62095	74141192	IPI00134371	MGI:1349406	Ddx3y	DEAD (Asp-Glu-Ala-Asp) box polypeptide 3, Y-linked	0.73	0.82	0.28	0	0	0.28	0.49	0.65		Q62095	2	1	0	3	5
Q91VN6	15030112	IPI00127071	MGI:1920185	Ddx41	DEAD (Asp-Glu-Ala-Asp) box polypeptide 41			0.22	0			0	0.16		Q91VN6	2	0	2	2	0
F8WHR6	62089534	IPI00660556	MGI:1920895	Ddx46	DEAD (Asp-Glu-Ala-Asp) box polypeptide 46	0.24	0.2			0.11	0	0.24	0.78		F8WHR6	3	1	1	4	9
Q9CWX9	27229058	IPI00187240	MGI:1915005	Ddx47	DEAD (Asp-Glu-Ala-Asp) box polypeptide 47	1.15	0.53	1.15	0.41	0.67	0.41	1.78	0.29		Q9CWX9	1	2	0	1	1
Q4FZF3	71051022	IPI00354271	MGI:2136689	Ddx49	DEAD (Asp-Glu-Ala-Asp) box polypeptide 49	0.3	0					0.3	0		Q4FZF3	1	1	0	0	1
B1ARC0	123243271	IPI00649028	MGI:105037	Ddx5	DEAD (Asp-Glu-Ala-Asp) box polypeptide 5	5.58	4.34	4.34	2.51	9	3.33	4.34	5.58		B1ARC0	n/a	n/a	n/a	n/a	n/a
Q99MJ9	60551791	IPI00117771	MGI:2182303	Ddx50	DEAD (Asp-Glu-Ala-Asp) box polypeptide 50			0.16	0.16	0	0.16				Q99MJ9	1	3	0	1	1
Q6P9R1	74220751	IPI00396728	MGI:1916913	Ddx51	DEAD (Asp-Glu-Ala-Asp) box polypeptide 51	0	0.23			0	0.23	0	0.36		Q6P9R1	1	1	1	1	0
Q8K301	20809366	IPI00336965	MGI:1925644	Ddx52	DEAD (Asp-Glu-Ala-Asp) box polypeptide 52	0.17	0.51	0.36	0.43	0.23	0.51	0.17	0.36		Q8K301	2	1	0	1	0
Q8CD14	26327531	IPI00474721	MGI:1919240	Ddx54	DEAD (Asp-Glu-Ala-Asp) box polypeptide 54	0	0.45	0.18	0.23	0	0.33	0	0.28		Q8CD14	3	1	3	2	1
Q9D0R4	17390686	IPI00132957	MGI:1277172	Ddx56	DEAD (Asp-Glu-Ala-Asp) box polypeptide 56	0	0.36			0	0.36	0	0.36		Q9D0R4	1	1	1	1	3
P54823	26344027	IPI00109932	MGI:104976	Ddx6	DEAD (Asp-Glu-Ala-Asp) box polypeptide 6							0.33	0		P54823	1	1	0	1	0
Q7TNV0	28981321	IPI00227720	MGI:1926209	Dek	DEK oncogene (DNA binding)	2.83	1.37	2.48	0.78	2.16	0.78	2.83	1.37		Q7TNV0	3	1	1	0	0
P31001	21594446	IPI00130102	MGI:94885	Des	desmin			0.19	0.19						P31001	0	0	1	0	1
Q99J47-1	74224061	IPI00114878	No associated gene	Dhrs7b	Isoform 1 of Dehydrogenase/reductase SDR family member 7B	0	0.37	0.52	0.69	0	0.37				Q99J47-1	0	2	1	0	0
Q99J47-2	74224061	IPI00877337	No associated gene	Dhrs7b	Isoform 2 of Dehydrogenase/reductase SDR family member 7B			0.55	0						Q99J47-2	0	2	1	0	0
O35286	2407195	IPI00128818	MGI:1099786	Dhx15	DEAH (Asp-Glu-Ala-His) box polypeptide 15	0.41	0.8	0.89	0.8	0.55	0.99	0.41	1.09		O35286	0	0	0	0	1
Q6PGC1	74189184	IPI00410936	MGI:2145374	Dhx29	DEAH (Asp-Glu-Ala-His) box polypeptide 29	0.1	0								Q6PGC1	5	3	3	2	2
Q99PU8-3	13111310	IPI00127902	No associated gene	Dhx30	Isoform 3 of Putative ATP-dependent RNA helicase DHX30	0.08	0.08	0.11	0.14	0.2	0.11	0.08	0.11		Q99PU8-3	5	2	0	0	4
Q6NZL1	42406411	IPI00408781	MGI:3028576	Dhx37	DEAH (Asp-Glu-Ala-His) box polypeptide 37	0	0.21	0.25	0.25	0	0.13	0	0.13		Q6NZL1	2	3	1	2	5
E9Q8C3	60360414	IPI00986870	No associated gene	Dhx37	Dhx37 Uncharacterized protein			0.25	0						E9Q8C3	1	1	0	1	1
A2A4P0	124376748	IPI00461304	MGI:1306823	Dhx8	ATP-dependent RNA helicase DHX8 DEAH (Asp-Glu-Ala-His) box polypeptide 8	0	0.09	0	0.09	0	0.09				A2A4P0	n/a	n/a	n/a	n/a	n/a
E9QNN1	74202542	IPI00339468	MGI:108177	Dhx9	DEAH (Asp-Glu-Ala-His) box polypeptide 9	1.32	2.54	3.74	3.17	1.32	2.01	1.32	2.54		E9QNN1	3	2	3	0	0
Q9D0D4	26347035	IPI00132415	MGI:1913504	Dimt1	DIM1 dimethyladenosine transferase 1-like (S. cerevisiae)	0.45	0	0.32	0	0.58	0	1.29	0		Q9D0D4	1	0	1	1	0
Q9ESX5	9931991	IPI00113635	MGI:1861727	Dkc1	dyskeratosis congenita 1, dyskerin	1.3	0.95	1.78	1.2	1.45	0.95	1.3	1.07		Q9ESX5	1	1	0	0	1
Q8BMF4	16580128	IPI00153660	MGI:2385311	Dlat	dihydrolipoamide S-acetyltransferase (E2 component of pyruvate dehydrogenase complex)			0	0.27						Q8BMF4	0	2	0	1	0
Q8R584	148692858	IPI00273742	MGI:107721	Dnahc1	dynein, axonemal, heavy chain 1							0	0.03		Q8R584	n/a	n/a	n/a	n/a	n/a
D3YYQ8	2154915	IPI00849953	MGI:1860299	Dnahc10	dynein, axonemal, heavy chain 10			0.03	0						D3YYQ8	4	7	3	1	4
Q5U458	74152811	IPI00226466	MGI:2443386	Dnajc11	DnaJ (Hsp40) homolog, subfamily C, member 11	0	0.38	0.56	0.78	0	0.47	0	0.38		Q5U458	1	0	1	1	0
D4AFX7	290965223	IPI00666885	MGI:2676368	Dnajc13	DnaJ (Hsp40) homolog, subfamily C, member 13	0	0.1	0.19	0.41	0	0.17	0	0.17		D4AFX7	3	6	5	5	2
Q6NZB0	34784000	IPI00463344	MGI:1915848	Dnajc8	DnaJ (Hsp40) homolog, subfamily C, member 8	0.55	0					0.55	0		Q6NZB0	n/a	n/a	n/a	n/a	n/a
Q7TSJ0	6625687	IPI00990173	MGI:94912	Dnmt1	DNA methyltransferase (cytosine-5) 1	0.59	0	0.3	0	0.06	0	0.5	0		Q7TSJ0	2	3	3	5	4
Q8R2M2	74189478	IPI00153607	MGI:1923173	Dnttip2	deoxynucleotidyltransferase, terminal, interacting protein 2	0	1.04	0.47	0.64	0	0.83	0	0.83		Q8R2M2	0	3	3	1	3
P32233	26348781	IPI00263313	MGI:1343297	Drg1	developmentally regulated GTP binding protein 1	0.32	0					0.32	0		P32233	3	0	2	2	2
E9Q557	6049256	IPI00553419	MGI:109611	Dsp	desmoplakin	0	0.03	0.03	0.03			0.05	0		E9Q557	n/a	n/a	n/a	n/a	n/a
Q91ZU6-1	904019	IPI00230690	No associated gene	Dst	Isoform 2 of Dystonin	0	0.04	0.01	0.01	0.01	0.03	0	0.04		Q91ZU6-1	1	2	1	3	1
E9Q9X1		IPI00874675	MGI:104627	Dst	dystonin			0.01	0	0.01	0				E9Q9X1	11	7	7	10	12
Q9JHU4	9717245	IPI00119876	MGI:103147	Dync1h1	dynein cytoplasmic 1 heavy chain 1	0	0.04	0.03	0.02	0.04	0.19	0.02	0.34		Q9JHU4	8	3	4	6	4
Q8R1Q8	19484061	IPI00153421	MGI:2135610	Dync1li1	dynein cytoplasmic 1 light intermediate chain 1							0	0.21		Q8R1Q8	2	2	1	0	1
Q921E6-3	74228863	IPI00900437	No associated gene	Eed	Isoform 3 of Polycomb protein EED			0.33	0						Q921E6-3	n/a	n/a	n/a	n/a	n/a
Q921E6-1	26346579	IPI00312600	No associated gene	Eed	Isoform 1 of Polycomb protein EED			0.32	0						Q921E6-1	n/a	n/a	n/a	n/a	n/a
Q921E6-2	26346579	IPI00900431	No associated gene	Eed	Isoform 2 of Polycomb protein EED			0.29	0						Q921E6-2	n/a	n/a	n/a	n/a	n/a
P62631	220938210	IPI00119667	MGI:1096317	Eef1a2	eukaryotic translation elongation factor 1 alpha 2	0.62	0.62	0.78	0.78	0.47	0.62	0.62	0.78		P62631	1	0	2	0	0
P57776-3	12856949	IPI00944009	No associated gene	Eef1d	Isoform 3 of Elongation factor 1-delta	0.2	0	0.2	0	0.2	0	0.2	0		P57776-3	1	1	1	0	0
Q9D8N0	109734396	IPI00318841	MGI:1914410	Eef1g	eukaryotic translation elongation factor 1 gamma	0.29	0.41	0.53	0.53	0.41	0.41	0.53	0.82		Q9D8N0	0	2	1	0	0
P58252	74177803	IPI00466069	MGI:95288	Eef2	eukaryotic translation elongation factor 2	1.49	0.37	0.37	0.27	0.81	0.27	1.04	0.55		P58252	1	0	0	2	0
Q6ZWX6	74198643	IPI00474446	MGI:95299	Eif2s1	eukaryotic translation initiation factor 2, subunit 1 alpha			1.87	0.33			0.62	0		Q6ZWX6	0	1	1	0	0
Q99L45	74184917	IPI00116302	MGI:1914454	Eif2s2	eukaryotic translation initiation factor 2, subunit 2 (beta)	0.33	0					0.33	0		Q99L45	n/a	n/a	n/a	n/a	n/a
Q9Z0N1	74211920	IPI00230415	MGI:1349431	Eif2s3x	eukaryotic translation initiation factor 2, subunit 3, structural gene X-linked	0.81	0	0.95	0.68			0.81	0.56		Q9Z0N1	0	2	1	0	0
Q9Z0N2	3790165	IPI00230416	MGI:1349430	Eif2s3y	eukaryotic translation initiation factor 2, subunit 3, structural gene Y-linked	0.54	0	0.54	0.43			0.54	0.43		Q9Z0N2	0	2	1	0	0
Q8CIJ3	29835226	IPI00229859	MGI:106478	Eif3b	eukaryotic translation initiation factor 3, subunit B	0.89	0.55	0.13	0.13	0.27	0.17	0.32	0.49		Q8CIJ3	0	0	0	2	1
P60229	74139150	IPI00132250	MGI:99257	Eif3e	eukaryotic translation initiation factor 3, subunit E	0.54	0					0.33	0		P60229	0	0	1	0	0
Q9DCH4	12833012	IPI00120914	MGI:1913335	Eif3f	eukaryotic translation initiation factor 3, subunit F	1.89	1.03	0.7	0			1.42	0.7		Q9DCH4	0	1	0	0	1
Q9Z1D1	4097873	IPI00622371	MGI:1858258	Eif3g	eukaryotic translation initiation factor 3, subunit G	0.55	0								Q9Z1D1	1	1	2	1	1
Q91WK2	74212115	IPI00128202	MGI:1915385	Eif3h	eukaryotic translation initiation factor 3, subunit H	3.28	0.62			0.44	0	0.83	0.83		Q91WK2	1	0	0	0	0
Q8BMZ8	26385838	IPI00457995	No associated gene	Eif3h	Putative uncharacterized protein	99	0								Q8BMZ8	n/a	n/a	n/a	n/a	n/a
OTTMUSP00000016547	123211646	IPI00556700	MGI:1925905	Eif3j	MCG11598	1.05	0					1.05	0.54		OTTMUSP00000016547	0	1	0	0	1
Q8QZY1	74207486	IPI00463573	MGI:2386251	Eif3l	eukaryotic translation initiation factor 3, subunit L	1.75	0.18			0.32	0	0.57	0		Q8QZY1	1	0	0	0	1
OTTMUSP00000015938	123241991	IPI00752792	MGI:1351744	Eif3m	eukaryotic translation initiation factor 3, subunit M	0.44	0								OTTMUSP00000015938	n/a	n/a	n/a	n/a	n/a
P60843	58864806	IPI00118676	MGI:95303	Eif4a1	eukaryotic translation initiation factor 4A1	0.41	0.53					0.29	0.41		P60843	1	0	0	0	0
P10630-2	26345442	IPI00409918	No associated gene	Eif4a2	Isoform 2 of Eukaryotic initiation factor 4A-II	0.28	0.51					0	0.28		P10630-2	1	0	0	0	0
OTTMUSP00000031666	74215693	IPI00857127	MGI:106906	Eif4a2	eukaryotic initiation factor 4A-II isoform c	0.29	0								OTTMUSP00000031666	1	0	0	0	0
A2AFK7	122889627	IPI00648352	No associated gene	Eif4a3	Eukaryotic translation initiation factor 4A, isoform 3	0.83	3.28	1.64	2.36	0.62	1.98	1.34	1.98		A2AFK7	1	1	1	2	1
Q6NZJ6-1	41946089	IPI00421179	No associated gene	Eif4g1	Isoform 1 of Eukaryotic translation initiation factor 4 gamma 1	0.66	0.43					0.31	0.35		Q6NZJ6-1	2	0	2	1	1
Q05D44	50510617	IPI00756424	MGI:2441772	Eif5b	eukaryotic translation initiation factor 5B	0.46	0.15	0.73	0.46	0.27	0	0.23	0.15		Q05D44	0	3	1	1	3
O55135	27501448	IPI00115862	MGI:1196288	Eif6	eukaryotic translation initiation factor 6	1.85	1.31	1.85	1.85	1.85	0.87	1.31	1.31		O55135	0	0	0	0	1
P70372	608535	IPI00108271	MGI:1100851	Elavl1	ELAV (embryonic lethal, abnormal vision)-like 1 (Hu antigen R)	2.16	1.82	1.51	0.41	1	1.24	2.16	2.16		P70372	0	2	0	0	0
O35130	148667331	IPI00127554	MGI:1315195	Emg1	EMG1 nucleolar protein homolog (S. cerevisiae)	1.05	1.37	1.05	1.74	0.54	1.05	0.78	1.05		O35130	n/a	n/a	n/a	n/a	n/a
Q80UE4	215273646	IPI00330290	MGI:103009	Epb4.1l2	erythrocyte protein band 4.1-like 2							0	0.14		Q80UE4	1	3	1	2	0
Q8R0W0	32140777	IPI00320459	MGI:2386306	Eppk1	epiplakin 1	0.02	0.03					0	0.03		Q8R0W0	26	10	9	0	9
Q8CGC7	66267550	IPI00339916	MGI:97838	Eprs	glutamyl-prolyl-tRNA synthetase	0.19	0.22	0.3	0.19	0.22	0.12	0	0.07		Q8CGC7	1	1	1	1	1
P84089	124376740	IPI00403589	MGI:108089	Erh	enhancer of rudimentary homolog (Drosophila)			2.16	0	2.16	0	2.16	0		P84089	n/a	n/a	n/a	n/a	n/a
Q8BFZ9	23468260	IPI00221540	MGI:2387215	Erlin2	ER lipid raft associated 2			0.47	0.47	0	0.33				Q8BFZ9	0	1	1	0	0
Q3V1V3	187957390	IPI00169521	MGI:1913830	Esf1	ESF1, nucleolar pre-rRNA processing protein, homolog (S. cerevisiae)			0.21	0.21			0	0.15		Q3V1V3	1	2	2	4	2
Q3U1G0	74217562	IPI00990757	MGI:2442167	Evi5l	ecotropic viral integration site 5 like			0.37	0						Q3U1G0	0	1	1	0	1
Q61545	488513	IPI00742310	MGI:99960	Ewsr1	Ewing sarcoma breakpoint region 1	0	0.37					0	0.69		Q61545	0	1	1	1	1
Q8K366	123226356	IPI00280255	MGI:1355322	Exosc10	Exosome component 10	0	0.12	0.17	0.12	0.12	0.17	0	0.21		Q8K366	4	0	2	0	2
OTTMUSP00000042801	187466071	IPI00895478	No associated gene	Exosc10	Exosome component 10			0.15	0						OTTMUSP00000042801	1	0	3	0	1
OTTMUSP00000042802	187466070	IPI00895176	No associated gene	Exosc10	Exosome component 10			0.17	0	0.12	0				OTTMUSP00000042802	4	0	2	0	2
OTTMUSP00000042800	187466069	IPI00929896	No associated gene	Exosc10	Exosome component 10			0.16	0	0.12	0				OTTMUSP00000042800	4	0	3	0	2
Q4VBW5	148677125	IPI00387489	MGI:1913696	Exosc7 CRA_b	exosome component 7, MCG23310, isoform CRA_b	0	0.41			0	0.41				Q4VBW5	n/a	n/a	n/a	n/a	n/a
P26040	83921618	IPI00330862	MGI:98931	Ezr	ezrin			0.22	0						P26040	1	0	1	1	0
B1AUR6	30353787	IPI00420585	MGI:2684980	F730047E07Rik	Isoform 1 of Protein MMS22-like DNA repair protein					0	0.11				B1AUR6	0	1	2	2	2
Q9D2L9	23272940	IPI00134994	MGI:1915508	Fam111a	family with sequence similarity 111, member A					0	0.29	0	0.29		Q9D2L9	2	0	3	3	1
P58468	26345446	IPI00119727	MGI:1916334	Fam207a	family with sequence similarity 207, member A	0.97	0.5					0.72	0		P58468	1	0	0	0	0
Q8K368-1	26351677	IPI00225412	No associated gene	Fanci	Isoform 1 of Fanconi anemia group I protein homolog	0	0.12	0.12	0.09	0	0.09	0	0.09		Q8K368-1	2	0	0	0	0
Q8K368-4	26351677	IPI00849671	No associated gene	Fanci	Isoform 4 of Fanconi anemia group I protein homolog			0.18	0						Q8K368-4	2	0	0	0	0
Q9WUA2	4633656	IPI00322828	MGI:1346035	Farsb	phenylalanyl-tRNA synthetase, beta subunit	0.24	0	0.17	0	0.24	0				Q9WUA2	1	1	0	0	1
P35550	296548	IPI00119581	MGI:95486	Fbl	fibrillarin	1.72	2.01	1.46	1.72	1.23	1.46	1.46	1.23		P35550	0	1	0	1	1
A6PWD2	24217440	IPI00857504	MGI:1920323	Fhad1	forkhead-associated (FHA) phosphopeptide binding domain 1					0.06	0				A6PWD2	3	0	0	1	3
Q6P9Q6-2	38614309	IPI00458068	No associated gene	Fkbp15	Isoform B of FK506-binding protein 15					0	0.14				Q6P9Q6-2	2	1	0	2	0
Q8BTM8-1	74140774	IPI00131138	No associated gene	Flna	Isoform 1 of Filamin-A	0	0.05	0.06	0.11	0	0.08	0	0.24		Q8BTM8-1	0	0	1	2	2
OTTMUSP00000030013	29835188	IPI00817011	MGI:1919563	Fryl	furry homolog-like (Drosophila)			0.04	0.04						OTTMUSP00000030013	4	1	2	2	3
A2ARZ3	123232783	IPI00750014	MGI:2664111	Fsip2	fibrous sheath-interacting protein 2			0.02	0.12			0.02	0		A2ARZ3	12	17	15	11	17
Q9DBE9	148702334	IPI00119632	MGI:1860295	Ftsj3	FtsJ homolog 3 (E. coli)	0.62	0.96	1.05	1.15	0.87	1.15	0.33	0.78		Q9DBE9	2	3	3	2	1
P56959	74226636	IPI00117063	MGI:1353633	Fus	fused in sarcoma	1.15	1.93	0.85	0	1.15	0.58	1.93	4.41		P56959	1	0	0	0	0
P97855	60359872	IPI00130095	MGI:1351465	G3bp1	Ras-GTPase-activating protein SH3-domain binding protein 1	2.46	0.86	0.43	0	1.03	0.43	2.16	0.7		P97855	n/a	n/a	n/a	n/a	n/a
P97379-2	114108270	IPI00331295	No associated gene	G3bp2	Isoform B of Ras GTPase-activating protein-binding protein 2	0.62	0.47	0.33	0	0.47	0.33	0.78	0.47		P97379-2	1	0	0	0	1
OTTMUSP00000016402	60360018	IPI00556877	MGI:1923301	Ganc	glucosidase, alpha; neutral C			0	0.15						OTTMUSP00000016402	1	0	1	1	2
Q8BVW0-1	26345304	IPI00623483	No associated gene	Ganc	Isoform 1 of Neutral alpha-glucosidase C			0	0.15						Q8BVW0-1	1	0	1	1	0
Q9CY66-1	74185159	IPI00110931	No associated gene	Gar1	Isoform 1 of H/ACA ribonucleoprotein complex subunit 1	0.41	0.58	0.58	0.58	0.41	0.58	0.41	0.58		Q9CY66-1	1	1	1	1	1
Q8VHR5-1	50510811	IPI00128615	No associated gene	Gatad2b	Isoform 1 of Transcriptional repressor p66-beta	0	0.3					0	0.17		Q8VHR5-1	n/a	n/a	n/a	n/a	n/a
P58501-3	26356634	IPI00752687	No associated gene	Gcfc1	Isoform E of GC-rich sequence DNA-binding factor 1							0	0.24		P58501-3	1	0	0	0	0
NP_598592	26346218	IPI00122471	MGI:2154441	Gltscr2	glioma tumor suppressor candidate region gene 2	0	0.29	0.41	0	0.82	0.41	0	0.41		NP_598592	3	0	2	1	0
Q922P9	13905194	IPI00111821	MGI:1921272	Glyr1	glyoxylate reductase 1 homolog (Arabidopsis)			0.51	0	0.28	0				Q922P9	0	2	0	0	0
E9QAZ2	149266589	IPI00473532	MGI:3642192	Gm10020	predicted pseudogene 10020	3.08	3.08	3.08	2.59	3.08	2.59	2.59	3.08		E9QAZ2	1	2	2	0	1
E9PXU5	149263818	IPI00975202	No associated gene	Gm10029	Gm10029;Gm10237 Uncharacterized protein	1.31	0	1.85	0	1.31	0	1.85	0		E9PXU5	0	0	1	0	0
E9PYL9	149269674	IPI00474856	MGI:3642334	Gm10036	predicted gene 10036	0.85	0	0	0.58	0.85	0.85	0.85	0.58		E9PYL9	1	1	1	2	0
XP_003086863	309266791	IPI00990217	MGI:3642098	Gm10045	predicted pseudogene 10045	1.15	0	1.61	0	1.15	0	1.15	0		XP_003086863	0	1	2	0	0
P41105	149254610	IPI00473429	No associated gene	Gm10051	60S ribosomal protein L28-like	1.15	0.85	1.51	1.15	1.51	1.15	1.51	0.85		P41105	2	4	4	0	2
D3Z1P4	149258592	IPI00120475	No associated gene	Gm10063	Gm10063 40S ribosomal protein S12	1.15	1.15								D3Z1P4	0	0	0	1	0
XP_001472962	149252067	IPI00988576	MGI:3642685	Gm10071	predicted gene 10071	1	0	1	0	1	0	1	0		XP_001472962	0	0	1	0	0
XP_001474740	149251177	IPI00988790	No associated gene	Gm10071	60S ribosomal protein L13-like	2.36	0	1.34	0	1.98	0	1.98	0		XP_001474740	1	0	2	2	0
E9Q3T0	149259080	IPI00134920	MGI:3641908	Gm10073	predicted pseudogene 10073			9	0						E9Q3T0	n/a	n/a	n/a	n/a	n/a
Q9D1R9	149254156	IPI00460103	MGI:3652275	Gm10086	60S ribosomal protein L34	0.87	0.87	0.87	0.87	0.87	0.87	0	0.87		Q9D1R9	n/a	n/a	n/a	n/a	n/a
D3YYI8	148706511	IPI00556893	MGI:3704479	Gm10093	predicted pseudogene 10093	0.28	0.64	0.51	0.28	0.51	0.51	0.39	0.64		D3YYI8	2	2	2	0	0
Q9CQM8	149263352	IPI00626639	No associated gene	Gm10095	60S ribosomal protein L21	1.61	1.61	2.83	1.61	1.15	1.15	1.61	1.15		Q9CQM8	0	3	6	0	0
D3Z5M2	309267080	IPI00666636	MGI:3641718	Gm10110	predicted gene 10110	0.78	0.6	0.6	0.37	0.6	0.6	0	0.3		D3Z5M2	1	0	0	2	1
D3Z6C3	149265827	IPI00473521	MGI:3642853	Gm10119	predicted gene 10119	3.49	3.06	2.32	1.72	4.48	2.01	3.49	1.72		D3Z6C3	1	1	3	2	0
XP_003085984	309263161	IPI00986856	No associated gene	Gm10132	60S ribosomal protein L23a-like	5.31	0	1	0	1	0	5.31	0		XP_003085984	0	1	2	1	0
ENSMUSP00000074560	295842468	IPI00874521	MGI:3704242	Gm10136	predicted pseudogene 10136	1.89	0	1.42	0	3.12	0	3.12	0		ENSMUSP00000074560	0	1	0	0	1
D3Z4H3	149252605	IPI00621625	No associated gene	Gm10154	Gm10154 Uncharacterized protein	2.59	1.78	1.78	1.78	2.59	1.78	1.15	1.78		D3Z4H3	n/a	n/a	n/a	n/a	n/a
D3Z3K3	149257782	IPI00624454	No associated gene	Gm10155	Gm10155 Uncharacterized protein	1.61	1.15	2.16	0.78	1.15	0.78	1.61	0.78		D3Z3K3	0	1	2	0	0
XP_003086795	309266440	IPI00989154	No associated gene	Gm10163	60S ribosomal protein L21-like	2.51	0	4.34	0	1.85	0	2.51	0		XP_003086795	0	1	2	0	0
XP_001481205	309268740	IPI00971257	MGI:3641818	Gm10166	predicted pseudogene 10166	3.64	0	1.15	0	2.41	0	3.64	0		XP_001481205	0	1	0	1	3
P62245	149254145	IPI00621613	No associated gene	Gm10196	40S ribosomal protein S15a-like	1.51	1.51	1	1	1	0	1	1		P62245	n/a	n/a	n/a	n/a	n/a
Q9CZM2	149255418	IPI00756180	MGI:3648518	Gm10224	60S ribosomal protein L15-like isoform 2	1.96	1.96	1.96	1.58	1.96	1.58	1.58	1.96		Q9CZM2	1	2	2	0	1
XP_001479811	309263479	IPI00971284	MGI:3641816	Gm10237	Gm10237 40S ribosomal protein S2-like	0.41	0	0.41	0	0.41	0	0.41	0		XP_001479811	0	1	1	1	2
D3Z2T7	149267317	IPI00627049	No associated gene	Gm10247	Gm10247 Uncharacterized protein	0.87	1.31	1.31	0.87	0.87	0.87	3.33	0.87		D3Z2T7	0	0	1	0	1
E9PV77	309270053	IPI00607069	No associated gene	Gm10257	Gm10257 Histone H3	1.51	2.16	1	2.98	0	1.51	1	2.98		E9PV77	1	1	0	0	0
XP_003085935	309262972	IPI00990188	No associated gene	Gm10260	Gm10260 40S ribosomal protein S18-like	3.92	0	2.46	0	3.92	0	2.46	0		XP_003085935	1	1	2	1	1
D3Z3K1	149251993	IPI00624735	MGI:3704227	Gm10288	predicted gene 10288	1.15	0	0	0.58	0.85	0.85	0.85	0.58		D3Z3K1	2	1	1	2	0
XP_003086934	309267049	IPI00989176	MGI:3642871	Gm10294	predicted pseudogene 10294	3.64	0	1.15	0	2.41	0	3.64	0		XP_003086934	0	0	0	1	2
D3Z1D6	149260643	IPI00754976	MGI:3641693	Gm10335	predicted gene 10335	6.94	4.01	2.16	2.16	2.16	6.94	6.94	5.31		D3Z1D6	0	1	2	1	0
XP_001475553	309270584	IPI00971268	MGI:3642619	Gm10362	predicted gene 10362	3.22	0	0.78	0	2.16	0	3.22	0		XP_001475553	0	0	0	1	2
Q3V2B9	74203445	IPI00626139	MGI:3642572	Gm10653	predicted gene 10653	0.39	0.55	0.55	0	0.55	0.39	0.39	0.39		Q3V2B9	n/a	n/a	n/a	n/a	n/a
D3Z1N9	149259454	IPI00762791	MGI:3642754	Gm10709	predicted gene 10709	1	1	1	1	1	1	1	1		D3Z1N9	2	0	0	0	0
D3YU46	309270636	IPI00876172	MGI:3779135	Gm10923	predicted gene 10923	4.99	0					3.64	0		D3YU46	0	1	1	1	0
OTTMUSP00000000573	56205920	IPI00475203	MGI:3649794	Gm11353	40S ribosomal protein S8	2.73	2.16	2.73	2.73	2.73	1.68	1.68	2.16		OTTMUSP00000000573	1	0	0	0	0
XP_914375	82950040	IPI00986607	MGI:3651391	Gm11362	predicted gene 11362	0.69	0	0.69	0	0.87	0	0.87	0		XP_914375	n/a	n/a	n/a	n/a	n/a
XP_001003212	94390243	IPI00989404	MGI:3650957	Gm11425	predicted gene 11425	2.51	0	2.51	0	3.33	0	2.51	0		XP_001003212	n/a	n/a	n/a	n/a	n/a
XP_003086308	309264602	IPI00987614	MGI:3652311	Gm11686	predicted gene 11686	0.78	0	1.15	0	0.78	0	1.15	0		XP_003086308	0	0	1	0	0
Q9CQM8	149262567	IPI00468385	No associated gene	Gm11703	60S ribosomal protein L21-like isoform 2	2.16	1.15	2.83	1.15	1.61	0.78	1.61	0.78		Q9CQM8	0	3	6	0	0
Q8BG05-2	94371439	IPI00667787	No associated gene	Gm11847	heterogeneous nuclear ribonucleoprotein A3-like isoform 16	4.78	2.73	3.64	2.34	4.18	4.18	4.78	4.18		Q8BG05-2	1	1	0	1	0
XP_003086393	309264948	IPI00985844	No associated gene	Gm11847	heterogeneous nuclear ribonucleoprotein A3-like	4.48	0	3.49	0	3.96	0	4.48	0		XP_003086393	1	1	0	1	0
XP_003086396	309264961	IPI00986929	No associated gene	Gm11942	60S acidic ribosomal protein P1-like			30.62	0						XP_003086396	n/a	n/a	n/a	n/a	n/a
XP_981036	94371660	IPI00118632	No associated gene	Gm11942	60S acidic ribosomal protein P1-like isoform 2			30.62	0						XP_981036	n/a	n/a	n/a	n/a	n/a
NP_001182646	307611980	IPI00986460	No associated gene	Gm12034	40S ribosomal protein S17	2.51	0								NP_001182646	0	0	0	0	1
XP_003085450	309262543	IPI00987398	No associated gene	Gm12183	probable ATP-dependent RNA helicase DDX5-like	2.25	0	2.44	0	2.64	0	2.25	0		XP_003085450	1	1	1	1	1
P62301	309271989	IPI00751092	No associated gene	Gm12270	40S ribosomal protein S13-like	1.68	2.16	2.16	2.83	1.68	2.83	1.28	1.61		P62301	0	1	0	0	0
A2A4X6	123238489	IPI00649438	MGI:3649769	Gm12355	Novel protein similar to splicing factor, arginine/serine-rich 3 (SRp20) Sfrs3	1.51	2.16	2.16	2.16	1.51	1.51	1.51	2.16		A2A4X6	0	0	1	0	4
XP_001476205	309272102	IPI00849550	MGI:3651359	Gm12508	predicted gene 12508	0.85	0	0.85	0	0.85	0	0.85	0		XP_001476205	3	1	0	1	1
XP_003086408	309265002	IPI00990301	No associated gene	Gm12508	60S ribosomal protein L29-like	0.47	0			0.47	0				XP_003086408	3	0	0	0	0
P84244	124486606	IPI00659000		Gm12657	predicted gene 12657	1.78	3.64	1.78	3.64	0	1.78	1.78	3.64		P84244	2	2	0	0	0
XP_003084637	309268166	IPI00986681	No associated gene	Gm12715	actin, cytoplasmic 2-like	17.74	0	14.2	0	11.33	0	15.88	0		XP_003084637	n/a	n/a	n/a	n/a	n/a
XP_003086416	309265044	IPI00989022	No associated gene	Gm12715	actin, cytoplasmic 2-like	25.1	0	30.62	0	20.54	0	25.1	0		XP_003086416	n/a	n/a	n/a	n/a	n/a
XP_001476854	309266996	IPI00991123	MGI:3649628	Gm12816	predicted gene 12816	1.37	0	1.05	0	1.05	0	1.05	0		XP_001476854	3	1	2	1	1
XP_003086424	309265106	IPI00985673	No associated gene	Gm12966	serine/arginine-rich splicing factor 5-like	0.87	0	0.87	0	0.69	0	0.69	0		XP_003086424	2	1	1	4	6
XP_003086446	309265144	IPI00986086	No associated gene	Gm13004	60S ribosomal protein L31	1.37	0			1.37	0	1.37	0		XP_003086446	1	0	0	0	1
XP_003086312	309264473	IPI00990363	MGI:3649358	Gm13653	predicted gene 13653	1.89	0	2.46	0	1.42	0	1.89	0		XP_003086312	0	1	2	0	0
A2AK42	122890103	IPI00467423	No associated gene	Gm13693	novel protein containing MIF4G and MA3 domains	0	0.15	0.15	0.15	0	0.15	0	0.15		A2AK42	2	1	1	1	2
A2AK44	122890102	IPI00604914	MGI:3702066	Gm13695	predicted gene 13695	0	0.15	0.15	0.15	0	0.15	0	0.15		A2AK44	2	1	1	1	2
XP_141310	20912377	IPI00755204	MGI:3652167	Gm13981	60S ribosomal protein L27a-like	1	1	1	1.51	0	1	1	0		XP_141310	1	2	0	0	0
XP_001004506	309264589	IPI00989046	No associated gene	Gm14044	60S ribosomal protein L27a	1	0	1	0			1	0		XP_001004506	1	2	0	0	0
XP_003084562	309267822	IPI00985517	No associated gene	Gm14166	40S ribosomal protein S15a-like	1.85	0	1.31	0	1.31	0	1.31	0		XP_003084562	n/a	n/a	n/a	n/a	n/a
XP_003086322	309264626	IPI00988085	No associated gene	Gm14166	40S ribosomal protein S15a-like	1.85	0	1.31	0	1.31	0	1.31	0		XP_003086322	1	0	1	1	0
XP_003086324	309264633	IPI00988575	MGI:3649355	Gm14217	predicted gene 14217	1.29	0	1.75	0	1.09	0	1.75	0		XP_003086324	3	1	1	1	2
XP_001480960	309267881	IPI00971244	MGI:3652091	Gm14438	predicted gene 14438	1.58	0	1.58	0	1.58	0	0.97	0		XP_001480960	n/a	n/a	n/a	n/a	n/a
XP_001477376	149270995	IPI00990753	MGI:3642864	Gm14535	predicted pseudogene 14535	1.37	0			1.37	0				XP_001477376	0	1	0	0	2
NP_001104586	162287138	IPI00880213	No associated gene	Gm15427	ribosomal protein L18A family member	1.78	0	1.45	0	1.45	0	1.45	0		NP_001104586	1	1	1	1	1
XP_001474301	149258752	IPI00480398	MGI:3705631	Gm15483	predicted gene 15483	0.33	0					0.33	0		XP_001474301	n/a	n/a	n/a	n/a	n/a
XP_001480852	149257815	IPI00986678	No associated gene	Gm15483	40S ribosomal protein S13-like	1.61	0	2.16	0	1.61	0	1.61	0		XP_001480852	0	1	0	0	0
XP_003086649	309265983	IPI00990242	MGI:3704296	Gm15501	predicted pseudogene 15501	3.33	0	3.33	0	3.33	0	2.51	0		XP_003086649	1	0	0	0	0
XP_003085488	309265319	IPI00989581	MGI:3783124	Gm15682	predicted gene 15682	1.61	0	2.16	0	1.61	0	1.15	0		XP_003085488	0	1	2	0	0
D3YWQ7	148678087	IPI00468196	No associated gene	Gm16415	Uncharacterized protein	1.42	1.03	1.89	0.7	1.03	0.7	1.42	0.7		D3YWQ7	0	1	2	0	0
XP_621465	82995066	IPI00606029	No associated gene	Gm16519	Gm16519 60S ribosomal protein L12-like	0.78	0.78			0.78	0				XP_621465	n/a	n/a	n/a	n/a	n/a
F6YI27		IPI00986982	MGI:4937049	Gm17415	predicted gene, 17415	1.98	0	1.64	0	1.98	0	2.36	0		F6YI27	n/a	n/a	n/a	n/a	n/a
F6YJW4		IPI00988982	MGI:4937175	Gm17541	predicted gene, 17541	0.58	0	0.58	0	0.58	0	0.85	0		F6YJW4	0	0	0	0	1
XP_003085263	309271177	IPI00988984	MGI:4937303	Gm17669	predicted gene, 17669	1.15	0	1.15	0	1.15	0	1.15	0		XP_003085263	1	0	0	0	0
XP_001477014	309263587	IPI00848926	MGI:5009826	Gm17748	predicted gene, 17748					0.54	0	0.78	0		XP_001477014	0	2	0	0	0
E9Q1N8		IPI00987179	MGI:5010210	Gm18025	predicted gene, 18025	1.24	0	1.24	0	1.82	0	1	0		E9Q1N8	n/a	n/a	n/a	n/a	n/a
XP_001472898	309272965	IPI00851014	No associated gene	Gm2223	eukaryotic translation initiation factor 2 subunit 3-like	0.71	0	0.71	0			0.71	0		XP_001472898	0	2	1	0	0
XP_003087006	309267251	IPI00988004	No associated gene	Gm2223	eukaryotic translation initiation factor 2 subunit 3-like	0.71	0	0.71	0			0.71	0		XP_003087006	0	2	1	0	0
XP_001475819	149255136	IPI00989130	No associated gene	Gm3167	60S ribosomal protein L35a-like			1	0			1	0		XP_001475819	0	1	1	0	0
XP_003086559	309265567	IPI00986406	No associated gene	Gm3167	60S ribosomal protein L35a-like			1	0			1	0		XP_003086559	0	1	1	0	0
XP_001476183	149266479	IPI00849847	MGI:3781540	Gm3362	predicted pseudogene 3362	7.11	0	1.85	0	1.85	0	7.11	0		XP_001476183	0	1	2	1	0
XP_001477595	149259021	IPI00849598	No associated gene	Gm3405	60S ribosomal protein L10-like	1.34	0	0.62	0	0.62	0	1.07	0		XP_001477595	0	0	0	2	0
D3YU65	149269724	IPI00850143	MGI:3781727	Gm3550	predicted gene 3550	1.15	0	1.15	0	1.15	0	1.15	0		D3YU65	1	0	0	0	0
XP_001477187	309270405	IPI00985734	MGI:3781729	Gm3552	predicted gene 3552	0.44	0								XP_001477187	2	1	1	2	0
XP_003085965	309263086	IPI00989081	MGI:3781729	Gm3552	predicted gene 3552	0.44	0								XP_003085965	2	1	1	2	0
D3YU45	149233872	IPI00848364	MGI:3782114	Gm3940	predicted gene 3940	6.74	0	1.78	0	2.59	0	9	0		D3YU45	0	1	2	1	0
E9PWH9	149262861	IPI00874692	No associated gene	Gm4294	Ribosomal protein L15	3.08	0	3.08	0	3.08	0	2.59	0		E9PWH9	1	2	2	0	1
XP_003084600	309264869	IPI00987717	No associated gene	Gm4332	40S ribosomal protein S20-like, partial	3.64	0	2.16	0	2.16	0	2.16	0		XP_003084600	0	0	0	1	0
XP_003085778	309262317	IPI00988519	No associated gene	Gm4478	60S ribosomal protein L21-like			2.59	0			1.15	0		XP_003085778	1	1	2	0	0
XP_003084893	309269644	IPI00989715	No associated gene	Gm4478	60S ribosomal protein L21-like	1.15	0	2.16	0	1.15	0	1.15	0		XP_003084893	1	1	2	0	0
XP_001481087	149267527	IPI00850320	MGI:3782764	Gm4581	predicted gene 4581, 60S ribosomal protein L15-like	2.59	0	2.59	0	2.59	0	2.16	0		XP_001481087	1	2	2	0	1
XP_001480334	149255823	IPI00848816	MGI:3782787	Gm4604	predicted gene 4604	0.7	0								XP_001480334	1	0	0	0	0
XP_001480771	149255394	IPI00849174	No associated gene	Gm4604	60S ribosomal protein L36-like	4.18	0	2.73	0			2.73	0		XP_001480771	n/a	n/a	n/a	n/a	n/a
XP_001480957	149256660	IPI00272545	No associated gene	Gm4613	Gm4613 60S ribosomal protein L37a							1.37	0		XP_001480957	1	1	1	0	0
F6SSI5		IPI00875556	MGI:3779444	Gm4877	predicted gene 4877	0.41	0			0.41	0	0.41	0		F6SSI5	0	0	1	0	0
D3YXG3	20846986	IPI00115992	No associated gene	Gm4963	Gm4963 Uncharacterized protein	3.22	3.22	3.22	3.22	3.22	3.22	2.16	3.22		D3YXG3	1	1	0	0	2
F6VBB8	148694223	IPI00278580	MGI:3645765	Gm4978	predicted gene 4978,- 30 kDa protein	0.65	0.47	0.65	0.33	0.82	0.33	0.65	0.33		F6VBB8	n/a	n/a	n/a	n/a	n/a
D3Z6N4	309263268	IPI00673513	No associated gene	Gm5045	Gm5045 Uncharacterized protein	2.01	1.15	1.72	1.15	2.67	1.68	1.72	1.15		D3Z6N4	1	2	1	1	2
XP_286185	38082564	IPI00340036	MGI:3644404	Gm5093	predicted gene 5093			0	0.54	0.78	0.54	0.54	0.54		XP_286185	2	0	1	2	0
D3YW44	28491531	IPI00274175	No associated gene	Gm5121	40S ribosomal protein S8	1.15	1.15	1.15	1.15	1.15	1.15	1.15	1.15		D3YW44	1	0	0	0	0
F8VQ88		IPI00381275	MGI:3645482	Gm5145	predicted pseudogene 5145	0.7	0	0.7	0	0.7	0	0	0.7		F8VQ88	0	1	1	1	0
XP_356668	38074891	IPI00381658	No associated gene	Gm5196	chromobox protein homolog 3-like	1.31	1.31	1.31	1.31	1.31	1.31	1.31	1.31		XP_356668	0	2	0	0	2
XP_003085921	309262917	IPI00990514	No associated gene	Gm5196	chromobox protein homolog 3-like	1.31	0	1.85	0	1.85	0	1.31	0		XP_003085921	0	2	0	0	1
D3YYZ2	148664711	IPI00377342	MGI:3648788	Gm5239	predicted pseudogene 5239	0	0.64	0.64	0.64	0	0.64	0	0.64		D3YYZ2	0	0	0	1	0
D3Z0H4	38080000	IPI00379391	MGI:3645663	Gm5292	predicted gene 5292	1.37	1.37	1.37	1.37	1.37	1.37	1.37	1.37		D3Z0H4	0	1	1	0	0
D3YWV7	38085727	IPI00111248	MGI:3645266	Gm5321	predicted gene 5321	0.78	0.78	0.78	0.78	0.78	0.78	0	0.78		D3YWV7	1	1	1	0	1
Q6IFZ8	148672086	IPI00462141	MGI:3646939	Gm5414	predicted gene 5414							0.19	0		Q6IFZ8	2	2	2	0	0
XP_483949	149261044	IPI00457852	MGI:3647789	Gm5428	predicted gene 5428	2.9	2.16	2.51	2.16	2.9	1.89	2.51	1.89		XP_483949	2	0	1	1	1
XP_484215	51767531	IPI00461504	MGI:3644181	Gm5445	60S ribosomal protein L21-like isoform 1	1.61	0.78	1.61	0.78	1.61	0.78	1.15	0.78		XP_484215	0	0	1	0	0
D3YYQ0	51767763	IPI00407917	No associated gene	Gm5451	Gm5451 Uncharacterized protein	0.93	1.28	1.28	0.64	0.93	0.93	1.28	0.93		D3YYQ0	1	1	0	1	0
E9QP28	82951993	IPI00461641	No associated gene	Gm5453	Gm5453 Uncharacterized protein			0	1.37						E9QP28	2	3	1	1	1
F6ZVW4		IPI00991128	MGI:3643518	Gm5459	predicted gene 5459	1.08	0	1.08	0	1.31	0	1.08	0		F6ZVW4	n/a	n/a	n/a	n/a	n/a
D3Z6R0		IPI00762364	MGI:3646318	Gm5478	predicted pseudogene 5478	0.32	0.42	0.23	0.23	0	0.42	0.87	0.32		D3Z6R0	1	0	0	0	0
D3Z1Q1	51705076	IPI00378437	No associated gene	Gm5528	Gm5528 Uncharacterized protein	1.42	1.42	1.89	1.03	1.03	1.03	1.42	1.03		D3Z1Q1	2	1	2	1	0
E9Q5T3		IPI00990006	MGI:3647121	Gm5611	predicted gene 5611	5.66	0	6.63	0	4.82	0	5.66	0		E9Q5T3	1	0	0	0	0
D3Z7M8	51827816	IPI00113713	MGI:3644422	Gm5614	predicted gene 5614	1.37	0								D3Z7M8	n/a	n/a	n/a	n/a	n/a
D3YXT4		IPI00462453	MGI:3643807	Gm5619	predicted gene 5619	2.55	1.57	2.55	1.85	2.98	1.57	2.98	1.31		D3YXT4	n/a	n/a	n/a	n/a	n/a
XP_486246	51765047	IPI00129028	MGI:3647798	Gm5620	tubulin alpha-1B chain isoform 1	0.96	1.15	1.87	1.87	1.15	2.16	1.15	3.64		XP_486246	1	0	1	1	0
XP_003086800	309266569	IPI00989817	No associated gene	Gm5620	tubulin alpha-1B chain	1.05	0	1.74	0	1.05	0	0.78	0		XP_003086800	1	0	0	0	0
Q6ZWV3	82931053	IPI00403956	No associated gene	Gm5621	60S ribosomal protein L10-like isoform 2	0.47	0	0.47	0	0	0.47				Q6ZWV3	0	0	0	2	0
XP_001477396	149270415	IPI00850815	No associated gene	Gm5623	Gm5623 40S ribosomal protein S15a-like	0.85	0			0.85	0				XP_001477396	n/a	n/a	n/a	n/a	n/a
XP_001480610	149262895	IPI00848436	No associated gene	Gm5633	mRNA turnover protein 4 homolog isoform 2	1.07	0	0.44	0	0.44	0	1.34	0		XP_001480610	n/a	n/a	n/a	n/a	n/a
XP_486686	51772073	IPI00462975	MGI:3648120	Gm5637	actin-related protein 2/3 complex subunit 1B-like	0.58	1	0	0.41	0.58	0.58	0.41	1		XP_486686	1	0	0	0	0
D3Z3R1	94385943	IPI00463297	MGI:3645343	Gm5745	predicted gene 5745	3.22	0	2.16	0			2.16	0		D3Z3R1	n/a	n/a	n/a	n/a	n/a
Q8CDE3	26326179	IPI00461356	MGI:3643508	Gm5766	predicted gene 5766	0.58	0.58	0.58	0.58	0.58	0.58	0.58	0.58		Q8CDE3	0	0	0	1	0
P25444	149263154	IPI00606379	MGI:3779507	Gm5786	40S ribosomal protein S2-like	1.23	1.23	1.23	0.49	1.46	1.23	1.02	1.23		P25444	0	0	0	1	1
NP_001159443	260304980	IPI00947561	MGI:3645633	Gm5803	predicted gene 5803	4.27	0	2.16	0	3.08	0	4.27	0		NP_001159443	0	1	2	1	0
E9Q2T1	63501063	IPI00605628	No associated gene	Gm5848	0			0.87	0						E9Q2T1	0	0	0	1	0
D3Z6J9	309266232	IPI00474407	No associated gene	Gm5908	Gm5908 Uncharacterized protein	1	1	1	1.51	0	1	1	0		D3Z6J9	1	3	1	1	2
D3YWT9	63594466	IPI00605141	No associated gene	Gm5921	Gm5921 Uncharacterized protein	1.02	1.02	1.02	0.35	1.23	1.02	0.82	1.02		D3YWT9	1	0	0	1	1
XP_001002128	82965725	IPI00666485	No associated gene	Gm5963	40S ribosomal protein S21-like	1.68	0			1.68	0	1.68	0		XP_001002128	0	0	1	0	0
B2RUQ2	187954775	IPI00758102	MGI:2685454	Gm608	hypothetical protein LOC207806							0	0.14		B2RUQ2	n/a	n/a	n/a	n/a	n/a
D3YTY6	309265873	IPI00756014	MGI:3649053	Gm6096	predicted gene 6096	0.87	0					0.87	0.87		D3YTY6	0	1	2	0	0
D3YWA0	63531110	IPI00606508	MGI:3643279	Gm6139	predicted gene 6139	1.02	1.23	1.23	0.82	1.46	1.23	1.02	1.02		D3YWA0	0	0	0	1	1
NP_001095031	283945554	IPI00889220	MGI:3644747	Gm6251	predicted gene 6251					1	0	1	0		NP_001095031	1	1	3	1	0
XP_003086663	309265994	IPI00990717	No associated gene	Gm6341	60S ribosomal protein L27-like	2.51	0	1.85	0	2.51	0	1.85	0		XP_003086663	0	0	1	0	0
XP_894555	82907223	IPI00987751	No associated gene	Gm6341	60S ribosomal protein L27-like	1.42	0	1.03	0	1.42	0	1.03	0		XP_894555	0	0	1	0	0
P47915	149264247	IPI00662684	No associated gene	Gm6344	60S ribosomal protein L29 isoform 1	1	1	1	1	1	1	1	1		P47915	4	0	0	0	0
P84244	149264718	IPI00551538	No associated gene	Gm6421	histone H3.3-like isoform 1	1.78	3.64	0	3.64	0	2.59	1.15	4.99		P84244	2	2	0	0	0
XP_003085943	309263002	IPI00988066	No associated gene	Gm6421	histone H3.3-like	1.78	0	1.15	0			1.15	0		XP_003085943	1	1	0	0	0
F6YTZ4		IPI00988545	MGI:3646644	Gm6576	predicted gene 6576	1.31	0	1.08	0	1.31	0	1.08	0		F6YTZ4	0	0	0	1	0
XP_899061	82996042	IPI00665513	No associated gene	Gm6636	Gm6636 40S ribosomal protein S19-like	3.87	1.28	1.37	1.68	3.22	2.73	2.65	1.68		XP_899061	0	2	1	0	0
XP_899406	82998543	IPI00874588	MGI:3648734	Gm6747	predicted gene 6747	1.45	0			0.9	0	1.15	0		XP_899406	n/a	n/a	n/a	n/a	n/a
XP_003085278	309271274	IPI00990782	No associated gene	Gm6747	predicted gene 6747	1.61	0			0.78	0	1.61	0		XP_003085278	n/a	n/a	n/a	n/a	n/a
XP_003086072	309263449	IPI00990906	No associated gene	Gm6747	predicted gene 6747 isoform 2	1.61	0			0.78	0	1.61	0		XP_003086072	n/a	n/a	n/a	n/a	n/a
XP_921965	309265661	IPI00989576	MGI:3648518	Gm6749	predicted pseudogene 6749	1.15	0	1.15	0			0.78	0		XP_921965	1	1	0	1	0
XP_001478610	149263574	IPI00987783	MGI:3779628	Gm6750	predicted gene 6750	999	0								XP_001478610	n/a	n/a	n/a	n/a	n/a
B2RXM2	219521461	IPI00990072	MGI:3643578	Gm6793	predicted gene 6793	5.31	0	4.01	0	4.62	0	5.31	0		B2RXM2	1	1	0	1	0
D3Z4I7	149270558	IPI00750333	No associated gene	Gm6807	Gm6807 60S ribosomal protein L6	1.99	1.85	2.34	1.85	2.34	1.85	1.99	1.57		D3Z4I7	2	0	0	0	1
XP_003084979	309269987	IPI00987167	MGI:3646077	Gm6917	predicted gene 6917	1.78	0	1.78	0	1.78	0	1.78	0		XP_003084979	0	2	0	0	2
XP_003085886	309262778	IPI00990068	MGI:3647486	Gm6988	predicted gene 6988	2.16	0	2.16	0	2.16	0	1.37	0		XP_003085886	1	1	0	0	2
XP_003086891	309266895	IPI00990934	MGI:3648315	Gm7061	predicted gene 7061			0.33	0						XP_003086891	1	0	0	1	2
XP_003084978	309269973	IPI00987502	No associated gene	Gm7065	60S ribosomal protein L23a-like	2.16	0					1.51	0		XP_003084978	0	0	1	1	0
XP_003085919	309262906	IPI00989782	No associated gene	Gm7065	60S ribosomal protein L23a-like	0.78	0					0.78	0		XP_003085919	0	0	1	1	0
XP_003086000	309263236	IPI00985725	No associated gene	Gm7194	histone H3.3 type 1-like	1	0	1	0			1	0		XP_003086000	0	1	0	0	0
XP_003085762	309262285	IPI00113394	No associated gene	Gm7263	Gm7263 40S ribosomal protein S15a-like	2.46	1.89	1.89	1.89	1.89	1.03	1.42	1.42		XP_003085762	1	1	0	0	0
XP_003084824	309269154	IPI00988039	No associated gene	Gm7469	chromobox protein homolog 3-like	1.31	0	1.31	0	1.31	0	1.31	0		XP_003084824	0	2	0	0	2
XP_003086666	309266005	IPI00986332	No associated gene	Gm7469	chromobox protein homolog 3-like	2.16	0	2.83	0	2.83	0	2.16	0		XP_003086666	0	2	0	0	2
XP_980250	309272448	IPI00986371	No associated gene	Gm7536	60S ribosomal protein L27a-like	0.78	0	0.78	0						XP_980250	2	3	1	1	1
XP_980727	94392718	IPI00751831	No associated gene	Gm7555	60S ribosomal protein L21-like			1.15	0						XP_980727	0	0	1	0	0
D3YW69	94386148	IPI00118707	MGI:3644073	Gm7589	predicted gene 7589	0.54	0								D3YW69	2	0	1	2	1
XP_915749	309263428	IPI00990512	No associated gene	Gm7689	60S ribosomal protein L31-like	1.15	0	1.15	0	1.15	0	1.61	0		XP_915749	1	0	1	1	1
XP_985698	149260017	IPI00621468	MGI:3644625	Gm7866	predicted gene 7866	0	0.67	0.41	0.67	0	0.67	0.41	0.67		XP_985698	0	0	0	1	0
XP_003084667	309268322	IPI00986711	MGI:3643448	Gm7931	predicted pseudogene 7931	999	0								XP_003084667	n/a	n/a	n/a	n/a	n/a
E9Q057	94398719	IPI00678657	No associated gene	Gm7935	Uncharacterized protein	1.42	0								E9Q057	0	1	1	1	1
D3YWG1		IPI00761237	MGI:3646150	Gm7964	predicted gene 7964	1.51	1.29	1.09	0.74	1.51	1.09	1.51	1.75		D3YWG1	0	0	0	2	2
XP_003084515	309267537	IPI00989731	No associated gene	Gm8101	60S ribosomal protein L21-like			2.16	0						XP_003084515	0	2	2	0	1
XP_003086238	309264272	IPI00990593	No associated gene	Gm8101	60S ribosomal protein L21-like			2.16	0						XP_003086238	0	2	2	0	1
D3Z5J8	94388464	IPI00752639	No associated gene	Gm8112	Gm8112;Gm8158 Uncharacterized protein	3.64	2.16	1.15	1.15	1.61	2.83	4.62	3.64		D3Z5J8	0	1	2	0	0
P47915	52078418	IPI00222548	No associated gene	Gm8210	60S ribosomal protein L29	1.51	1.51	1.51	1.51	1.51	1	1.51	1		P47915	4	0	0	0	0
XP_003085933	309262958	IPI00989505	No associated gene	Gm8210	60S ribosomal protein L29-like	1.51	0	1.51	0	1.51	0	1.51	0		XP_003085933	2	0	0	0	0
D3Z536	309270929	IPI00875177	MGI:3643826	Gm8225	predicted gene 8225	0.49	0	0.65	0	0.65	0	0.49	0		D3Z536	0	0	0	0	1
F6VUT6		IPI00989163	MGI:3647616	Gm8251	predicted gene 8251	0.05	0								F6VUT6	3	5	6	3	6
D3Z5J9	94388474	IPI00752985	No associated gene	Gm8264	Gm8137;Gm8264 Uncharacterized protein	3.64	2.16	1.15	1.15	1.61	2.83	4.62	3.64		D3Z5J9	0	1	2	0	0
F8WH61	94388507	IPI00758298	No associated gene	Gm8290	Gm8290 60S ribosomal protein L23a-like	4.62	2.16	1.15	1.15	1.15	3.64	3.64	3.64		F8WH61	0	1	2	0	0
E9Q1X1		IPI00990820	MGI:3645594	Gm8420	predicted gene 8420	1.07	0	1.07	0	1.07	0	0.83	0		E9Q1X1	0	1	2	0	1
XP_003086579	309265697	IPI00987619	MGI:3645406	Gm8430	predicted pseudogene 8430	0.93	0	1.28	0	0.64	0	1.28	0		XP_003086579	1	2	1	1	2
XP_001476703	309262946	IPI00889838	MGI:3645225	Gm8526	predicted gene 8526	1.15	0	2.59	0	1.15	0	1.15	0		XP_001476703	0	1	2	0	0
XP_003084790	309268884	IPI00986710	MGI:3649082	Gm8556	predicted gene 8556			0.35	0						XP_003084790	1	1	1	1	2
D3YXF9	149240882	IPI00605025	No associated gene	Gm8618	Gm8618 Uncharacterized protein	1	0	0	1	0	1	1	1		D3YXF9	0	1	2	1	2
E9Q070	309266351	IPI00626366	MGI:3644565	Gm8730	predicted pseudogene 8730	1.4	1.15	1.68	1.4	1.4	0.93	1.99	1.15		E9Q070	0	0	0	1	0
XP_003086745	309266362	IPI00988101	MGI:3647575	Gm8841	predicted gene 8841	1.68	0	1.68	0	2.34	0	1.4	0		XP_003086745	0	0	0	2	2
Q3TXS9	94383784	IPI00752723	No associated gene	Gm8842	40S ribosomal protein S2-like isoform 2	1.15	1.15	1.15	0.62	1.61	1.37	0.96	1.15		Q3TXS9	0	0	0	1	1
E9Q7H5		IPI00466185	MGI:3644227	Gm8991	predicted pseudogene 8991	5.31	2.98	4.01	2.55	4.62	4.62	5.31	4.62		E9Q7H5	1	1	0	1	0
E9PV04	51712358	IPI00989854	MGI:3644226	Gm8994	predicted gene 8994	0.74	0	1.04	0	0.37	0	1.04	0		E9PV04	2	1	1	1	1
D3Z7W7	94395665	IPI00679159	MGI:3643406	Gm9000	predicted gene 9000	3.49	2.67	2.01	1.46	3.96	1.72	3.06	1.46		D3Z7W7	1	2	3	2	1
D3YX83	148691493	IPI00749628	MGI:3645365	Gm9104	predicted gene 9104	1.28	0.93	1.68	0.93	1.28	0.93	1.28	0.93		D3YX83	0	1	2	0	0
XP_001004798	94392404	IPI00990959	MGI:3644169	Gm9178	predicted gene 9178	1	0	0.41	0	0.41	0	1	0		XP_001004798	n/a	n/a	n/a	n/a	n/a
F6SVV1		IPI00850934	MGI:3779903	Gm9493	predicted gene 9493	6.02	0	1.89	0	6.02	0	6.02	0		F6SVV1	0	0	1	0	0
Q66JS6	51593758	IPI00471443	No associated gene	Gm9781	Eif3j Eukaryotic translation initiation factor 3 subunit J	1.15	0					1.15	0.58		Q66JS6	0	1	0	0	1
D3Z3M6	148704841	IPI00625021		Gm9808	Uncharacterized protein							0.7	0		D3Z3M6	1	0	1	0	0
XP_003086334	309264695	IPI00988060	No associated gene	Gm9833	myelin expression factor 2-like			0.33	0	0.47	0				XP_003086334	1	1	0	2	2
Q6ZWU9	74151474	IPI00173160	No associated gene	Gm9846	Rps27 40S ribosomal protein S27	4.62	4.62	4.62	4.62			0	4.62		Q6ZWU9	1	0	1	1	0
D3YY62	309262976	IPI00625397	No associated gene	Gm9858	Gm9858 Uncharacterized protein	0	1.15	1.15	0	1.15	0.78	1.78	0		D3YY62	0	0	1	0	1
B2RSH2	1353506	IPI00467152	MGI:95771	Gnai1	Guanine nucleotide-binding protein G(i) subunit alpha-1	0	0.55					0	0.73		B2RSH2	n/a	n/a	n/a	n/a	n/a
P08752	74192793	IPI00652902	MGI:95772	Gnai2	Putative uncharacterized protein	0	0.62	0	0.33			0	1.37		P08752	0	1	1	0	0
Q9DC51	74139426	IPI00338854	MGI:95773	Gnai3	guanine nucleotide binding protein (G protein), alpha inhibiting 3	0	1.15	0	0.39	0	0.39	0	1.15		Q9DC51	0	1	1	0	0
P50149	16740814	IPI00228620	MGI:95779	Gnat2	guanine nucleotide binding protein, alpha transducing 2	0	0.35					0	0.49		P50149	n/a	n/a	n/a	n/a	n/a
P62874	15341782	IPI00120716	MGI:95781	Gnb1	guanine nucleotide binding protein (G protein), beta 1	0	0.41	0.41	0.41	0	0.58	0	0.78		P62874	0	0	0	0	1
P62880	74147327	IPI00162780	MGI:95784	Gnb2	guanine nucleotide binding protein (G protein), beta 2	0	0.58	0.41	0.41	0	0.58	0	1.24		P62880	0	0	0	1	1
P68040	74204616	IPI00317740	MGI:101849	Gnb2l1	guanine nucleotide binding protein (G protein), beta polypeptide 2 like 1	4.78	1.99	3.16	1.4	2.73	1.68	3.64	1.68		P68040	0	0	0	1	3
P29387	8927572	IPI00310220	MGI:104581	Gnb4	guanine nucleotide binding protein (G protein), beta 4							0	0.41		P29387	0	0	0	0	1
Q99LH1	26346398	IPI00116898	MGI:2385207	Gnl2	guanine nucleotide binding protein-like 2 (nucleolar)	0	0.28	0.28	0.34	0	0.34	0	0.34		Q99LH1	1	2	0	0	1
Q8CI11-1	37572264	IPI00222461	No associated gene	Gnl3	Isoform 1 of Guanine nucleotide-binding protein-like 3	1.3	1.45	1.02	1.3	1.15	1.3	0.9	1.15		Q8CI11-1	1	1	0	1	0
Q8CI11-2	26346386	IPI00399477	No associated gene	Gnl3	Isoform 2 of Guanine nucleotide-binding protein-like 3	1.2	1.2	0.93	1.2	1.06	1.2	0.69	1.06		Q8CI11-2	1	1	0	1	0
Q9QYE6	74210637	IPI00316682	MGI:1351475	Golga5	golgi autoantigen, golgin subfamily a, 5			0.14	0.14						Q9QYE6	0	1	0	0	1
Q3TFK5-1	18044498	IPI00316815	No associated gene	Gpatch4	Isoform 1 of G patch domain-containing protein 4			0.47	0.33						Q3TFK5-1	0	0	1	0	0
Q60934	951156	IPI00122550	MGI:95814	Grik1	glutamate receptor, ionotropic, kainate 1	0.15	0								Q60934	1	1	0	3	1
Q810D6	29420420	IPI00123005	MGI:2141989	Grwd1	glutamate-rich WD repeat containing 1	1.45	0.47	0.67	0.47	0.67	0.67	0.9	0		Q810D6	0	1	1	0	0
Q99ME9	13160991	IPI00117642	MGI:1916487	Gtpbp4	GTP binding protein 4	0.26	0.6	0.39	0.76	0.53	0.84	0.39	0.76		Q99ME9	1	2	1	0	1
OTTMUSP00000019467	74151639	IPI00654090	MGI:106594	Gyk	glycerol kinase			0.28	0.28						OTTMUSP00000019467	0	1	0	0	1
Q64516-3	123250361	IPI00404687	No associated gene	Gyk	Isoform 3 of Glycerol kinase			0.26	0.26						Q64516-3	0	1	0	0	1
Q64516-2	123121398	IPI00224993	No associated gene	Gyk	Isoform 2 of Glycerol kinase			0.27	0.27						Q64516-2	0	1	0	0	1
Q64516-1	123121396	IPI00135446	No associated gene	Gyk	Isoform 1 of Glycerol kinase			0.27	0.27						Q64516-1	0	1	0	0	1
Q8C1Y3	26354855	IPI00404590	MGI:95893	H1f0	H1 histone family, member 0	1.15	3.64	3.64	1.15	1.78	2.59	1.15	2.59		Q8C1Y3	1	0	0	1	0
Q8R1M2	19354428	IPI00153400	MGI:3606192	H2afj	H2A histone family, member J	3.64	9	9	9	2.16	5.81	3.64	9		Q8R1M2	0	1	0	0	1
OTTMUSP00000005329	256773209	IPI00555055	MGI:1924855	H2afv	H2A histone family, member V	1.68	2.73	1.68	2.73	0	2.73	1.68	4.18		OTTMUSP00000005329	0	1	0	0	2
P27661	515879	IPI00230264	MGI:102688	H2afx	H2A histone family, member X	2.16	2.16	2.16	3.22	1.37	2.16	1.37	3.22		P27661	0	1	0	0	1
NP_001152987	12834254	IPI00665557	MGI:1349392	H2afy	core histone macro-H2A.1 isoform 4	0	1.68	1.98	1.68	0	1.68	0	1.68		NP_001152987	n/a	n/a	n/a	n/a	n/a
P0C0S6	1575713	IPI00331734	MGI:1888388	H2afz	H2A histone family, member Z	2.16	3.64	2.16	3.64	0	3.64	2.16	3.64		P0C0S6	0	1	0	0	2
XP_894986	82886797	IPI00986082	MGI:3650546	H3f3c	H3 histone, family 3C	2.16	0	1.51	0	1	0	1.51	0		XP_894986	1	1	0	0	0
XP_003086287	309264552	IPI00985726	No associated gene	H3f3c	histone H3.3-like	1.51	0	1	0			1	0		XP_003086287	1	1	0	0	0
Q61191	123122649	IPI00828543	MGI:105942	Hcfc1	host cell factor C1							0	0.2		Q61191	0	0	1	0	0
P08103-2	123230732	IPI00760068	No associated gene	Hck	Isoform p56-HCK of Tyrosine-protein kinase HCK							0	0.23		P08103-2	1	1	1	0	1
P49710	683481	IPI00117011	MGI:104568	Hcls1	hematopoietic cell specific Lyn substrate 1	2.51	0.52			1.31	0	1.57	1.31		P49710	0	0	0	1	0
O09106	1771286	IPI00114232	MGI:108086	Hdac1	histone deacetylase 1	0.28	0.78	0.51	0.28	0.51	0.51	0.39	0.64		O09106	2	2	2	0	0
P70288	1667396	IPI00137668	MGI:1097691	Hdac2	histone deacetylase 2	0.3	0.7	0.43	0.3	0.43	0.56	0.3	0.7		P70288	3	1	1	0	0
E9PXS3	74200830	IPI00987666	No associated gene	Hdac2	Uncharacterized protein	0.54	0	0.54	0	0.54	0				E9PXS3	1	0	0	0	0
NP_659084	18043996	IPI00411022	MGI:2442524	Heatr1	BAP28 protein	0	0.49	0.49	0.65	0	0.35	0	0.42		NP_659084	0	1	1	0	0
Q8C547-1	26342631	IPI00762140	No associated gene	Heatr5b	Isoform 1 of HEAT repeat-containing protein 5B	0	0.06								Q8C547-1	0	1	2	1	0
Q60848-1	12061562	IPI00121431	No associated gene	Hells	Isoform 1 of Lymphocyte-specific helicase			0.12	0.12	0	0.17	0.12	0.12		Q60848-1	0	1	1	1	2
P43275	27372631	IPI00228616	MGI:1931523	Hist1h1a	histone cluster 1, H1a	3.64	1.15	2.83	2.83	3.64	2.16	2.16	2.16		P43275	0	1	1	2	2
P43276	90651989	IPI00230133	MGI:1861461	Hist1h1b	histone cluster 1, H1b	6.94	5.31	6.94	6.94	5.31	5.31	5.31	5.31		P43276	2	2	1	0	6
P15864	27372635	IPI00223713	MGI:1931526	Hist1h1c	histone cluster 1, H1c	3.92	3.12	3.92	3.92	3.92	3.92	2.46	4.88		P15864	1	1	2	1	1
P43277	111600702	IPI00331597	MGI:107502	Hist1h1d	histone cluster 1, H1d	9	6.74	9	9	9	9	4.99	9		P43277	1	1	1	0	3
P43274	418020	IPI00223714	MGI:1931527	Hist1h1e	histone cluster 1, H1e	6.94	4.01	6.94	6.94	6.94	5.31	4.01	5.31		P43274	2	2	2	1	4
OTTMUSP00000000525	458393	IPI00319556	MGI:1888530	Hist1h1t	histone H1t	1.15	0.78	0.78	0.78	1.15	0.78	0.78	0.78		OTTMUSP00000000525	2	1	2	4	2
OTTMUSP00000000555	27372666	IPI00229542	MGI:2448285	Hist1h2aa	Histone H2A	2.16	5.81	5.81	5.81	2.16	5.81	2.16	5.81		OTTMUSP00000000555	0	1	0	0	1
P22752	38566088	IPI00265761	No associated gene	Hist1h2ae	Histone H2A type 1	5.31	14.85	14.85	14.85	2.98	9	5.31	14.85		P22752	0	1	0	0	1
Q8CGP5	27372656	IPI00229543	MGI:2448309	Hist1h2af	histone cluster 1, H2af	5.31	14.85	14.85	14.85	2.98	9	5.31	14.85		Q8CGP5	0	1	0	0	1
Q8CGP6	148878397	IPI00229544	MGI:2448295	Hist1h2ah	histone cluster 1, H2ah	5.31	14.85	14.85	14.85	2.98	9	5.31	14.85		Q8CGP6	0	1	0	0	1
Q8CGP7	56205266	IPI00229545	MGI:2448297	Hist1h2ak	histone cluster 1, H2ak	5.31	14.85	14.85	14.85	2.98	9	5.31	14.85		Q8CGP7	0	1	0	0	1
F8WIX8		IPI00974916	MGI:3646032	Hist1h2al	histone cluster 1, H2al	2.16	0	9	0	2.16	0	2.16	0		F8WIX8	0	1	0	0	1
P70696	1518338	IPI00111957	MGI:2448375	Hist1h2ba	histone cluster 1, H2ba	1.15	1.15	0.78	1.15	0.78	0.78	0.78	1.15		P70696	1	0	0	0	0
Q64475	109733711	IPI00554853	MGI:2448377	Hist1h2bb	histone cluster 1, H2bb	7.11	7.11	5.58	5.58	4.34	5.58	5.58	7.11		Q64475	1	0	0	0	0
P10853	27372678	IPI00114642	No associated gene	Hist1h2bf	Histone H2B type 1-F/J/L	7.11	7.11	5.58	5.58	4.34	5.58	5.58	7.11		P10853	1	0	0	0	0
Q6ZWY9	37805224	IPI00282266	No associated gene	Hist1h2bg	Histone H2B type 1-C/E/G	7.11	7.11	5.58	5.58	4.34	5.58	5.58	7.11		Q6ZWY9	1	0	0	0	0
Q64478	124375790	IPI00227930	MGI:2448387	Hist1h2bh	histone cluster 1, H2bh	7.11	7.11	5.58	5.58	4.34	5.58	5.58	7.11		Q64478	1	0	0	0	0
Q8CGP1	27372686	IPI00265768	MGI:2448399	Hist1h2bk	histone cluster 1, H2bk	7.11	7.11	5.58	5.58	4.34	5.58	5.58	7.11		Q8CGP1	1	0	0	0	0
P10854	30061385	IPI00282269	MGI:2448404	Hist1h2bm	histone cluster 1, H2bm	7.11	7.11	5.58	5.58	4.34	5.58	5.58	7.11		P10854	1	0	0	0	0
Q8CGP2-1	38512027	IPI00648991	No associated gene	Hist1h2bp	Isoform 1 of Histone H2B type 1-P	5.81	5.81	4.62	4.62	3.64	4.62	4.62	5.81		Q8CGP2-1	1	0	0	0	0
Q921L4	15030326	IPI00461514	No associated gene	Hist1h2bq	Histone H2B	7.11	5.81	5.58	4.62	4.34	4.62	5.58	5.81		Q921L4	1	0	0	0	0
Q8CBB6	160420310	IPI00876549	No associated gene	Hist1h2br	Histone H2B	7.11	0	5.58	0	4.34	0	5.58	0		Q8CBB6	1	0	0	0	0
E9IAQ7		IPI00282848	No associated gene	Hist1h3d	Hist1h3c histone H3.2	1.42	3.12	1.03	1.89	0	1.89	1.03	3.12		E9IAQ7	1	1	0	0	0
P68433	2292937	IPI00553538	No associated gene	Hist1h3g	Histone H3.1	1.78	3.64	1.78	3.64	0	2.59	1.78	4.99		P68433	1	1	0	0	0
P62806	27372746	IPI00407339	No associated gene	Hist1h4d	Histone H4	14.85	62.1	14.85	38.81	2.98	24.12	14.85	62.1		P62806	2	3	2	1	1
Q6GSS7	27372730	IPI00330000	No associated gene	Hist2h2aa2	Histone H2A type 2-A	2.16	13.68	9	9	2.16	5.81	2.16	5.81		Q6GSS7	0	1	0	0	1
Q64523	109733214	IPI00272033	No associated gene	Hist2h2ac	Histone H2A type 2-C	2.16	13.68	9	9	2.16	5.81	2.16	5.81		Q64523	0	1	0	0	1
Q64525	1458147	IPI00348270	No associated gene	Hist2h2bb	Histone H2B type 2-B	7.11	7.11	5.58	5.58	4.34	5.58	5.58	7.11		Q64525	1	0	0	0	0
Q64524	27372704	IPI00187543	No associated gene	Hist2h2be	Histone H2B type 2-E	3.33	3.33	2.51	2.51	1.85	2.51	2.51	3.33		Q64524	1	0	0	0	0
P84228	21489953	IPI00230730	No associated gene	Hist2h3b	Hist1h3d;Hist2h3c2-ps;Hist1h3e;Hist1h3f;Hist1h3b;Hist2h3c1;Hist2h3b;Hist1h3c Histone H3.2	2.59	6.74	1.78	3.64	0	3.64	1.78	6.74		P84228	1	1	0	0	0
Q8BFU2	26341962	IPI00221463	MGI:2448458	Hist3h2a	histone cluster 3, H2a	5.31	14.85	14.85	14.85	2.98	9	5.31	14.85		Q8BFU2	0	1	0	0	1
Q9D2U9	148675752	IPI00553774	MGI:1925553	Hist3h2ba	histone cluster 3, H2ba	3.33	3.33	3.33	3.33	1.85	3.33	3.33	3.33		Q9D2U9	1	0	0	0	0
NP_996765	27372710	IPI00229539	MGI:1922442	Hist3h2bb-ps	histone H2B type 3-B	2.46	2.46	2.46	2.46	1.42	2.46	1.89	2.46		NP_996765	1	0	0	0	0
P17710-1	309289	IPI00283611	No associated gene	Hk1	Isoform HK1-SA of Hexokinase-1	0	0.15	0.11	0.11	0	0.19	0	0.15		P17710-1	2	0	0	1	1
O08528	6911969	IPI00114342	MGI:1315197	Hk2	hexokinase 2	0	0.33	0.38	0.38	0	0.33	0	0.29		O08528	0	0	1	0	1
NP_001160018	262331515	IPI00954304	MGI:96160	Hmag1	high mobility group AT-hook 1	5.31	0	2.98	0	2.98	0	2.98	0		NP_001160018	0	1	1	1	1
NP_001160015	74146772	IPI00954313	MGI:96160	Hmga1	high mobility group AT-hook 1	24.12	0	5.31	0	14.85	0	14.85	0		NP_001160015	0	0	0	1	1
P17095-2	74140515	IPI00314240	No associated gene	Hmga1-rs1	Hmga1 Isoform HMG-I of High mobility group protein HMG-I/HMG-Y	14.85	5.31	5.31	0	9	5.31	9	5.31		P17095-2	0	0	0	1	1
P52927	51344	IPI00331612	MGI:101761	Hmga2	high mobility group AT-hook 2	99	0	99	0	99	0	30.62	0		P52927	0	0	0	1	0
P63158	620098	IPI00420261	No associated gene	Hmgb1	High mobility group protein B1			1	0						P63158	0	0	0	1	1
P18608	52789374	IPI00338745	MGI:96120	Hmgn1	high mobility group nucleosomal binding domain 1	20.54	0								P18608	0	0	0	1	0
OTTMUSP00000045093	220941589	IPI00918033	MGI:96136	Hmgn2	high mobility group nucleosomal binding domain 2	30.62	0								OTTMUSP00000045093	n/a	n/a	n/a	n/a	n/a
P09602	74191560	IPI00338650	No associated gene	Hmgn2	Gm10282;Hmgn2;Gm7931 Non-histone chromosomal protein HMG-17	999	0								P09602	n/a	n/a	n/a	n/a	n/a
Q8VDR2	18204753	IPI00752490	MGI:104667	Hmmr	hyaluronan mediated motility receptor (RHAMM)							0	0.09		Q8VDR2	2	1	2	0	0
NP_084148	12859567	IPI00109813	MGI:1924384	Hnrnpa0	heterogeneous nuclear ribonucleoprotein A0	11.59	2.98	2.16	1	6.94	2.16	4.01	2.16		NP_084148	0	0	0	2	1
Q3UK83	219521468	IPI00553777	MGI:104820	Hnrnpa1	heterogeneous nuclear ribonucleoprotein A1	10.16	5.45	4.18	2.73	7.96	4.78	10.16	6.2		Q3UK83	0	0	2	1	1
O88569	219519440	IPI00828488	MGI:104819	Hnrnpa2b1	Isoform 1 of Heterogeneous nuclear ribonucleoproteins A2/B1	14.51	9	3.16	1.99	6.2	4.78	11.45	11.45		O88569	n/a	n/a	n/a	n/a	n/a
Q6P6I7	123123581	IPI00459722	No associated gene	Hnrnpa3	Hnrpa3 protein	6.08	3.47	4.62	2.98	5.31	5.31	6.08	5.31		Q6P6I7	n/a	n/a	n/a	n/a	n/a
Q99020	148701716	IPI00117288	MGI:1330294	Hnrnpab	heterogeneous nuclear ribonucleoprotein A/B	6.63	2.38	4.08	2.87	5.66	2.38	5.66	2.87		Q99020	n/a	n/a	n/a	n/a	n/a
Q3U6P5	74218228	IPI00130343	MGI:107795	Hnrnpc	heterogeneous nuclear ribonucleoprotein C	1.37	2.83	3.22	2.48	1.37	2.16	1.15	3.22		Q3U6P5	4	0	0	0	0
Q9Z204-1	12847394	IPI00874321	No associated gene	Hnrnpc	Isoform C2 of Heterogeneous nuclear ribonucleoproteins C1/C2	1.68	0	4.18	0	1.68	0	1.15	0		Q9Z204-1	3	0	0	0	0
Q60668	211826253	IPI00230086	MGI:101947	Hnrnpd	Isoform 2 of Heterogeneous nuclear ribonucleoprotein D0	3.47	1	2.55	1.24	3.47	1.24	2.55	1		Q60668	0	0	1	0	1
Q9Z2X1-2	17390408	IPI00798511	No associated gene	Hnrnpf	Isoform 2 of Heterogeneous nuclear ribonucleoprotein F	0	0.73	0.39	0.73	0	0.73	0.39	1.15		Q9Z2X1-2	0	1	1	0	2
O35737	74222440	IPI00133916	MGI:1891925	Hnrnph1	heterogeneous nuclear ribonucleoprotein H1	0.41	0.82	0.41	0.53	0.53	0.67	0.41	1.15		O35737	0	0	0	0	1
P70333	74139495	IPI00108143	MGI:1201779	Hnrnph2	heterogeneous nuclear ribonucleoprotein H2	0.29	0.41	0.29	0.29	0.41	0.53	0.29	0.29		P70333	0	0	0	0	1
Q3U6X2	74198765	IPI00465574	MGI:99894	Hnrnpk	heterogeneous nuclear ribonucleoprotein K	1.47	1.28	1.1	0.78	1.47	1.28	1.47	1.47		Q3U6X2	0	0	0	2	2
E9Q8D6	13879427	IPI00990152	No associated gene	Hnrnpk	Uncharacterized protein	1.68	0	1.28	0	1.68	0	1.68	0		E9Q8D6	0	0	0	2	2
ENSMUSP00000112105	12847547	IPI00890005	No associated gene	Hnrnpk	Uncharacterized protein	1.78	0	1.35	0	1.78	0	1.78	0		ENSMUSP00000112105	0	0	0	2	2
Q8R081	20987847	IPI00620362	MGI:104816	Hnrnpl	heterogeneous nuclear ribonucleoprotein L	3.26	2.3	2.59	2.3	2.91	2.03	3.26	2.59		Q8R081	1	0	0	0	1
ENSMUSP00000129417	12839604	IPI00985815	No associated gene	Hnrnpl	Putative uncharacterized protein	4.11	0	3.22	0	3.64	0	4.11	0		ENSMUSP00000129417	n/a	n/a	n/a	n/a	n/a
OTTMUSP00000044907	220941773	IPI00918041	MGI:1926465	Hnrnpm	heterogeneous nuclear ribonucleoprotein M	0.93	0	2.73	0	2.16	0	1.28	0		OTTMUSP00000044907	1	0	0	0	0
Q9CT37	74141454	IPI00135308	MGI:1891692	Hnrnpr	heterogeneous nuclear ribonucleoprotein R	3.26	1.56	2.59	1.78	2.59	2.03	2.59	1.56		Q9CT37	0	1	1	0	0
Q8VEK3	148681229	IPI00458583	MGI:1858195	Hnrnpu	heterogeneous nuclear ribonucleoprotein U	3.07	1.91	1.75	0.96	1.75	1.6	1.91	1.46		Q8VEK3	3	0	1	1	1
Q00PI9	90994591	IPI00222208	MGI:1915943	Hnrnpul2	heterogeneous nuclear ribonucleoprotein U-like 2	0	0.32	0.38	0.32	0	0.38	0	0.45		Q00PI9	1	1	0	0	1
Q9Z130	74196730	IPI00129417	MGI:1355299	Hnrpdl	heterogeneous nuclear ribonucleoprotein D-like	0.9	0.47	0.9	0.67	0.67	0.67	0.9	0.47		Q9Z130	0	0	0	1	1
A2AM65	123229354	IPI00649600	MGI:109369	Hp1bp3	Heterochromatin protein 1, binding protein 3	1.31	0.52	1.57	0.87	1.85	0.69	1.08	0.69		A2AM65	0	2	3	0	0
Q3TEA8-2	26344523	IPI00896020	No associated gene	Hp1bp3	Isoform 2 of Heterochromatin protein 1-binding protein 3	0.87	0	1.31	0	1.31	0	1.01	0		Q3TEA8-2	0	2	3	0	0
P07901	74184891	IPI00330804	MGI:96250	Hsp90aa1	heat shock protein 90, alpha (cytosolic), class A member 1			0	0.16	0	0.22	0	0.28		P07901	1	0	0	0	0
P11499	74147026	IPI00554929	MGI:96247	Hsp90ab1	heat shock protein 90 alpha (cytosolic), class B member 1	0	0.16	0.16	0.22	0	0.55	0	0.63		P11499	1	0	0	0	1
Q61696	193983	IPI00798482	No associated gene	Hspa1a	Heat shock 70 kDa protein 1A	0.27	0.27	0.2	0.2	0.2	0	0.2	0.2		Q61696	0	1	0	1	0
P17879	387210	IPI00346073	No associated gene	Hspa1b	Heat shock 70 kDa protein 1B	0.27	0.27	0.2	0.2	0.2	0	0.2	0.2		P17879	0	1	0	1	0
P16627	124339838	IPI00133208	MGI:96231	Hspa1l	heat shock protein 1-like	0.27	0.27	0.27	0.27	0.27	0.2	0.27	0.27		P16627	0	0	0	1	0
P17156	387207	IPI00331546	MGI:96243	Hspa2	heat shock protein 2	0.57	0.66	0.75	0.57	0.57	0.75	0.75	0.96		P17156	0	1	1	0	0
P20029	2598562	IPI00319992	MGI:95835	Hspa5	heat shock protein 5	0.17	0.38	0.31	0.24	0.24	0.53	0	1.01		P20029	0	1	2	0	0
P63017	74223219	IPI00323357	MGI:105384	Hspa8	heat shock protein 8	2.16	3.22	1.99	1.82	1.82	2.16	3.22	5.68		P63017	0	1	1	0	0
P38647	12832764	IPI00133903	MGI:96245	Hspa9	heat shock protein 9					0	0.15	0	0.21		P38647	0	0	1	1	0
P63038-1	16741093	IPI00308885	No associated gene	Hspd1	Isoform 1 of 60 kDa heat shock protein, mitochondrial	0	0.19					0.19	0.88		P63038-1	n/a	n/a	n/a	n/a	n/a
Q8BU30	26352902	IPI00225201	MGI:2145219	Iars	isoleucine-tRNA synthetase			0.09	0						Q8BU30	0	1	0	5	3
P19182	54806	IPI00113812	MGI:1316717	Ifrd1	interferon-related developmental regulator 1	0.33	0	0.47	0	0.62	0.47	0.78	0.33		P19182	0	1	1	2	2
Q7TSB3	74146290	IPI00469290	MGI:1316708	Ifrd2	interferon-related developmental regulator 2	0.55	0.55	0.39	0	0.55	0	0.39	0.39		Q7TSB3	0	1	1	2	3
Q64369	532211	IPI00474439	MGI:1890359	Igf2bp3	insulin-like growth factor 2 mRNA binding protein 3	1.68	0.93	0.64	0.93	1.28	0.93	0.93	1.28		Q64369	2	0	0	0	1
Q9Z1M8	4090247	IPI00130277	MGI:1345142	Ik	IK cytokine	0.5	0.26	0.33	0.19	0.33	0.19	0.5	0.41		Q9Z1M8	1	1	0	1	2
Q9CXY6	18092651	IPI00318550	MGI:1915031	Ilf2	interleukin enhancer binding factor 2	5.16	1.34	3.28	1.64	3.83	1.64	2.79	1.98		Q9CXY6	1	1	1	0	1
Q45VK5	71044413	IPI00776384	MGI:1339973	Ilf3	interleukin enhancer binding factor 3	1.31	0.37	1.43	0.37	1.7	0.44	1.08	0.44		Q45VK5	1	3	1	1	3
Q8CAQ8-1	26328849	IPI00228150	No associated gene	Immt	Isoform 1 of Mitochondrial inner membrane protein	0	0.7	0.51	0.57	0	0.63	0	0.57		Q8CAQ8-1	0	1	0	1	1
Q8CAQ8-3	26326821	IPI00875638	No associated gene	Immt	Isoform 3 of Mitochondrial inner membrane protein			0.55	0						Q8CAQ8-3	n/a	n/a	n/a	n/a	n/a
Q9WU62-1	4886900	IPI00265986	No associated gene	Incenp	Isoform 1 of Inner centromere protein	0	0.15	0.33	0.39	0	0.53	0	0.33		Q9WU62-1	5	1	3	2	1
Q7TPD0-1	26333611	IPI00380394	No associated gene	Ints3	Isoform 1 of Integrator complex subunit 3	0	0.2	0.12	0.12	0.12	0.25	0	0.16		Q7TPD0-1	1	1	1	1	2
Q8CIM8-3	22832818	IPI00798552	No associated gene	Ints4	Isoform 3 of Integrator complex subunit 4	0	0.47								Q8CIM8-3	1	1	1	3	1
Q8CHT3	74207012	IPI00229728	MGI:1923578	Ints5	integrator complex subunit 5			0.17	0.17	0	0.17				Q8CHT3	2	2	2	3	2
Q7TQK1-1	26352069	IPI00331091	No associated gene	Ints7	Isoform 1 of Integrator complex subunit 7					0	0.11				Q7TQK1-1	0	1	2	0	0
Q9JKF1	7331254	IPI00467447	MGI:1352757	Iqgap1	IQ motif containing GTPase activating protein 1	0.06	0.13	0.08	0	0.06	0.08	0	0.1		Q9JKF1	2	1	0	4	2
Q3U1G5	74217538	IPI00222565	MGI:2140076	Isg20l2	interferon stimulated exonuclease gene 20-like 2			0.33	0.33						Q3U1G5	5	2	3	4	0
E9PUT3	74141398	IPI00988353		Isg20l2	Uncharacterized protein			0.64	0						E9PUT3	1	1	1	1	0
P11881-1	1196648	IPI00469221	No associated gene	Itpr1	Isoform 1 of Inositol 1,4,5-trisphosphate receptor type 1					0.04	0.04				P11881-1	n/a	n/a	n/a	n/a	n/a
F8WJH8	46189240	IPI01008614	No associated gene	Itpr1	Uncharacterized protein					0.04	0				F8WJH8	n/a	n/a	n/a	n/a	n/a
P70227	60458394	IPI00137400	MGI:96624	Itpr3	inositol 1,4,5-triphosphate receptor 3					0.06	0				P70227	2	3	2	2	1
Q8R2P8	148679577	IPI00469103	MGI:1934754	Kars	lysyl-tRNA synthetase isoform 1	0.36	0.36	0.26	0	0.47	0	0	0.47		Q8R2P8	n/a	n/a	n/a	n/a	n/a
Q60749	602251	IPI00458765	MGI:893579	Khdrbs1	KH domain containing, RNA binding, signal transduction associated 1	0.33	0.33			0	0.33	0	0.33		Q60749	0	1	0	2	1
B2RXL7	21410133	IPI00624420	MGI:1924730	Kidins220	kinase D-interacting substrate 220			0.07	0.07						B2RXL7	2	4	2	0	1
E9PXC8	74197314	IPI00876533	No associated gene	Kidins220	Uncharacterized protein			0.1	0						E9PXC8	2	3	1	0	0
Q6P9P6	38174473	IPI00130218	MGI:1098231	Kif11	kinesin family member 11			0.13	0.16	0	0.16	0	0.09		Q6P9P6	2	2	2	4	5
B2RY84	187957280	IPI00604958	MGI:1098226	Kif14	kinesin family member 14							0	0.06		B2RY84	0	3	5	3	3
OTTMUSP00000010806	123249125	IPI00828514	MGI:108426	Kif1b	kinesin family member 1B					0.08	0				OTTMUSP00000010806	1	0	1	3	2
Q60575-3	5081553	IPI00130390	No associated gene	Kif1b	Isoform 3 of Kinesin-like protein KIF1B					0.08	0				Q60575-3	0	1	2	5	7
P97329	38148647	IPI00123947	MGI:1201682	Kif20a	kinesin family member 20A			0.13	0						P97329	2	3	5	4	1
Q80WE4-1	26337047	IPI00405665	No associated gene	Kif20b	Isoform 1 of Kinesin-like protein KIF20B					0	0.05	0	0.05		Q80WE4-1	1	0	0	2	0
Q05DU6	116283286	IPI00407864	MGI:1919069	Kif23	kinesin family member 23	0	0.16	0.12	0	0	0.12	0	0.12		Q05DU6	n/a	n/a	n/a	n/a	n/a
P28740-3	2695866	IPI00127135	No associated gene	Kif2a	Isoform 3 of Kinesin-like protein KIF2A					0	0.16	0	0.16		P28740-3	0	0	0	1	1
Q921I2	15126782	IPI00121859	MGI:2384569	Klhdc4	kelch domain containing 4			0.23	0						Q921I2	1	1	1	1	1
P52293	893393	IPI00124973	No associated gene	Kpna2	Importin subunit alpha-2	0.49	0.89	0.49	0.37	0.61	0.61	0.74	1.04		P52293	n/a	n/a	n/a	n/a	n/a
Q641N9	51896014	IPI00985573	No associated gene	Kpna2	Kpna2 protein	0.65	0	0.49	0	0.82	0	1.02	0		Q641N9	n/a	n/a	n/a	n/a	n/a
O35344	26340110	IPI00230429	MGI:1100863	Kpna3	karyopherin (importin) alpha 3	0.67	0					0.9	0		O35344	0	0	0	1	0
P70168	1669535	IPI00323881	MGI:107532	Kpnb1	karyopherin (importin) beta 1	0.25	0.73	0.39	0.39	0.32	0.32	0.47	0.83		P70168	2	2	0	0	0
P70168	30851368	IPI00742334	MGI:107532	Kpnb1	importin subunit beta-1	0	0.73	0	0.39	0	0.32	0	0.83		P70168	2	2	0	0	0
Q8VDQ9	18204770	IPI00311761	MGI:2384899	Kri1	KRI1 homolog (S. cerevisiae)	0	0.19								Q8VDQ9	2	2	2	2	2
Q8BGA5	148689796	IPI00223570	MGI:1289274	Krr1	KRR1, small subunit (SSU) processome component, homolog (yeast)	0.26	0.26	0.26	0	0	0.26	0	0.26		Q8BGA5	1	0	0	0	1
Q3UIG9	74147291	IPI00652012	MGI:1289274	Krr1	KRR1, small subunit (SSU) processome component, homolog (yeast)	0.27	0.27			0	0.27	0	0.27		Q3UIG9	1	0	0	0	1
NP_032503	27125891	IPI00760003	MGI:109153	Ktn1	Isoform 5 of Kinectin	0	0.15			0.1	0.12	0	0.17		NP_032503	0	0	1	1	2
Q9EP89	74143611	IPI00109293	MGI:1933395	Lactb	lactamase, beta			0	0.26						Q9EP89	2	1	2	2	1
Q6ZQ58-1	74218388	IPI00929786	No associated gene	Larp1	Isoform 1 of La-related protein 1	0.16	0			0.21	0	0.12	0		Q6ZQ58-1	4	1	2	3	1
Q8BWW4	74202434	IPI00828620	MGI:2443114	Larp4	La ribonucleoprotein domain family, member 4	0.48	0.39			0.39	0.39	0.39	0.39		Q8BWW4	0	0	1	0	0
Q6A0A2-1	50510417	IPI00620564	No associated gene	Larp4b	Isoform 1 of La-related protein 4B							0	0.19		Q6A0A2-1	1	1	0	1	2
Q05CL8-1	114325420	IPI00340860	No associated gene	Larp7	Isoform 1 of La-related protein 7			0.34	0.19	0.27	0.19				Q05CL8-1	1	0	0	0	0
A2BE28	26342781	IPI00462502	#N/A	Las1l	Isoform 1 of Protein LAS1 homolog	0	0.34	0.34	0.43	0	0.34	0	0.27		A2BE28	n/a	n/a	n/a	n/a	n/a
Q3U9G9	16307429	IPI00331173	MGI:2138281	Lbr	lamin B receptor	0	1.26	1.1	0.56	0.81	1.44	0	1.44		Q3U9G9	1	2	1	3	6
Q3U0I5	74217610	IPI00989803	MGI:109152	Lig3	ligase III, DNA, ATP-dependent	0.35	0	0.35	0	0.35	0				Q3U0I5	1	0	1	1	0
Q9ERG0-2	26389834	IPI00112339	No associated gene	Lima1	LIM domain and actin-binding protein 1 isoform a	0.29	0.38	0.78	0.38	0.67	0.78	0	0.9		Q9ERG0-2	1	1	1	3	2
Q9D945-2	74177483	IPI00828854	No associated gene	Llph	Isoform 2 of Protein LLP homolog	1.68	0			1.68	0				Q9D945-2	0	1	0	1	2
Q9D945-1	26332380	IPI00112043	No associated gene	Llph	Isoform 1 of Protein LLP homolog	1.68	0			1.68	0				Q9D945-1	0	1	0	1	2
P48678-3	74151854	IPI00230435	No associated gene	Lmna	Isoform C2 of Prelamin-A/C	2.76	4.96	6.94	2.76	4.62	4.01	2.76	7.41		P48678-3	1	3	1	1	2
P14733	26348034	IPI00230394	MGI:96795	Lmnb1	lamin B1	0.26	2.39	1.95	0.39	2.73	1.44	0.21	3.29		P14733	1	1	2	0	0
P21619-1	220472	IPI00126191	No associated gene	Lmnb2	Isoform B2 of Lamin-B2	0	0.72	0.5	0.15	0.64	0.72	0	0.88		P21619-1	1	0	2	1	1
XP_001477412	149267077	IPI00848868	No associated gene	LOC100046297	40S ribosomal protein S26-like	1.68	0	1.68	0	1.68	0	1.68	0		XP_001477412	0	1	0	1	0
XP_001476249	309267059	IPI00853789	No associated gene	LOC100046435	60S ribosomal protein L6-like	3.12	0	3.92	0	3.92	0	2.46	0		XP_001476249	1	0	1	1	0
XP_001476579	149251776	IPI00849626	No associated gene	LOC100046628	nucleophosmin-like	28.29	0	20.54	0	28.29	0	33.15	0		XP_001476579	1	0	0	0	0
XP_003084733	309268642	IPI00988741	No associated gene	LOC100502877	40S ribosomal protein S8-like	1.31	0	1.31	0	1.31	0	1.31	0		XP_003084733	1	0	0	0	0
XP_003086602	309265774	IPI00990474	No associated gene	LOC100502877	40S ribosomal protein S8-like	1.31	0	1.31	0	1.31	0	1.31	0		XP_003086602	1	0	0	0	0
XP_003084929	309262506	IPI00988291	No associated gene	LOC100502908	40S ribosomal protein S17-like	1.89	0								XP_003084929	0	1	1	0	1
XP_003085375	309264158	IPI00989498	No associated gene	LOC100503055	60S ribosomal protein L29-like	1	0	1	0	1	0	1	0		XP_003085375	2	0	0	0	0
XP_003085887	309262784	IPI00990110	No associated gene	LOC100503302	40S ribosomal protein S19-like	5.31	0	1.93	0	4.41	0	3.64	0		XP_003085887	0	2	1	0	0
XP_003084798	309266179	IPI00990390	No associated gene	LOC100503854	40S ribosomal protein S23-like	1.51	0	1	0	1	0	1.51	0		XP_003084798	1	1	2	2	1
NP_001182694	307691256	IPI00986933	No associated gene	LOC100504319	Gm13611 hypothetical protein LOC622534	4.18	0	2.73	0			2.73	0		NP_001182694	n/a	n/a	n/a	n/a	n/a
XP_003085317	309266869	IPI00987113	No associated gene	LOC100504405	60S ribosomal protein L30-like	2.16	0	2.16	0	2.16	0	2.16	0		XP_003085317	1	0	0	0	0
XP_003086448	309265151	IPI00988581	No associated gene	LOC100504754	dolichyl-diphosphooligosaccharide--protein glycosyltransferase 48 kDa subunit-like isoform 2			0.82	0	0.35	0				XP_003086448	0	0	0	1	0
ENSMUSP00000131862	309264225	IPI00990424	No associated gene	LOC100504769	60S ribosomal protein L27-like	1.89	0	1.42	0	1.89	0	1.42	0		ENSMUSP00000131862	1	0	1	1	0
XP_003086584	309265677	IPI00988698	No associated gene	LOC100504817	eukaryotic initiation factor 4A-III-like	0.55	0	0.73	0			0.73	0		XP_003086584	2	0	1	1	0
XP_003086230	309264133	IPI00987970	No associated gene	LOC100504856	f-actin-capping protein subunit alpha-1-like	0.35	0	0.82	0	0.65	0	0.35	0		XP_003086230	0	0	0	1	0
XP_003086045	309263511	IPI00985635	No associated gene	LOC100504872	60S ribosomal protein L32-like			1	0	1.51	0	2.16	0		XP_003086045	1	1	1	2	0
XP_003086254	309264342	IPI00990956	No associated gene	LOC100504876	60S ribosomal protein L7a-like	0.32	0	0.32	0	0.32	0	0.32	0		XP_003086254	n/a	n/a	n/a	n/a	n/a
XP_003086888	309266885	IPI00988295	No associated gene	LOC100504930	heterogeneous nuclear ribonucleoprotein A3-like, partial	6.63	0	4.82	0	5.66	0	6.63	0		XP_003086888	0	0	0	1	0
XP_003086855	309266758	IPI00989676	No associated gene	LOC100505014	60S ribosomal protein L15-like	0.47	0	0.47	0	0.47	0	0.47	0		XP_003086855	2	2	1	0	1
XP_003085801	309262384	IPI00985889	No associated gene	LOC100505015	40S ribosomal protein S16-like	1.51	0	1.15	0	1.51	0	1.93	0		XP_003085801	0	0	0	1	0
XP_003086861	309266782	IPI00875929	No associated gene	LOC100505056	40S ribosomal protein S19-like	4.18	0	1.68	0	3.39	0	2.73	0		XP_003086861	0	1	1	0	0
XP_003086002	309263242	IPI00987145	No associated gene	LOC100505153	heterogeneous nuclear ribonucleoprotein A3-like isoform 2	5.31	0	4.01	0	4.62	0	5.31	0		XP_003086002	1	1	0	1	0
XP_003086001	309263240	IPI00986859	No associated gene	LOC100505153	heterogeneous nuclear ribonucleoprotein A3-like isoform 1	5.31	0	4.01	0	4.62	0	5.31	0		XP_003086001	1	1	0	1	0
XP_003085858	309262676	IPI00990135	No associated gene	LOC100505185	bromodomain adjacent to zinc finger domain protein 1A-like	0.17	0	0.27	0	0.17	0	0.14	0		XP_003085858	2	3	4	4	3
XP_003086513	309265361	IPI00989761	No associated gene	LOC100505283	60S ribosomal protein L21-like	1.42	0	2.46	0	1.42	0	1.42	0		XP_003086513	0	1	2	0	0
XP_003085163	309261920	IPI00988230	No associated gene	LOC100505318	heterogeneous nuclear ribonucleoprotein A3-like	3.64	0	2.73	0	3.16	0	3.64	0		XP_003085163	1	1	0	1	0
P35979	149274176	IPI00670378	No associated gene	LOC630855	60S ribosomal protein L12-like isoform 1	1.78	0.7	1.15	0	1.78	0.7	1.15	0.7		P35979	n/a	n/a	n/a	n/a	n/a
XP_914135	83013315	IPI00990960	No associated gene	LOC634339	60S ribosomal protein L21-like	1.15	0	2.16	0	1.15	0	1.15	0		XP_914135	0	1	2	0	0
XP_914407	82916356	IPI00985768	No associated gene	LOC634555	nucleoporin Nup37-like			0.9	0						XP_914407	1	0	0	0	0
XP_922368	82898629	IPI00986523	No associated gene	LOC637553	60S ribosomal protein L36-like	2.16	0								XP_922368	0	1	0	0	0
XP_918585	83014391	IPI00665601	No associated gene	LOC637733	high mobility group protein B1-like			1	0						XP_918585	0	0	0	1	1
P62900	82898755	IPI00677102	No associated gene	LOC638399	60S ribosomal protein L31-like isoform 1	2.59	3.64	2.59	1.15	2.59	1.78	3.64	0		P62900	2	0	2	2	2
XP_922651	82885362	IPI00990093	No associated gene	LOC639593	40S ribosomal protein S6-like	0.93	0	0.73	0	0.73	0	0.93	0		XP_922651	1	3	1	0	0
F8VQ36	309268560	IPI00458629	MGI:3647516	LOC639606	40S ribosomal protein S2-like	0.82	0.82	0.82	0.35	1.02	0.82	0.65	0.82		F8VQ36	0	0	0	1	1
OTTMUSP00000042593	187466274	IPI00894928	No associated gene	Lrmp	Lymphoid-restricted membrane protein			0.25	0						OTTMUSP00000042593	3	1	1	1	1
Q6PB66	74218232	IPI00420706	MGI:1919666	Lrpprc	leucine-rich PPR-motif containing	0	0.07	0.14	0.11			0.07	0		Q6PB66	1	1	1	1	1
Q3TF84	74141893	IPI00653744	MGI:2138133	Lrrc59	leucine rich repeat containing 59	1.68	2.16	2.16	1.28	1.68	2.73	0.93	3.39		Q3TF84	1	0	1	1	1
Q3TV90	74227813	IPI00468995	MGI:1914228	Luc7l	putative RNA-binding protein Luc7-like 1 isoform 1							0	0.41		Q3TV90	n/a	n/a	n/a	n/a	n/a
Q7TNC4-1	34784543	IPI00380309	No associated gene	Luc7l2	Isoform 1 of Putative RNA-binding protein Luc7-like 2							0	0.73		Q7TNC4-1	0	0	0	4	6
Q5SUF2-1	74199034	IPI00649422	No associated gene	Luc7l3	Isoform 1 of Luc7-like protein 3							0	0.52		Q5SUF2-1	0	2	0	2	11
Q08288	12839441	IPI00113232	MGI:107470	Lyar	Ly1 antibody reactive clone	9	3.44	5.66	4.08	4.82	3.44	7.73	3.44		Q08288	2	0	0	1	3
Q05DV0	116283984	IPI00758351	MGI:96892	Lyn	Yamaguchi sarcoma viral (v-yes-1) oncogene homolog	0	0.42					0	0.52		Q05DV0	1	0	2	0	1
E9QNP1	123244272	IPI00889213	MGI:108559	Macf1	microtubule-actin crosslinking factor 1			0.05	0	0.02	0				E9QNP1	10	7	5	9	8
E9PVY6	123244263	IPI00848566	No associated gene	Macf1	Uncharacterized protein			0.06	0	0.02	0				E9PVY6	10	7	6	8	9
P61327	17390386	IPI00551412	MGI:1330312	Magoh	mago-nashi homolog, proliferation-associated (Drosophila)	0	0.93	0	0.64	0	0.64	0	0.64		P61327	1	0	1	1	0
O88653	9910452	IPI00133047	No associated gene	Mapksp1	Mapksp1 Ragulator complex protein LAMTOR3	0	1.15								O88653	0	0	0	0	1
Q8K310	74189445	IPI00453826	MGI:1298379	Matr3	matrin 3	0.65	1.46	1.23	1.72	0.73	1.46	0.28	1.46		Q8K310	0	1	1	0	1
Q3UJN1	37359742	IPI00323820	MGI:105380	Mcm2	minichromosome maintenance deficient 2 mitotin (S. cerevisiae)	0.71	0.78	0.78	0.39	0.64	0.33	0.57	1.18		Q3UJN1	3	3	1	2	2
P25206	74211565	IPI00108338	MGI:101845	Mcm3	minichromosome maintenance deficient 3 (S. cerevisiae)	0.54	0.37	0.48	0.31	0.48	0.31	0.42	0.54		P25206	3	0	0	4	1
P49717	74144721	IPI00117016	MGI:103199	Mcm4	minichromosome maintenance deficient 4 homolog (S. cerevisiae)	0.72	0.46	0.58	0.46	0.4	0.34	0.29	0.95		P49717	2	1	1	0	1
P49718	26353586	IPI00988953	MGI:103197	Mcm5	minichromosome maintenance deficient 5, cell division cycle 46 (S. cerevisiae)	0.45	0	0.45	0	0.39	0	0.33	0		P49718	2	3	3	2	3
Q3ULG5	26346977	IPI00988047	MGI:1298227	Mcm6	minichromosome maintenance deficient 6 (MIS5 homolog, S. pombe) (S. cerevisiae)	0.83	0	0.83	0	0.83	0	0.43	0		Q3ULG5	0	1	1	0	1
Q3V122	74210112	IPI00126396	MGI:1298398	Mcm7	minichromosome maintenance deficient 7 (S. cerevisiae)	1.15	1.25	0.72	0.72	0.8	0.8	0.8	1.58		Q3V122	0	0	1	3	2
OTTMUSP00000005134	40556867	IPI00458039	MGI:1926159	Mdn1	Midasin	0	0.12	0.11	0.12	0	0.14	0	0.08		OTTMUSP00000005134	3	0	0	1	1
A2AGH6	60359844	IPI00625430	MGI:1926212	Med12	Isoform 1 of Mediator of RNA polymerase II transcription subunit 12							0	0.07		A2AGH6	1	4	5	1	2
NP_001159888	12851376	IPI00761816	MGI:1917458	Med23	mediator complex subunit 23			0.09	0.09						NP_001159888	n/a	n/a	n/a	n/a	n/a
Q80YQ2-1	29748076	IPI00988679		Med23	Isoform 1 of Mediator of RNA polymerase II transcription subunit 23			0.09	0						Q80YQ2-1	1	0	0	3	3
P70355	26354959	IPI00108206	MGI:107565	Mela	melanoma antigen	0.1	0.08	0.08	0.08	0.13	0.13	0.08	0.1		P70355	2	2	1	3	1
O88559	3929518	IPI00761188	MGI:1316736	Men1	multiple endocrine neoplasia 1					0.23	0				O88559	0	1	1	1	2
Q9CQU1	26346486	IPI00228590	No associated gene	Mfap1a	Mfap1b Microfibrillar-associated protein 1			0	0.33			0	0.33		Q9CQU1	1	0	1	1	1
Q8CD15	12850814	IPI00131778	MGI:1914264	Mina	myc induced nuclear antigen	0.78	0.23	0.54	0	0.65	0	0.91	0		Q8CD15	0	2	1	0	1
E9PVX6	1177528	IPI00124959	MGI:106035	Mki67	antigen identified by monoclonal antibody Ki 67	0.4	0.77	0.58	0.46	0.56	0.87	0.22	0.82		E9PVX6	18	7	10	6	6
Q91VE6-1	37590126	IPI00225912	No associated gene	Mki67ip	Isoform 1 of MKI67 FHA domain-interacting nucleolar phosphoprotein	0	1.34	1.98	2.36	0	0.83	0	1.64		Q91VE6-1	0	2	0	0	1
Q80UM7	4100636	IPI00330323	MGI:1929872	Mogs	mannosyl-oligosaccharide glucosidase	0	0.17	0.31	0.38	0.24	0.24	0	0.17		Q80UM7	0	1	2	1	1
P60762-2	74214438	IPI00553815	No associated gene	Morf4l1	Gm6747; Isoform 2 of Mortality factor 4-like protein 1	1.45	0			0.9	0	1.15	0		P60762-2	n/a	n/a	n/a	n/a	n/a
P60762-1	12746239	IPI00278600	No associated gene	Morf4l1	Isoform 1 of Mortality factor 4-like protein 1	1.45	0			0.9	0	1.15	0		P60762-1	1	0	1	1	1
Q810V0	29351667	IPI00402911	MGI:1915223	Mphosph10	M-phase phosphoprotein 10 (U3 small nucleolar ribonucleoprotein)	0.21	0.21	0.21	0.28	0	0.37	0	0.28		Q810V0	3	1	2	0	0
Q924T2	74139196	IPI00126011	MGI:2153089	Mrps2	mitochondrial ribosomal protein S2							0.5	0		Q924T2	1	0	0	1	0
Q9D0I8	123229619	IPI00132578	MGI:1917152	Mrto4	MRT4, mRNA turnover 4, homolog (S. cerevisiae)	1.51	0.78	0.58	0.41	0.58	0.58	1.51	1.24		Q9D0I8	n/a	n/a	n/a	n/a	n/a
P26041	116283288	IPI00110588	MGI:97167	Msn	moesin			0.47	0						P26041	1	0	1	2	0
OTTMUSP00000018708	91598896	IPI00776055	MGI:2150037	Mta1	metastasis associated 1	0	0.19								OTTMUSP00000018708	1	2	1	0	1
Q9R190	5764393	IPI00128230	MGI:1346340	Mta2	metastasis-associated gene family, member 2	0	0.71			0	0.41	0	0.99		Q9R190	1	1	1	0	0
OTTMUSP00000018910	74219278	IPI00776417	MGI:2151172	Mta3	metastasis-associated protein MTA3 isoform 3	0	0.21								OTTMUSP00000018910	1	1	1	0	2
A2AJI1	122889579	IPI00649400	MGI:2384297	Mtap7d1	MAP7 domain-containing protein 1 isoform 2							0	0.29		A2AJI1	2	2	1	1	2
A2AFW6	123226989	IPI00754142	MGI:1929260	Mtch2	Mitochondrial carrier homolog 2	0	0.72	0.72	0.72	0	0.72	0	0.5		A2AFW6	n/a	n/a	n/a	n/a	n/a
Q3TAB3	74179109	IPI00652056	MGI:1914404	Mtdh	metadherin	0	2.98	2.98	2.98	2.98	2.98	0	2.98		Q3TAB3	1	0	1	2	1
Q3TLF6	74151443	IPI00652799	MGI:106181	Mybbp1a	MYB binding protein (P160) 1a	5.81	3.64	4.36	2.83	3.64	3.02	3.87	3.87		Q3TLF6	2	2	2	2	2
OTTMUSP00000016329	123233604	IPI00918333	MGI:104592	Myef2	myelin basic protein expression factor 2, repressor	0.31	0	0.31	0	0.4	0				OTTMUSP00000016329	1	1	0	2	2
Q8C854-2	536926	IPI00404685	No associated gene	Myef2	Gm9833;Myef2 Isoform 4 of Myelin expression factor 2	0.3	0	0.3	0	0.43	0				Q8C854-2	1	1	0	1	1
Q3UH59	123261983	IPI00757312	MGI:1930780	Myh10	Myosin, heavy polypeptide 10, non-muscle	0	0.09	0.09	0.12	0	0.08	0	0.08		Q3UH59	2	1	1	4	2
NP_038635	241982716	IPI00938530	MGI:102643	Myh11	myosin, heavy polypeptide 11, smooth muscle			0.08	0	0.05	0				NP_038635	1	2	1	3	4
B3F3T1	148763623	IPI00900442	MGI:1919210	Myh14	myosin, heavy polypeptide 14					0.06	0				B3F3T1	0	2	1	5	2
Q6URW6-2	32484193	IPI00608077	No associated gene	Myh14	Isoform 2 of Myosin-14					0.06	0				Q6URW6-2	0	0	0	1	1
Q6URW6-1	27692771	IPI00453996	No associated gene	Myh14	Isoform 1 of Myosin-14					0.06	0				Q6URW6-1	0	1	0	2	2
E9Q264	261245016	IPI00947579	MGI:3643515	Myh15	myosin, heavy chain 15	0.05	0			0.08	0				E9Q264	5	2	1	3	3
Q8VDD5	13543854	IPI00123181	MGI:107717	Myh9	myosin, heavy polypeptide 9, non-muscle	0	0.49	0.83	0.83	0.14	0.58	0	0.49		Q8VDD5	2	2	2	3	4
Q9WTI7-3	11067002	IPI00754649	No associated gene	Myo1c	Isoform 3 of Myosin-Ic			0.09	0.09	0.09	0	0.12	0.19		Q9WTI7-3	0	0	0	2	1
Q9WTI7-4	122889315	IPI00928288	No associated gene	Myo1c	Isoform 4 of Myosin-Ic			0.1	0	0.1	0	0.13	0		Q9WTI7-4	0	0	0	2	1
Q5SYD0-1	56237962	IPI00408207	No associated gene	Myo1d	Isoform 1 of Myosin-Id							0	0.09		Q5SYD0-1	1	0	0	0	0
Q5SVQ0-3	71277051	IPI00608043	No associated gene	Myst2	Isoform 3 of Histone acetyltransferase MYST2			0.25	0	0.18	0				Q5SVQ0-3	0	1	2	1	1
Q5SVQ0-2	29124467	IPI00228457	No associated gene	Myst2	Isoform 2 of Histone acetyltransferase MYST2			0.25	0	0.18	0				Q5SVQ0-2	0	1	1	1	1
Q5SVQ0-1	56206743	IPI00515403	No associated gene	Myst2	Isoform 1 of Histone acetyltransferase MYST2			0.24	0	0.17	0				Q5SVQ0-1	0	1	2	1	1
Q5SVQ0-4	56206747	IPI00607967	No associated gene	Myst2	Isoform 4 of Histone acetyltransferase MYST2			0.25	0	0.18	0				Q5SVQ0-4	0	0	0	0	1
Q5SVQ0-5	56206746	IPI00403506	No associated gene	Myst2	Isoform 5 of Histone acetyltransferase MYST2			0.21	0						Q5SVQ0-5	0	2	3	1	1
Q9DBB4	12836718	IPI00119509	MGI:1914147	Naa16	N(alpha)-acetyltransferase 16, NatA auxiliary subunit					0	0.1				Q9DBB4	2	1	0	2	1
Q8K224	74207977	IPI00276866	MGI:2138939	Nat10	N-acetyltransferase 10	0.69	0.75	1.23	0.75	0.75	0.87	0.69	0.94		Q8K224	1	1	2	1	1
Q6ZQK0	12859436	IPI00627045	MGI:2142989	Ncapd3	non-SMC condensin II complex, subunit D3					0	0.11	0	0.08		Q6ZQK0	4	2	1	2	3
Q3UYV9	74151321	IPI00458056	MGI:1891840	Ncbp1	nuclear cap binding protein subunit 1	0.37	0.3	0.44	0.3	0.6	0.3	0.3	0.23		Q3UYV9	1	2	2	2	2
P09405	74179984	IPI00317794	MGI:97286	Ncl	nucleolin	8.54	5.25	5.25	3.94	7.29	3.94	6.54	4.96		P09405	0	1	0	1	1
Q8VCM8	26339654	IPI00226958	MGI:1926081	Ncln	nicalin homolog (zebrafish)			0.29	0						Q8VCM8	0	1	1	1	2
B7ZC23	220938223	IPI00464142	MGI:2385165	Ncoa5	nuclear receptor coactivator 5	0	1.28	1.31	0.64	0	0.93	0	1.68		B7ZC23	0	0	0	1	0
Q99LC3	26342525	IPI00116748	MGI:1914523	Ndufa10	NADH dehydrogenase (ubiquinone) 1 alpha subcomplex 10					0	0.3				Q99LC3	2	1	0	1	0
Q9DC69	12833615	IPI00120212	MGI:1913358	Ndufa9	NADH dehydrogenase (ubiquinone) 1 alpha subcomplex, 9	0	0.27								Q9DC69	2	1	2	1	0
Q91VD9	13879366	IPI00308882	MGI:2443241	Ndufs1	NADH dehydrogenase (ubiquinone) Fe-S protein 1			0.22	0.49	0	0.22				Q91VD9	1	0	0	0	0
Q91YT0	27469887	IPI00130460	MGI:107851	Ndufv1	NADH dehydrogenase (ubiquinone) flavoprotein 1			0	0.24						Q91YT0	0	2	2	1	1
Q6GTE9	34786043	IPI00556794	MGI:1344404	Nek4	NIMA (never in mitosis gene a)-related expressed kinase 4					0	0.21	0	0.15		Q6GTE9	1	2	2	6	3
Q9DB96	12836794	IPI00119201	MGI:1916216	Ngdn	neuroguidin, EIF4E binding protein	0	0.41	0.41	0	0.41	0				Q9DB96	3	2	4	2	0
NP_001074922	219519243	IPI00471042	MGI:105108	Nin	ninein			0.04	0						NP_001074922	4	2	2	3	2
Q61043-2	37360452	IPI00474690	No associated gene	Nin	ninein isoform 2			0.05	0	0.05	0				Q61043-2	4	2	2	3	2
Q9CXK8	12834593	IPI00133555	MGI:1913414	Nip7	nuclear import 7 homolog (S. cerevisiae)	1.31	1.31	0.87	1.31	0.87	0	1.31	0.87		Q9CXK8	1	0	0	1	1
Q6KCD5-2	26381017	IPI00357096	No associated gene	Nipbl	Isoform 2 of Nipped-B-like protein			0.05	0.05	0	0.05				Q6KCD5-2	1	1	1	2	1
Q8VEJ4	17390943	IPI00124677	MGI:2429770	Nle1	notchless homolog 1 (Drosophila)			0	0.24						Q8VEJ4	0	0	0	1	0
Q99L48-1	74208223	IPI00881976	No associated gene	Nmd3	Isoform 1 of 60S ribosomal export protein NMD3	0.49	0	0.27	0	0.37	0	0.27	0		Q99L48-1	0	0	0	1	1
Q8BHX6	74228763	IPI00828463	MGI:1931051	Noc2l	nucleolar complex protein 2 homolog	0.18	0.32	0.85	0.75	0.18	0.4	0	0.48		Q8BHX6	n/a	n/a	n/a	n/a	n/a
Q8VI84	7208452	IPI00128918	MGI:1932610	Noc3l	nucleolar complex associated 3 homolog (S. cerevisiae)	0.3	0.52	0.44	0.23	0.37	0.3	0.44	0.44		Q8VI84	1	3	0	1	2
Q8BHY2	26342801	IPI00330054	MGI:2140843	Noc4l	nucleolar complex associated 4 homolog (S. cerevisiae)	0.69	0					0	0.37		Q8BHY2	1	1	2	0	2
Q5RJG1	74216716	IPI00119760	MGI:2684913	Nol10	nucleolar protein 10			0.32	0.4	0	0.18	0	0.18		Q5RJG1	0	1	0	0	2
Q8BJW5-2	26332769	IPI00457454	No associated gene	Nol11	Isoform 2 of Nucleolar protein 11	0	0.75	0.63	0.75	0	0.63	0	0.63		Q8BJW5-2	0	2	1	0	0
Q8R5K4-2	18539461	IPI00162940	No associated gene	Nol6	Isoform 2 of Nucleolar protein 6	0	0.36	0.36	0.3	0	0.3	0	0.49		Q8R5K4-2	1	1	1	3	2
E9QKD1	63101720	IPI00461536	MGI:1918180	Nol8	nucleolar protein 8			0.09	0.09						E9QKD1	2	3	3	2	0
Q3TZX8-3	123248418	IPI00649815	No associated gene	Nol9	Isoform 3 of Polynucleotide 5~-hydroxyl-kinase NOL9			0.24	0.24						Q3TZX8-3	1	1	0	0	1
Q3TZX8-2	74182029	IPI00874324	No associated gene	Nol9	Isoform 2 of Polynucleotide 5~-hydroxyl-kinase NOL9			0.22	0						Q3TZX8-2	1	1	0	0	1
Q3TZX8-1	116138685	IPI00625464	No associated gene	Nol9	Isoform 1 of Polynucleotide 5~-hydroxyl-kinase NOL9			0.22	0.22						Q3TZX8-1	1	1	0	0	1
NP_001034441	37359744	IPI00720058	MGI:1918019	Nolc1	nucleolar and coiled-body phosphoprotein 1 isoform C	6.81	4.74	1.91	1.21	3.39	2.04	6.2	5.21		NP_001034441	2	1	1	0	0
Q3UFM5	74203878	IPI00652660	MGI:1861749	Nom1	nucleolar protein with MIF4G domain 1	0.14	0.14			0	0.19	0	0.14		Q3UFM5	2	3	3	1	2
Q99K48-1	12836308	IPI00320016	No associated gene	Nono	Isoform 1 of Non-POU domain-containing octamer-binding protein	2.86	2.04	0.37	0	0.27	0	3.89	2.86		Q99K48-1	n/a	n/a	n/a	n/a	n/a
Q8R3N1	19483890	IPI00353010	MGI:1922666	Nop14	NOP14 nucleolar protein	0.25	0.43	0	0.19	0	0.3	0	0.3		Q8R3N1	2	4	2	0	1
Q9CPT5	12832868	IPI00458704	MGI:107862	Nop16	NOP16 nucleolar protein	1.28	0.64	0.93	0	1.28	1.68	1.28	0.93		Q9CPT5	0	1	0	0	0
NP_620086	74150573	IPI00311453	MGI:107891	Nop2	putative ribosomal RNA methyltransferase NOP2	0.78	0.85	1.19	1.15	0.78	1.27	0.6	1.27		NP_620086	0	3	1	1	3
A2APD7	123858415	IPI00758218	MGI:1914384	Nop56	NOP56 ribonucleoprotein, Nucleolar protein 5A	1.89	1.42	1.89	1.89	1.42	1.89	1.89	1.89		A2APD7	1	1	2	1	1
Q6DFW4	54887394	IPI00463468	MGI:1933184	Nop58	NOP58 ribonucleoprotein	0.48	0.93	0.48	0.58	0.39	0.93	0.48	1.2		Q6DFW4	1	0	1	0	3
Q8BMC4	26332304	IPI00330623	MGI:1915092	Nop9	NOP9 nucleolar protein	0.25	0.25	0.25	0	0.25	0.35	0.25	0		Q8BMC4	3	1	2	0	0
Q61937	74150401	IPI00127415	MGI:106184	Npm1	nucleophosmin 1	22.71	12.34	16.78	10.55	22.71	12.34	26.38	14.4		Q61937	1	0	0	0	0
Q9CPP0	12848072	IPI00131725	MGI:894653	Npm3	nucleoplasmin 3					0	1.78				Q9CPP0	n/a	n/a	n/a	n/a	n/a
Q1HFZ0-1	118600701	IPI00894870	No associated gene	Nsun2	Isoform 1 of tRNA (cytosine(34)-C(5))-methyltransferase	0.74	0	0.2	0	0.45	0	0.51	0		Q1HFZ0-1	0	1	0	0	1
Q1HFZ0-2	94494607	IPI00850580	No associated gene	Nsun2	Isoform 2 of tRNA (cytosine(34)-C(5))-methyltransferase	0.63	0	0.16	0	0.34	0	0.41	0		Q1HFZ0-2	0	1	0	1	1
Q8K4F6	26347971	IPI00311260	MGI:2140844	Nsun5	NOL1/NOP2/Sun domain family, member 5					0.26	0	0.26	0		Q8K4F6	1	0	0	0	0
E9Q7Z9	13879312	IPI00986204	No associated gene	Numa1	Uncharacterized protein	0.13	0	0.34	0	0.43	0	0.09	0		E9Q7Z9	2	5	4	2	0
Q8BH74	26352994	IPI00221767	MGI:2143854	Nup107	nucleoporin 107	0	0.29	0.12	0.16	0	0.2	0	0.29		Q8BH74	1	2	4	2	0
Q8R0G9	23274108	IPI00320303	MGI:2442620	Nup133	nucleoporin 133	0	0.34	0.39	0.3	0	0.43	0	0.38		Q8R0G9	0	3	4	0	2
Q99P88	26336194	IPI00453821	MGI:2181182	Nup155	nucleoporin 155	0	0.2	0.1	0.1	0	0.24	0	0.28		Q99P88	1	2	2	0	1
Q9Z0W3-2	30931077	IPI00758290	No associated gene	Nup160	Isoform 2 of Nuclear pore complex protein Nup160	0	0.33	0.26	0.26	0	0.5	0	0.33		Q9Z0W3-2	n/a	n/a	n/a	n/a	n/a
Q6ZQH8	37359810	IPI00420602	MGI:2446190	Nup188	nucleoporin 188	0	0.16	0.11	0	0	0.13	0	0.25		Q6ZQH8	2	4	3	1	1
Q6ZQG1	37359850	IPI00986163	MGI:2141625	Nup205	nucleoporin 205			0.34	0						Q6ZQG1	2	1	2	1	5
Q80U93	123233451	IPI00229722	MGI:1095411	Nup214	nucleoporin 214	0	0.15	0.11	0	0	0.15	0	0.15		Q80U93	n/a	n/a	n/a	n/a	n/a
Q9CWU9	12845764	IPI00109615	MGI:1919964	Nup37	nucleoporin 37	0	0.9	0.9	1.15	0	1.15	0	0.67		Q9CWU9	1	0	0	0	0
Q9JIH2	74225822	IPI00420243	No associated gene	Nup50	Nucleoporin 50							0	0.39		Q9JIH2	1	0	1	0	1
Q8BTS4	74187459	IPI00225192	MGI:1920460	Nup54	nucleoporin 54	0	0.24					0	0.24		Q8BTS4	1	1	0	0	0
Q63850	74143101	IPI00139994	MGI:1351500	Nup62	nucleoporin 62	0	0.54			0	0.78	0	1.74		Q63850	1	0	0	0	0
Q8CEC0-1	21410716	IPI00229021	No associated gene	Nup88	Isoform 1 of Nuclear pore complex protein Nup88					0	0.17				Q8CEC0-1	0	0	1	0	0
Q8BJ71-1	74146597	IPI00222307	No associated gene	Nup93	Isoform 1 of Nuclear pore complex protein Nup93	0	0.33	0	0.13	0	0.13	0	0.23		Q8BJ71-1	1	0	0	0	0
E9Q4S2	51258091	IPI00474558	MGI:109404	Nup98	nucleoporin 98	0	0.58	0.35	0.26	0	0.39	0	0.58		E9Q4S2	1	0	3	3	3
Q8R332-1	26352053	IPI00153653	No associated gene	Nupl1	Isoform 1 of Nucleoporin p58/p45			0	0.7			0	0.7		Q8R332-1	0	0	1	0	0
Q9DBY8	74218226	IPI00321884	MGI:1914709	Nvl	nuclear VCP-like	0	0.5	0.62	0.69	0.13	1.07	0	0.5		Q9DBY8	1	1	1	0	1
Q99JX7	3719435	IPI00115588	MGI:1858330	Nxf1	nuclear RNA export factor 1	0.28	0.65	0.65	0.55	0.55	0.65	0	0.65		Q99JX7	0	0	1	1	2
NP_001003717	50510933	IPI00461212	MGI:2443807	Osbpl8	oxysterol-binding protein-like protein 8 isoform b	0	0.36	0.19	0.14	0.24	0.24	0	0.24		NP_001003717	1	0	1	1	1
P50580	1167967	IPI00119305	MGI:894684	Pa2g4	proliferation-associated 2G4	2.78	1.03	1.65	0.56	1.89	0.7	2.78	0.7		P50580	0	1	1	1	1
P29341	53754	IPI00124287	MGI:1349722	Pabpc1	poly(A) binding protein, cytoplasmic 1	1.57	1.7	2	1.08	1.43	1.31	1.57	1.7		P29341	1	0	1	3	1
Q62029	148678113	IPI00120954	MGI:1349723	Pabpc2	poly A binding protein, cytoplasmic 2	0	0.18	0.39	0	0.25	0	0.39	0.32		Q62029	n/a	n/a	n/a	n/a	n/a
A3KFU8	126541013	IPI00649252	MGI:2385206	Pabpc4	Poly A binding protein, cytoplasmic 4	0.78	0.6	0.6	0.37	0.6	0.6	0	0.3		A3KFU8	1	0	0	2	1
E9PVY5	74141166	IPI00655207	No associated gene	Pabpc4	Uncharacterized protein	0.58	0								E9PVY5	0	0	0	1	0
NP_001157308	12855391	IPI00137145	MGI:1914793	Pabpc6	poly(A) binding protein, cytoplasmic 3	0.44	0.6	0.87	0.52	0.69	0	0.78	0.78		NP_001157308	1	0	1	2	1
Q8CCS6-2	33585929	IPI00410858	No associated gene	Pabpn1	Isoform 2 of Polyadenylate-binding protein 2							0.87	0		Q8CCS6-2	0	0	0	1	1
Q8CCS6-1	2351846	IPI00136169	No associated gene	Pabpn1	Isoform 1 of Polyadenylate-binding protein 2							0.87	0		Q8CCS6-1	0	0	0	1	1
Q8K2T8	74138249	IPI00331654	MGI:1923988	Paf1	Paf1, RNA polymerase II associated factor, homolog (S. cerevisiae)					0.25	0				Q8K2T8	1	1	0	1	1
Q9DCE5	74178054	IPI00120790	MGI:1915333	Pak1ip1	PAK1 interacting protein 1	0.87	0.87	0.87	0.52	0.87	0.87	0.87	0.87		Q9DCE5	0	1	0	0	1
Q3TF18	15080598	IPI00139168	MGI:1340806	Parp1	poly (ADP-ribose) polymerase family, member 1	1.09	0.72	0.78	0.62	0.78	0.67	0.84	0.72		Q3TF18	3	2	0	0	1
F8VQD1	26365296	IPI00461676	MGI:1923998	Pbrm1	polybromo 1	0	0.09	0	0.07	0	0.07				F8VQD1	12	5	5	6	6
P60335	47124405	IPI00128904	MGI:1345635	Pcbp1	poly(rC) binding protein 1					0	0.41	0	0.41		P60335	1	0	0	0	0
NP_001167544	74149644	IPI00956778	MGI:108202	Pcbp2	poly(rC) binding protein 2							0.54	0		NP_001167544	1	0	0	0	0
P17918	15919908	IPI00113870	MGI:97503	Pcna	proliferating cell nuclear antigen	0.67	0.67	0.9	0.9	0.67	0.67	0.47	0.9		P17918	0	1	1	0	0
Q6NS46	4454544	IPI00551454	MGI:1341788	Pdcd11	programmed cell death 11	0.22	0.63	0.76	0.9	0.08	0.76	0.06	0.8		Q6NS46	3	4	3	3	3
Q6A026	50510569	IPI00669709	No associated gene	Pds5a	Sister chromatid cohesion protein PDS5 homolog A	0.13	0.33	0.13	0.12	0.15	0.29	0.13	0.26		Q6A026	2	0	0	2	3
F8WHU5	31321923	IPI00845638	MGI:2140945	Pds5b	PDS5, regulator of cohesion maintenance, homolog B (S. cerevisiae)	0.4	0.09	0.17	0	0.4	0	0.28	0		F8WHU5	1	1	0	2	5
Q4VA53-2	74224893	IPI00776026	No associated gene	Pds5b	Isoform 2 of Sister chromatid cohesion protein PDS5 homolog B	0.54	0	0.19	0	0.54	0	0.24	0		Q4VA53-2	1	1	0	0	3
Q9DBD5	111598890	IPI00321597	MGI:1922523	Pelp1	proline, glutamic acid and leucine rich protein 1	0	0.56	0.68	0.81	0	1.1	0	0.45		Q9DBD5	1	0	1	2	3
OTTMUSP00000005229	11875635	IPI00620167	MGI:1890613	Pes1	Pescadillo homolog 1, containing BRCT domain	0.95	0.95	1.2	1.2	1.34	0.95	0.95	0.95		OTTMUSP00000005229	0	1	1	0	0
Q8BX10-1	26339942	IPI00848970	No associated gene	Pgam5	Isoform 1 of Serine/threonine-protein phosphatase PGAM5, mitochondrial	0.35	0	0.49	0						Q8BX10-1	1	0	0	0	0
Q8BX10-2	187957588	IPI00226387	No associated gene	Pgam5	Isoform 2 of Serine/threonine-protein phosphatase PGAM5, mitochondrial	0.33	0	0.47	0						Q8BX10-2	1	0	0	0	0
P67778	74185218	IPI00133440	MGI:97572	Phb	prohibitin	0	1.34	1.64	3.83	0	1.34	0	0.44		P67778	n/a	n/a	n/a	n/a	n/a
O35129	541734	IPI00321718	MGI:102520	Phb2	prohibitin 2	0	0.74	1.59	2.29	0	0.61	0	0.27		O35129	0	0	0	2	3
Q8VDD9	74189540	IPI00311490	MGI:1932404	Phip	pleckstrin homology domain interacting protein	0	0.07			0	0.09	0	0.12		Q8VDD9	4	3	1	3	3
Q8K1N2-1	74222393	IPI00330773	No associated gene	Phldb2	Isoform 1 of Pleckstrin homology-like domain family B member 2	0	0.08								Q8K1N2-1	1	2	1	3	2
OTTMUSP00000049131	254675253	IPI00625928	MGI:1277961	Plec	plectin	0.61	1.91	2.14	1.78	1.61	1.98	0.56	1.89		OTTMUSP00000049131	8	6	5	9	8
Q9QXS1-16	6578741	IPI01008141	No associated gene	Plec	Isoform PLEC-1I of Plectin	0.61	0	2.12	0	1.59	0	0.55	0		Q9QXS1-16	2	0	1	2	4
Q922V4	13879538	IPI00331172	MGI:1858197	Plrg1	pleiotropic regulator 1, PRL1 homolog (Arabidopsis)	0.61	0.61	0.61	0.49	0.89	0.61	0.89	0.37		Q922V4	1	0	0	0	0
OTTMUSP00000025293	74192573	IPI00651872	MGI:1891698	Pnkp	polynucleotide kinase 3'- phosphatase	0.67	0			0.67	0	0.41	0		OTTMUSP00000025293	1	0	1	1	0
Q9JLV6-2	34785469	IPI00124762	No associated gene	Pnkp	Isoform 2 of Bifunctional polynucleotide phosphatase/kinase	0.39	0			0.39	0	0.28	0		Q9JLV6-2	1	0	1	1	0
Q9JLV6-1	7108591	IPI00454118	No associated gene	Pnkp	Isoform 1 of Bifunctional polynucleotide phosphatase/kinase	0.58	0			0.58	0	0.36	0		Q9JLV6-1	1	0	1	2	1
Q9CPS7	58864914	IPI00131909	MGI:1913499	Pno1	partner of NOB1 homolog (S. cerevisiae)			0.44	0			0.83	0		Q9CPS7	n/a	n/a	n/a	n/a	n/a
P52431	438134	IPI00323143	MGI:97741	Pold1	polymerase (DNA directed), delta 1, catalytic subunit					0.12	0				P52431	5	2	4	2	1
Q8BG81	26352494	IPI00229721	MGI:1921076	Poldip3	polymerase (DNA-directed), delta interacting protein 3	0.42	0.23					0.32	0.52		Q8BG81	2	2	3	3	3
Q9WVF7	5669844	IPI00338295	MGI:1196391	Pole	polymerase (DNA directed), epsilon			0.05	0						Q9WVF7	4	7	6	3	2
O35134	31753226	IPI00313726	MGI:1096397	Polr1a	polymerase (RNA) I polypeptide A	0	0.08	0.15	0.17	0.08	0.1	0	0.21		O35134	2	3	4	1	1
OTTMUSP00000007897	123230176	IPI00880210	MGI:1929022	Polr1e	polymerase (RNA) I polypeptide E	0.45	0			0.32	0				OTTMUSP00000007897	0	0	0	1	1
Q8K202-3	26341494	IPI00556836	No associated gene	Polr1e	Isoform 3 of DNA-directed RNA polymerase I subunit RPA49	0.47	0			0.33	0				Q8K202-3	0	0	0	1	1
Q8K202-1	123230173	IPI00321912	No associated gene	Polr1e	Isoform 1 of DNA-directed RNA polymerase I subunit RPA49	0.37	0			0.27	0				Q8K202-1	0	0	0	1	1
Q8K202-2	21961555	IPI00120981	No associated gene	Polr1e	Isoform 2 of DNA-directed RNA polymerase I subunit RPA49	0.41	0			0.29	0				Q8K202-2	0	0	0	1	1
O08847	2145091	IPI00625592	MGI:98086	Polr2a	polymerase (RNA) II (DNA directed) polypeptide A	0	0.08	0.13	0.15	0	0.13	0	0.06		O08847	1	0	2	2	0
Q8CFI7	161898210	IPI00320034	MGI:2388280	Polr2b	polymerase (RNA) II (DNA directed) polypeptide B	0	0.09	0.13	0.16	0	0.09				Q8CFI7	3	2	1	1	0
Q80UW8	74194812	IPI00337955	MGI:1913670	Polr2e	polymerase (RNA) II (DNA directed) polypeptide E			0	0.58						Q80UW8	1	0	0	0	0
OTTMUSP00000035212	21961363	IPI00169797	MGI:1914974	Pop1	processing of precursor 1 isoform 1	0.19	0.23	0.27	0.27	0.23	0.36	0	0.41		OTTMUSP00000035212	0	3	1	1	3
Q91YU8	15928413	IPI00130510	MGI:2178445	Ppan	peter pan homolog (Drosophila)	0	0.89	0.61	1.21	0	0.74	0	0.89		Q91YU8	3	3	2	2	2
P24369	192865	IPI00135686	MGI:97750	Ppib	peptidylprolyl isomerase B			0.47	0						P24369	0	1	0	0	0
OTTMUSP00000009709	123228024	IPI00649662	MGI:106499	Ppih	peptidyl prolyl isomerase H					0.7	0	1.03	0		OTTMUSP00000009709	0	2	0	0	0
Q9D868-2	123228023	IPI00133136	No associated gene	Ppih	Isoform 2 of Peptidyl-prolyl cis-trans isomerase H					0.7	0	1.03	0		Q9D868-2	0	2	0	0	0
P62137	26324348	IPI00130185	MGI:103016	Ppp1ca	protein phosphatase 1, catalytic subunit, alpha isoform	1.57	0.69	0.87	0.52	1.08	0.69	1.31	0.87		P62137	0	0	0	1	0
P62141	26354210	IPI00311873	MGI:104871	Ppp1cb	protein phosphatase 1, catalytic subunit, beta isoform	1.4	0.55	0.55	0.55	0.93	0.93	1.15	0.55		P62141	n/a	n/a	n/a	n/a	n/a
P63087-1	26344936	IPI00123862	No associated gene	Ppp1cc	Isoform Gamma-1 of Serine/threonine-protein phosphatase PP1-gamma catalytic subunit	1.23	0.65	0.65	0.65	0.82	0.82	1.02	0.65		P63087-1	n/a	n/a	n/a	n/a	n/a
Q80W00-1	26343289	IPI00330483	No associated gene	Ppp1r10	Isoform 1 of Serine/threonine-protein phosphatase 1 regulatory subunit 10	0.19	0								Q80W00-1	0	0	0	0	1
Q80W00-2	20987646	IPI00553250	No associated gene	Ppp1r10	Isoform 2 of Serine/threonine-protein phosphatase 1 regulatory subunit 10	0.19	0								Q80W00-2	0	0	2	1	0
A6H644	148707651	IPI00665734	MGI:1916417	Ppp1r12b	protein phosphatase 1, regulatory (inhibitor) subunit 12B							0.14	0		A6H644	4	1	2	4	3
Q8BG95-1	26337865	IPI00876214	No associated gene	Ppp1r12b	Isoform 1 of Protein phosphatase 1 regulatory subunit 12B							0.14	0		Q8BG95-1	2	1	1	1	2
Q76MZ3	13879272	IPI00310091	MGI:1926334	Ppp2r1a	protein phosphatase 2 (formerly 2A), regulatory subunit A (PR 65), alpha isoform	0.2	0					0.2	0		Q76MZ3	2	1	0	1	0
P35700	74203142	IPI00121788	MGI:99523	Prdx1	peroxiredoxin 1			1.93	1.15						P35700	0	0	0	0	1
P97313-2	14571733	IPI00742372	No associated gene	Prkdc	DNA-dependent protein kinase catalytic subunit			0.12	0			0	0.12		P97313-2	n/a	n/a	n/a	n/a	n/a
Q99KP6-1	26353860	IPI00480507	No associated gene	Prpf19	Isoform 1 of Pre-mRNA-processing factor 19	4.34	1.08	1.31	1.08	3.33	1.57	3.33	1.57		Q99KP6-1	n/a	n/a	n/a	n/a	n/a
Q922U1	26353144	IPI00331170	MGI:1918017	Prpf3	PRP3 pre-mRNA processing factor 3 homolog (yeast)	0.57	0.16	0.35	0	0.49	0.22	0.65	0.22		Q922U1	2	1	3	1	3
Q8CCF0-2	71059707	IPI00742282	No associated gene	Prpf31	Isoform 2 of U4/U6 small nuclear ribonucleoprotein Prp31	0.56	0			0.43	0				Q8CCF0-2	1	0	1	0	1
Q8CCF0-4	71059707	IPI00459791	No associated gene	Prpf31	Isoform 4 of U4/U6 small nuclear ribonucleoprotein Prp31	1.15	0			1.15	0				Q8CCF0-4	1	0	1	0	1
Q8CCF0-5	38494181	IPI00625183	No associated gene	Prpf31	Isoform 5 of U4/U6 small nuclear ribonucleoprotein Prp31	1.68	0								Q8CCF0-5	1	0	1	0	1
Q8CCF0-1	26328907	IPI00331424	No associated gene	Prpf31	Isoform 1 of U4/U6 small nuclear ribonucleoprotein Prp31	0.53	0			0.41	0				Q8CCF0-1	1	0	1	0	1
Q8CCF0-3	17390879	IPI00742413	No associated gene	Prpf31	U4/U6 small nuclear ribonucleoprotein Prp31 isoform 1	0.53	0			0.41	0				Q8CCF0-3	1	0	1	0	1
Q4FK66-1	123247255	IPI00226155	No associated gene	Prpf38a	Isoform 1 of Pre-mRNA-splicing factor 38A	0	0.47					0	0.67		Q4FK66-1	0	0	0	0	1
Q80SY5	12857700	IPI00320636	MGI:1914171	Prpf38b	PRP38 pre-mRNA processing factor 38 (yeast) domain containing B			0.37	0.52						Q80SY5	2	1	3	1	6
Q9DAW6	74185002	IPI00458908	MGI:1917302	Prpf4	PRP4 pre-mRNA processing factor 4 homolog (yeast)	1.15	0.32	1.01	0.23	1.15	0.32	1.31	0.23		Q9DAW6	n/a	n/a	n/a	n/a	n/a
A2AQW6	123232123	IPI00828548	MGI:1860512	Prpf40a	PRP40 pre-mRNA processing factor 40 homolog A	0	0.44	0.62	0.83	0.44	0.62	0	0.62		A2AQW6	n/a	n/a	n/a	n/a	n/a
Q61136	158854005	IPI00320690	MGI:109584	Prpf4b	PRP4 pre-mRNA processing factor 4 homolog B (yeast)	0.17	0.22	0.26	0.22	0.17	0.12	0.12	0.17		Q61136	1	6	3	4	8
Q91YR7-2	12847895	IPI00229813	No associated gene	Prpf6	Isoform 2 of Pre-mRNA-processing factor 6	0.8	0.62	1.01	0.45	1.12	0.71	1.36	0.8		Q91YR7-2	n/a	n/a	n/a	n/a	n/a
Q99PV0	21961512	IPI00121596	MGI:2179381	Prpf8	pre-mRNA processing factor 8	1.68	1.13	1.76	1.23	1.57	1.13	1.53	0.93		Q99PV0	2	2	2	5	3
NP_001157060	254675337	IPI00944023	MGI:97774	Prph	peripherin			0.31	0	0.31	0	0.17	0		NP_001157060	0	2	1	0	2
E9QKG5	28972614	IPI01007925	MGI:1913754	Prrc2c	proline-rich coiled-coil 2C	0.08	0								E9QKG5	2	3	2	4	3
Q05CD2	116284033	IPI00649508	MGI:2142116	Psip1	PC4 and SFRS1 interacting protein 1	3.28	2.36	3.28	2.36	4.46	2.36	3.28	1.98		Q05CD2	n/a	n/a	n/a	n/a	n/a
B7ZCF1	220840531	IPI00405114	MGI:1098754	Psmc3	Proteasome (Prosome, macropain) 26S subunit ATPase 3							0	0.25		B7ZCF1	n/a	n/a	n/a	n/a	n/a
Q8VDM4	18204835	IPI00123494	MGI:1096584	Psmd2	proteasome (prosome, macropain) 26S subunit, non-ATPase, 2							0	0.13		Q8VDM4	1	1	1	0	0
Q8R326-1	74178197	IPI00321266	No associated gene	Pspc1	Isoform 1 of Paraspeckle component 1	0.5	0.23					0.4	0.31		Q8R326-1	0	0	0	0	1
Q8R326-2	20071204	IPI00857897	No associated gene	Pspc1	Isoform 2 of Paraspeckle component 1	0.56	0					0.45	0		Q8R326-2	0	0	0	0	1
Q3T984	26336949	IPI00136883	MGI:97791	Ptbp1	polypyrimidine tract binding protein 1	3.79	1.75	1.75	1.29	1.75	2.02	2.02	1.51		Q3T984	0	1	0	0	0
Q3UEB3-1	111185612	IPI00652919	No associated gene	Puf60	Isoform 1 of Poly(U)-binding-splicing factor PUF60	0.93	0.93	0.51	0	0.39	0.51	0.93	0.78		Q3UEB3-1	n/a	n/a	n/a	n/a	n/a
Q3UEB3-3	14714891	IPI00857642	No associated gene	Puf60	Isoform 3 of Poly(U)-binding-splicing factor PUF60	0.93	0	0.51	0	0.39	0	0.78	0		Q3UEB3-3	1	1	1	0	0
Q8BU03	19909883	IPI00469755	MGI:1341200	Pwp2	PWP2 periodic tryptophan protein homolog (yeast)	0	0.54	0.47	0.54	0.21	0.4	0.15	0.4		Q8BU03	3	1	2	3	1
OTTMUSP00000046692	74224960	IPI00223055	MGI:1915851	Qars	glutaminyl-tRNA synthetase isoform 1	0.14	0.14	0.24	0.14						OTTMUSP00000046692	1	0	0	1	2
P62821	37360618	IPI00114560	MGI:97842	Rab1	RAB1, member RAS oncogene family			0	0.5						P62821	n/a	n/a	n/a	n/a	n/a
P61027	74226932	IPI00130118	MGI:105066	Rab10	RAB10, member RAS oncogene family	0	0.47	0	0.47			0	0.47		P61027	0	0	0	1	0
Q6PHN9	74140038	IPI00130489	MGI:1924657	Rab35	RAB35, member RAS oncogene family							0	0.85		Q6PHN9	n/a	n/a	n/a	n/a	n/a
P51150	74220348	IPI00408892	MGI:105068	Rab7	RAB7, member RAS oncogene family			0	0.5						P51150	0	0	1	0	0
Q61550	74208640	IPI00753464	MGI:108016	Rad21	double-strand-break repair protein rad21 homolog (S. pombe)	0	0.37	0	0.49	0	0.49				Q61550	1	0	1	1	0
OTTMUSP00000005819	34849666	IPI00551367	MGI:109292	Rad50	DNA repair protein RAD50					0	0.08	0	0.06		OTTMUSP00000005819	0	1	0	1	0
Q8C570	37590745	IPI00225719	MGI:1913929	Rae1	RAE1 RNA export 1 homolog (S. pombe)			0	0.44	0	0.44	0	0.44		Q8C570	0	2	0	0	0
Q9EP71	37360330	IPI00453820	MGI:1922896	Rai14	retinoic acid induced 14			0	0.1						Q9EP71	3	2	2	4	1
A3KGS3	126541072	IPI00845657	MGI:3036245	Ralgapa2	Isoform 2 of Ral GTPase-activating protein subunit alpha-2	0	0.07	0	0.07						A3KGS3	n/a	n/a	n/a	n/a	n/a
Q64012	123234167	IPI00828741	No associated gene	Raly	RNA-binding protein Raly long isoform	0	3.64	0	3.64	0	3.16	0	3.16		Q64012	2	0	0	1	1
A2AU62	123234166	IPI00754017	No associated gene	Raly HnRNP	HnRNP-associated with lethal yellow	0	3.64	4.78	3.64	0.93	3.16	0.39	3.16		A2AU62	2	0	0	1	1
P62827	74191482	IPI00134621	MGI:1333112	Ran	RAN, member RAS oncogene family	1.15	1.15	1.15	0.85	1.51	0.85	1.15	1.15		P62827	n/a	n/a	n/a	n/a	n/a
Q9ERU9	26334801	IPI00337844	MGI:894323	Ranbp2	RAN binding protein 2	0	0.19	0.09	0.04	0.06	0.15	0	0.18		Q9ERU9	6	5	3	4	4
P46061	31127291	IPI00467338	MGI:103071	Rangap1	RAN GTPase activating protein 1	0.36	1.33			0	0.26	0.26	1		P46061	0	2	1	1	0
E9Q757	74211398	IPI00985787	No associated gene	Rangap1	Uncharacterized protein	0.45	0					0.32	0		E9Q757	0	2	1	1	0
E9Q2J7	12837867	IPI00986815	No associated gene	Rangap1	Uncharacterized protein	0.72	0					0.5	0		E9Q2J7	0	1	1	0	0
P62835	37572303	IPI00138406	MGI:97852	Rap1a	RAS-related protein-1a					0	0.7				P62835	0	0	0	1	1
Q99JI6	37572311	IPI00407954	MGI:894315	Rap1b	RAS related protein 1b					0	0.64				Q99JI6	0	1	0	1	2
Q9D0I9	74212414	IPI00315488	MGI:1914297	Rars	arginyl-tRNA synthetase	0.15	0.15	0.38	0.2	0.2	0				Q9D0I9	1	0	0	0	0
Q60972	148698255	IPI00828412	MGI:1194912	Rbbp4	retinoblastoma binding protein 4	2.65	2.65	1.74	2.16	2.16	1.74	1.37	3.22		Q60972	1	0	0	0	0
A2AFJ1	123223060	IPI00776339	MGI:1194910	Rbbp7	Retinoblastoma binding protein 7	2.65	2.16	1.05	1.37	1.37	1.74	1.05	2.65		A2AFJ1	n/a	n/a	n/a	n/a	n/a
Q99KG3-3	74219368	IPI00776254	No associated gene	Rbm10	Isoform 3 of RNA-binding protein 10	0.14	0								Q99KG3-3	2	1	1	0	0
Q99KG3-1	74198465	IPI00116031	No associated gene	Rbm10	Isoform 1 of RNA-binding protein 10	0.14	0								Q99KG3-1	2	1	1	0	0
Q99KG3-2	26334773	IPI00468834	No associated gene	Rbm10	Isoform 2 of RNA-binding protein 10	0.15	0								Q99KG3-2	1	0	0	0	0
E9QL13	148701115	IPI01008297	MGI:1929092	Rbm14	RNA binding motif protein 14	1.08	0			0.52	0	1.08	0		E9QL13	0	1	0	0	0
Q0VBL3	51593323	IPI00340815	MGI:2443205	Rbm15	RNA binding motif protein 15	0.11	0.19			0	0.23	0	0.11		Q0VBL3	2	3	3	5	7
Q8JZX4	3746840	IPI00170394	MGI:1924188	Rbm17	RNA binding motif protein 17	0	0.28					0	0.28		Q8JZX4	0	1	2	0	0
Q8R3C6-1	12835985	IPI00165762	No associated gene	Rbm19	Isoform 1 of Probable RNA-binding protein 19	0	0.34	0.25	0.34	0	0.39	0	0.2		Q8R3C6-1	1	2	2	1	0
B2RY56	74216671	IPI00662049	MGI:1914289	Rbm25	Isoform 3 of RNA-binding protein 25	0	0.55	0.83	0.39	0.83	0.39	0	0.39		B2RY56	3	0	1	2	2
Q8CGC6	26252146	IPI00229472	MGI:2655711	Rbm28	RNA binding motif protein 28	0.16	0.55	0.63	0.99	0	0.89	0	0.63		Q8CGC6	2	0	3	3	0
NP_766350	26346951	IPI00225915	MGI:1098653	Rbm34	RNA-binding protein 34					0	0.45				NP_766350	0	0	1	2	1
OTTMUSP00000029672	220872596	IPI00857422	MGI:2157953	Rbm39	RNA binding motif protein 39	1.34	0	0.83	0	0.62	0	0.62	0		OTTMUSP00000029672	n/a	n/a	n/a	n/a	n/a
Q91V81-1	14318704	IPI00853826	No associated gene	Rbm42	Isoform 1 of RNA-binding protein 42	0.67	0					0.47	0		Q91V81-1	0	0	0	2	2
Q91V81-2	15030077	IPI00126204	No associated gene	Rbm42	Isoform 2 of RNA-binding protein 42	0.67	0					0.47	0		Q91V81-2	0	0	0	2	2
Q9CWZ3-1	12845611	IPI00410937	No associated gene	Rbm8a	Isoform 1 of RNA-binding protein 8A	1.68	2.16	2.73	2.16	0	3.22	1.68	2.16		Q9CWZ3-1	1	0	0	1	1
A2AFI4	123219030	IPI00775899	MGI:1343044	Rbmx	RNA binding motif protein, X chromosome	2.59	2.59	2.59	1.78	2.59	1.78	2.59	2.59		A2AFI4	n/a	n/a	n/a	n/a	n/a
OTTMUSP00000047790	148710226	IPI01016180	No associated gene	Rbmx	RNA binding motif protein, X chromosome, isoform CRA_c	1.46	0	1.72	0	1.72	0	1.46	0		OTTMUSP00000047790	n/a	n/a	n/a	n/a	n/a
A2AFI3	148710225	IPI00775821	No associated gene	Rbmx CRA_b	RNA binding motif protein, X chromosome, isoform CRA_b	1.37	1.37	1.61	0.78	1.61	1.15	1.37	1.15		A2AFI3	n/a	n/a	n/a	n/a	n/a
Q91VM5	58476937	IPI00663587	MGI:1343045	Rbmxl1	RNA binding motif protein, X linked-like-1	2.59	2.91	2.91	1.35	2.91	2.03	2.03	2.3		Q91VM5	n/a	n/a	n/a	n/a	n/a
NP_001074397	74139859	IPI00828780	MGI:96522	Rbpj	recombining binding protein suppressor of hairless isoform 3	0	0.29	0.29	0.29	0.53	0.29				NP_001074397	1	2	1	2	1
F7BPQ6		IPI00875368	MGI:96525	Rbpsuh-rs3	recombining binding protein suppressor of hairless (Drosophila), related sequence 3			0.29	0	0.53	0				F7BPQ6	1	2	1	2	1
Q6PFB2	123228210	IPI00123762	MGI:1913989	Rcc1	regulator of chromosome condensation isoform 1	2.73	0.93	1.99	1.15	1.68	0.93	1.99	0.73		Q6PFB2	n/a	n/a	n/a	n/a	n/a
Q9JJT0	74207752	IPI00122220	MGI:1913275	Rcl1	RNA terminal phosphate cyclase-like 1	0	0.69	0.52	0.52	0	0.52	0	0.52		Q9JJT0	0	1	0	0	0
P26043	116283440	IPI00308324	MGI:97887	Rdx	radixin			0.24	0						P26043	1	0	1	1	0
NP_062357	148238335	IPI00850366	MGI:1913144	Refbp2	Alyref2 Aly/REF export factor 2							0.78	0		NP_062357	0	2	0	1	0
Q9JJW6-1	26339222	IPI00311103	No associated gene	Refbp2	Isoform 1 of RNA and export factor-binding protein 2							0.78	0		Q9JJW6-1	0	2	0	1	0
Q9JJW6-2	26339222	IPI00377350	No associated gene	Refbp2	Isoform 2 of RNA and export factor-binding protein 2	0.78	0					1.15	0		Q9JJW6-2	0	2	0	1	0
Q6PAQ4	74218459	IPI00407108	MGI:2684957	Rexo4	REX4, RNA exonuclease 4 homolog (S. cerevisiae)			0.28	0.28						Q6PAQ4	2	1	1	1	2
NP_035388	74222286	IPI00120529	MGI:97891	Rfc1	Rfc1 protein,replication factor C (activator 1) 1							0	0.1		NP_035388	1	5	2	1	1
Q6PR54-1	47078460	IPI00626173	No associated gene	Rif1	Isoform 1 of Telomere-associated protein RIF1	0	0.06			0	0.06				Q6PR54-1	5	2	6	5	6
XP_001476701	50510983	IPI00889205	MGI:1289196	Rnf213	ring finger protein 213			0.02	0						XP_001476701	2	0	0	0	1
Q3U319	74142858	IPI00621791	MGI:2142048	Rnf40	ring finger protein 40	0.1	0								Q3U319	1	3	2	0	2
Q62150	433437	IPI00122227	MGI:97960	Rnps1	ribonucleic acid binding protein S1	0.41	0	0.41	0						Q62150	1	2	1	1	3
Q99M28-1	74138721	IPI00462424	No associated gene	Rnps1	Isoform 1 of RNA-binding protein with serine-rich domain 1	1	0	1	0						Q99M28-1	0	2	0	0	3
Q99M28-2	74138721	IPI00656166	No associated gene	Rnps1	Isoform 2 of RNA-binding protein with serine-rich domain 1	1.15	0	1.15	0						Q99M28-2	0	2	0	0	3
G8JL74	123230525	IPI00267224	MGI:1923334	Rod1	regulator of differentiation 1 isoform 1, Ptbp3 polypyrimidine tract binding protein 3	0.74	0	0.45	0.49	0.45	0.35	0.45	0.35		G8JL74	1	2	1	0	0
Q8BHD7-2	123230524	IPI00975110	No associated gene	Rod1	Isoform 2 of Regulator of differentiation 1	0.82	0	0.49	0	0.49	0	0.49	0		Q8BHD7-2	0	2	1	0	0
Q7TND5	133777041	IPI00380313	MGI:1917535	Rpf1	ribosome production factor 1 homolog (S. cerevisiae)	0	0.33	0	0.33			0	0.47		Q7TND5	1	0	1	2	2
Q9JJ80	7670547	IPI00121159	MGI:1914489	Rpf2	ribosome production factor 2 homolog (S. cerevisiae)	0	0.74	0.74	0.74	0.45	0.91	0	0.91		Q9JJ80	1	1	2	2	0
Q3THJ6	74212071	IPI00915054	No associated gene	Rpl10	Putative uncharacterized protein	1.45	0	0.67	0	0.67	0	1.15	0		Q3THJ6	0	0	0	2	0
P53026	531169	IPI00127085	MGI:1343877	Rpl10a	ribosomal protein L10A	2.38	1.25	2.38	0.5	1.25	0.5	3.44	0.72		P53026	0	1	1	0	1
D3YXT2	148700334	IPI00122598	MGI:3646227	Rpl10a-ps2	ribosomal protein L10A, pseudogene 2	0.58	0.58					0.58	0		D3YXT2	0	1	1	0	0
P86048	242397462	IPI00340103	MGI:3647985	Rpl10l	ribosomal protein L10-like	0.9	0.67	0.47	0	0.47	0.47	0.67	0.9		P86048	0	0	0	2	0
Q9CXW4	26354092	IPI00331461	MGI:1914275	Rpl11	ribosomal protein L11	1.15	0	0	0.58	0.85	0.85	0.85	0.58		Q9CXW4	2	1	1	2	0
Q6DI58	49903616	IPI00463634	No associated gene	Rpl12	Rpl12 protein (Fragment)	1.61	1.61	1.15	1.15	1.61	1.15	1.15	0.78		Q6DI58	1	2	1	1	1
P35979	74195948	IPI00849793	No associated gene	Rpl12	60S ribosomal protein L12	2.51	0	2.51	0	3.33	0	2.51	0		P35979	n/a	n/a	n/a	n/a	n/a
D3YX33	148682565	IPI00339474	MGI:3646154	Rpl12-ps1	ribosomal protein L12, pseudogene 1	1	1			1	0				D3YX33	n/a	n/a	n/a	n/a	n/a
P47963	12833027	IPI00224505	MGI:105922	Rpl13	ribosomal protein L13	2.36	2.36	1.34	1.34	1.98	1.98	1.98	1.64		P47963	1	0	2	2	0
P19253	74217617	IPI00223217	MGI:1351455	Rpl13a	ribosomal protein L13A	2.34	1.15	1.99	1.15	1.99	1.15	1.68	0.73		P19253	n/a	n/a	n/a	n/a	n/a
D3YY61	148710103	IPI00462204	MGI:3648883	Rpl13a-ps1	ribosomal protein 13A, pseudogene 1	1.15	0.47	0.9	0.47	0.67	0.67	0.67	0		D3YY61	n/a	n/a	n/a	n/a	n/a
D3YX54	148704203	IPI00134097	MGI:3646682	Rpl13-ps3	ribosomal protein L13, pseudogene 3	1.64	1.64	1.07	1.07	1.64	1.64	1.34	1.34		D3YX54	1	0	2	2	0
Q9CR57	12848918	IPI00133185	MGI:1914365	Rpl14	ribosomal protein L14	0.85	0.58	1.15	1.51	0.85	0.58	0.85	0.85		Q9CR57	1	0	0	1	0
Q6ZWZ7	149257513	IPI00755857	MGI:1913730	Rpl15	ribosomal protein L15	2.73	1.93	0.93	1.15	1.68	1.51	2.73	1.15		Q6ZWZ7	0	0	0	1	2
Q9CPR4	12847063	IPI00453768	MGI:2448270	Rpl17	ribosomal protein L17	3.64	2.41	1.15	1.15	2.41	2.41	3.64	1.51		Q9CPR4	0	0	0	1	2
P35980	89573865	IPI00555113	MGI:98003	Rpl18	ribosomal protein L18	2.46	3.12	3.92	2.46	3.12	3.12	2.46	3.12		P35980	0	0	0	2	1
P62717	74187472	IPI00162790	MGI:1924058	Rpl18a	ribosomal protein L18A	2.16	0.78	1.74	1.37	1.74	1.05	1.74	1.37		P62717	1	1	1	1	1
A2A547	123238422	IPI00648315	MGI:98020	Rpl19	60S ribosomal protein L19 isoform 2	0.93	1.28	0.93	0.64	1.28	1.28	0.93	1.28		A2A547	0	0	1	1	1
Q9CQM8	309270949	IPI00467197	MGI:1278340	Rpl21	ribosomal protein L21	1.03	1.03	1.89	1.03	0.7	0.7	1.03	0.7		Q9CQM8	0	3	6	0	0
D3Z3D4	148706960	IPI00457946		Rpl21-ps11	Uncharacterized protein	0.87	0	1.31	0.87	0.87	0				D3Z3D4	0	0	2	0	0
D3Z4H7	148688653	IPI00135074	MGI:3646825	Rpl21-ps4	ribosomal protein L21, pseudogene 4	0.78	0	0.78	0	0.78	0	0.78	0		D3Z4H7	0	1	3	0	0
D3YX47	148691743	IPI00462005	MGI:3643554	Rpl21-ps6	ribosomal protein L21, pseudogene 6	1.31	0.87	1.85	1.31	1.31	0.87	1.31	1.31		D3YX47	0	1	2	0	0
P67984	309265792	IPI00222546	MGI:99262	Rpl22	ribosomal protein L22	3.22	2.16	2.16	2.16	2.16	1.37	2.16	2.16		P67984	1	0	1	0	0
Q9D7S7-1	20072012	IPI00110724	No associated gene	Rpl22l1	Isoform 1 of 60S ribosomal protein L22-like 1	0.87	0								Q9D7S7-1	1	0	1	0	1
Q9D7S7-2	12843392	IPI00762362	No associated gene	Rpl22l1	Isoform 2 of 60S ribosomal protein L22-like 1	1	0								Q9D7S7-2	1	0	1	0	1
P62830	5354205	IPI00139780	MGI:1929455	Rpl23	ribosomal protein L23	1.37	0					1.37	1.37		P62830	0	0	0	2	1
P62751	74212389	IPI00461456	No associated gene	Rpl23a	60S ribosomal protein L23a	9	4.01	2.16	2.16	2.16	6.94	9	6.94		P62751	0	1	2	1	0
D3YW68	148664458	IPI00672807	MGI:3646201	Rpl23a-ps1	ribosomal protein 23A, pseudogene 1	1.15	1.15			0	1.15	1.15	0		D3YW68	0	2	2	1	0
D3YWP3	148692922	IPI00874935	MGI:3781353	Rpl23a-ps3	ribosomal protein L23A, pseudogene 3	9	0	2.16	0	2.16	0	9	0		D3YWP3	0	1	2	1	0
OTTMUSP00000032535	26389943	IPI00880689	MGI:1915443	Rpl24	ribosomal protein L24	1.78	0	1.15	0	1.15	0	1.15	0		OTTMUSP00000032535	n/a	n/a	n/a	n/a	n/a
OTTMUSP00000006144	56205563	IPI00649136	MGI:106022	Rpl26	Ribosomal protein L26	2.46	1.42	1.42	1.03	3.92	1.89	3.92	1.42		OTTMUSP00000006144	0	1	0	0	1
D3Z3Q9	148704751	IPI00118166	No associated gene	Rpl26-ps2	ps2 Uncharacterized protein	1.61	1.15	0.78	1.15	2.83	0.78	2.83	1.15		D3Z3Q9	0	1	0	0	1
P61358	74226805	IPI00122421	No associated gene	Rpl27	60S ribosomal protein L27	2.83	2.16	2.16	2.16	2.83	1.61	2.16	2.16		P61358	0	0	1	0	0
P14115	13992534	IPI00553612	No associated gene	Rpl27a	60S ribosomal protein L27a	1	1.15	1	1.78	0	1.15	1	0		P14115	2	3	1	1	1
P41105	19353451	IPI00222547	MGI:101839	Rpl28	ribosomal protein L28	1.15	0.85	1.51	1.15	1.51	1.15	1.51	0.85		P41105	2	4	4	0	2
D3YTZ1	148700311	IPI00461500	No associated gene	Rpl29-ps2	Uncharacterized protein	0.87	0.87	0.87	0.87	0.87	0.87	0.87	0.87		D3YTZ1	2	0	0	0	0
P27659	3642669	IPI00321170	MGI:1351605	Rpl3	ribosomal protein L3	1.74	0.91	1.37	0.91	1.37	0.65	1.37	0.91		P27659	3	1	2	1	1
P62889	94408110	IPI00463886	MGI:98037	Rpl30	ribosomal protein L30	2.16	1	2.16	0	2.16	0	2.16	1		P62889	1	0	0	0	0
D3Z2H8	309264094	IPI00379029	No associated gene	Rpl30-ps6	Rpl30-ps6 Uncharacterized protein			0.87	0			0.87	0		D3Z2H8	1	0	0	0	0
P62900	29747840	IPI00123007	No associated gene	Rpl31	60S ribosomal protein L31	2.59	3.64	2.59	1.15	2.59	1.78	3.64	0		P62900	2	0	2	2	2
D3YVU2	148704798	IPI00466822	MGI:3648194	Rpl31-ps17	ribosomal protein L31, pseudogene 17	0	1					1	0		D3YVU2	1	0	1	1	1
P62911	74177978	IPI00230623	MGI:98038	Rpl32	ribosomal protein L32			1	0	1.51	0	2.16	0		P62911	1	1	1	2	0
Q9D1R9	149268895	IPI00466153	No associated gene	Rpl34	Rpl34;Rpl34-ps1;Gm4705 60S ribosomal protein L34	2.59	1.78	1.78	1.78	2.59	1.78	1.15	1.78		Q9D1R9	n/a	n/a	n/a	n/a	n/a
Q6ZWV7	116138413	IPI00263879	No associated gene	Rpl35	60S ribosomal protein L35	1.37	1.37	1.37	1.37	1.37	1.37	0	1.37		Q6ZWV7	0	1	0	0	0
O55142	149250385	IPI00115902	No associated gene	Rpl35a	LOC100505110;Rpl35a;LOC100046034;LOC100505045 60S ribosomal protein L35a	1.31	1.85	1.85	0.87	1.31	0.87	4.34	0.87		O55142	0	0	1	0	1
P83882	12849291	IPI00225066	No associated gene	Rpl36a	60S ribosomal protein L36a			2.16	2.16	1.37	2.16	2.16	1.37		P83882	n/a	n/a	n/a	n/a	n/a
Q9JJI8	148702492	IPI00331121	MGI:1914921	Rpl38	ribosomal protein L38	30.62	0	4.62	0			30.62	0		Q9JJI8	0	0	0	1	0
Q9D8E6	26353248	IPI00111412	MGI:1915141	Rpl4	ribosomal protein L4	2.16	2.16	3.05	2.16	2.43	1.91	1.91	1.68		Q9D8E6	0	2	1	0	1
P47962	53734119	IPI00308706	MGI:102854	Rpl5	ribosomal protein L5	1.75	1.09	2.02	1.09	1.51	1.09	2.31	1.29		P47962	2	1	1	1	2
XP_003085502	74212194	IPI00881253	No associated gene	Rpl5	60S ribosomal protein L5-like isoform 3	2.36	0	2.79	0	1.98	0	3.28	0		XP_003085502	n/a	n/a	n/a	n/a	n/a
P47911	74138159	IPI00313222	MGI:108057	Rpl6	ribosomal protein L6	4.01	4.01	4.62	4.01	4.62	3.47	3.47	3.47		P47911	2	0	1	1	1
P14148	74189012	IPI00311236	MGI:98073	Rpl7	ribosomal protein L7	5.58	2.9	3.81	1.85	5.58	4.34	3.81	2.51		P14148	1	2	1	1	2
P12970	61403647	IPI00330363	No associated gene	Rpl7a	60S ribosomal protein L7a	3.47	2.55	3.47	2.55	4.01	2.16	4.01	2.16		P12970	n/a	n/a	n/a	n/a	n/a
F6TJZ4	40796182	IPI00988887	No associated gene	Rpl7a	Ribosomal protein L7A	3.47	0	3.47	0	4.01	0	4.01	0		F6TJZ4	n/a	n/a	n/a	n/a	n/a
Q80UT7	30410942	IPI01018378	No associated gene	Rpl7a	Rpl7a protein (Fragment)	3.16	0	3.16	0	3.64	0	3.64	0		Q80UT7	n/a	n/a	n/a	n/a	n/a
D3YVE6	148689027	IPI00354363	MGI:3647131	Rpl7a-ps10	ribosomal protein L7A, pseudogene 10	3.28	2.36	3.28	2.36	3.83	1.98	3.83	2.36		D3YVE6	n/a	n/a	n/a	n/a	n/a
D3YU93	0	IPI00265107	MGI:3643413	Rpl7a-ps3	ribosomal protein L7A, pseudogene 3	2.98	2.55	2.98	2.16	3.47	2.16	2.98	2.16		D3YU93	n/a	n/a	n/a	n/a	n/a
F6U2H0		IPI00462006	MGI:3643553	Rpl7a-ps5	ribosomal protein L7A, pseudogene 5	2.55	2.16	2.55	1.82	2.98	1.82	2.55	1.82		F6U2H0	n/a	n/a	n/a	n/a	n/a
F6TIC7	148691259	IPI00606944	MGI:3644288	Rpl7a-ps8	ribosomal protein L7A, pseudogene 8	0.83	0.62	0.83	0.62	1.07	0.62	0.83	0.62		F6TIC7	n/a	n/a	n/a	n/a	n/a
P62918	1527178	IPI00137787	MGI:1350927	Rpl8	ribosomal protein L8	1.78	0.67	0.9	1.15	1.78	0.67	1.15	0.67		P62918	1	4	0	0	3
P51410	56541102	IPI00122413	MGI:1298373	Rpl9	ribosomal protein L9	2.83	1.61	1.61	0.78	1.61	1.15	1.61	1.15		P51410	1	1	0	1	0
P14869	50026	IPI00314950	MGI:1927636	Rplp0	ribosomal protein, large, P0	1.99	1.4	2.34	1.68	1.99	1.4	2.73	1.68		P14869	0	0	0	1	0
P47955	35192923	IPI00113377	MGI:1927099	Rplp1	ribosomal protein, large, P1	30.62	0	30.62	0	30.62	0				P47955	n/a	n/a	n/a	n/a	n/a
P99027	12846190	IPI00139795	MGI:1914436	Rplp2	ribosomal protein, large P2	14.85	2.98	24.12	2.98	24.12	2.98	24.12	2.98		P99027	n/a	n/a	n/a	n/a	n/a
Q91YQ5	74207180	IPI00309035	MGI:98084	Rpn1	ribophorin I	0	0.78	1.08	1.43	0.23	1.31	0	1.19		Q91YQ5	0	1	2	1	2
Q9DBG6	29165769	IPI00475154	MGI:98085	Rpn2	ribophorin II	0	1.81	2.29	1.81	0.74	2.04	0	2.04		Q9DBG6	n/a	n/a	n/a	n/a	n/a
O88796	38566076	IPI00134346	MGI:1859683	Rpp30	ribonuclease P/MRP 30 subunit	0.41	0.41	1	0.78	0	0.41	0	0.41		O88796	1	1	0	1	0
Q6NXI6-1	45219918	IPI00454123	No associated gene	Rprd2	Isoform 1 of Regulation of nuclear pre-mRNA domain-containing protein 2							0	0.1		Q6NXI6-1	1	1	2	0	1
P63325	74178158	IPI00112448	MGI:1914347	Rps10	ribosomal protein S10	3.92	1.42	1.42	1.42	1.89	1.42	1.89	1.42		P63325	0	0	1	1	0
Q9DB79	12836870	IPI00117569	MGI:1351329	Rps11	ribosomal protein S11	1.28	0.64	0.64	0.64	0.64	0.93	1.28	0.64		Q9DB79	1	0	1	1	0
P63323	54006	IPI00554850	No associated gene	Rps12	40S ribosomal protein S12	1.37	1.37								P63323	0	0	0	1	0
OTTMUSP00000034041	309266403	IPI00225634	MGI:3783241	Rps12l1	ribosomal protein S12-like 1	1.37	1.37								OTTMUSP00000034041	0	0	0	1	0
XP_001472752	149258678	IPI00986500	MGI:3642518	Rps12l2	ribosomal protein S12-like 2	1.15	0								XP_001472752	0	0	0	1	0
Q921R2	81902568	IPI00989181	No associated gene	Rps13	Rps13 Rps13 protein	1.89	0	1.89	0	1.89	0	1.42	0		Q921R2	0	1	0	0	0
XP_003086751	309266388	IPI00990510	MGI:3648822	Rps13-ps4	ribosomal protein S13, pseudogene 4	2.83	0	2.83	0	2.83	0	2.16	0		XP_003086751	0	1	0	0	0
P62264	38571659	IPI00322562	MGI:98107	Rps14	ribosomal protein S14	9	9	9	5.81	5.81	3.64	13.68	3.64		P62264	0	0	0	1	1
P62245	12849261	IPI00230660	No associated gene	Rps15a	40S ribosomal protein S15a	3.33	2.51	2.51	2.51	2.51	1.31	1.85	1.85		P62245	n/a	n/a	n/a	n/a	n/a
Q5CZY9	26353788	IPI00469918	MGI:98118	Rps16	ribosomal protein S16	1.96	1.58	1.25	0.97	1.58	1.25	2.38	0.97		Q5CZY9	0	0	0	1	0
P63276	148675000	IPI00465880	MGI:1309526	Rps17	ribosomal protein S17	2.98	0								P63276	0	0	0	0	1
P62270	51980402	IPI00317590	MGI:98146	Rps18	ribosomal protein S18	3.92	3.92	2.46	3.92	3.92	3.12	2.46	3.92		P62270	1	1	2	1	1
F5H8M6	149264635	IPI00620156	MGI:3642474	Rps18-ps3	ribosomal protein S18, pseudogene 3	3.12	3.12	2.46	3.12	3.12	2.46	1.89	3.12		F5H8M6	1	0	1	1	0
Q9CZX8	12858583	IPI00113241	MGI:1333780	Rps19	ribosomal protein S19	5.31	1.51	1.93	1.93	4.41	2.98	3.64	1.93		Q9CZX8	0	2	1	0	0
O89072	3642671	IPI01008461	No associated gene	Rps2	Ribosomal protein S2 (Fragment)	0.72	0	0.97	0	0.97	0	0.72	0		O89072	n/a	n/a	n/a	n/a	n/a
P60867	15030141	IPI00323819	MGI:1914677	Rps20	ribosomal protein S20	3.64	2.16	2.16	2.16	2.16	2.16	2.16	0		P60867	0	0	0	1	0
Q9CQR2	123283982	IPI00132950	MGI:1913731	Rps21	ribosomal protein S21	2.73	0	1.68	0	2.73	0	2.73	0		Q9CQR2	0	1	2	0	0
Q9CZI5	12846275	IPI00131357	MGI:1913725	Rps23	ribosomal protein S23	2.16	1	1	1	1	1.51	1.51	1.51		Q9CZI5	0	1	2	1	1
Q9CQK2	12832521	IPI00465568	MGI:98147	Rps24	ribosomal protein S24	1.85	1.31					1.31	0.87		Q9CQK2	1	0	1	1	0
P62852	26346310	IPI00137735	MGI:1922867	Rps25	ribosomal protein S25	4.62	3.22	3.22	3.22	3.22	3.22	2.16	3.22		P62852	1	1	0	0	2
P62855	23272954	IPI00377441		Rps26	40S ribosomal protein S26	2.73	4.18	2.73	1.68	2.73	1.68	2.73	1.68		P62855	0	1	0	1	0
P62983	66570876	IPI00470152	MGI:1925544	Rps27a	ribosomal protein S27A	1.28	2.16	1.68	1.68	0.93	2.16	1.68	2.16		P62983	1	2	1	1	1
Q6ZWY3	12847270	IPI00124709	MGI:1915191	Rps27l	ribosomal protein S27-like	0	4.62					0	4.62		Q6ZWY3	1	0	1	1	0
D3Z659	148703862	IPI00604967	MGI:3644876	Rps2-ps6	ribosomal protein S2, pseudogene 6	1.51	1.23	1.51	0.65	1.82	1.23	1.24	1.23		D3Z659	n/a	n/a	n/a	n/a	n/a
P62908	74195112	IPI00134599	MGI:1350917	Rps3	ribosomal protein S3	6.94	2.55	6.08	2.55	6.08	2.98	10.22	2.55		P62908	0	0	0	2	0
P97351	25123233	IPI00331345	MGI:1202063	Rps3a	ribosomal protein S3A	3.49	3.06	2.32	1.72	4.48	2.01	3.49	1.72		P97351	1	1	3	2	0
P62702	74139944	IPI00331092	MGI:98158	Rps4x	ribosomal protein S4, X-linked	2.51	1.85	2.51	2.16	1.57	2.16	1.57	2.51		P62702	n/a	n/a	n/a	n/a	n/a
Q3V1Z5	187466321	IPI00471047	MGI:1913434	Rps4y2	Ribosomal protein S4, Y-linked 2	1.46	1.02	1.23	1.23	1.02	1.46	1.02	1.23		Q3V1Z5	n/a	n/a	n/a	n/a	n/a
P97461	1685071	IPI00125521	MGI:1097682	Rps5	ribosomal protein S5	1.89	1.42	1.42	1.42	1.42	0.7	1.03	0.7		P97461	0	4	2	0	1
P62754	12850632	IPI00113655	No associated gene	Rps6	40S ribosomal protein S6	1.24	1	1	1	1	1	1.24	1		P62754	0	2	1	0	0
P62082	12805115	IPI00136984	MGI:1333818	Rps7	ribosomal protein S7	7.38	3.12	1.89	1.89	7.38	2.46	7.38	3.12		P62082	0	0	1	0	0
P62242	74226828	IPI00466820	No associated gene	Rps8	40S ribosomal protein S8	3.39	2.73	3.39	3.39	3.39	2.16	2.16	2.73		P62242	1	0	0	0	0
Q6ZWN5	26341336	IPI00420726	MGI:1924096	Rps9	ribosomal protein S9	5.16	3.28	4.46	3.83	3.83	3.83	3.83	2.79		Q6ZWN5	1	1	0	1	2
P14206	86374239	IPI00123604	MGI:105381	Rpsa	ribosomal protein SA	5.66	2.87	4.08	1.58	4.08	1.58	4.08	1.58		P14206	0	0	1	0	0
D3YTT7	148680000	IPI00622968	MGI:3704228	Rpsa-ps10	ribosomal protein SA, pseudogene 10	5.66	2.87	4.08	1.58	4.08	1.58	4.08	1.58		D3YTT7	0	0	1	0	0
OTTMUSP00000003190	37360362	IPI00755120	MGI:1932395	Rrbp1	ribosome-binding protein 1 isoform a	0.79	1.01	1.69	1.07	1.77	1.33	0.26	1.13		OTTMUSP00000003190	1	1	1	1	3
P56183-1	2258278	IPI00110856	No associated gene	Rrp1	Isoform 1 of Ribosomal RNA processing protein 1 homolog A	0	0.39	0	0.39	0	0.55	0	0.39		P56183-1	0	1	0	2	1
Q6P5B0	38614236	IPI00420344	MGI:2147437	Rrp12	ribosomal RNA processing 12 homolog (S. cerevisiae)	0.31	0.35	0.35	0.4	0.16	0.58	0.1	0.4		Q6P5B0	2	5	2	2	1
Q9CYX7	26378532	IPI00458958	MGI:1914473	Rrp15	ribosomal RNA processing 15 homolog (S. cerevisiae)			0.41	0.58			0	0.41		Q9CYX7	1	1	1	1	1
Q91YK2	16741513	IPI00130246	MGI:1919712	Rrp1b	ribosomal RNA processing 1 homolog B (S. cerevisiae)	0	0.42	0.28	0.35	0.16	0.57	0	0.35		Q91YK2	1	2	1	3	1
Q9D1C9	74223062	IPI00133594	MGI:1922028	Rrp7a	ribosomal RNA processing 7 homolog A (S. cerevisiae)	0	0.47	0.9	0.9	0	0.9	0	0.67		Q9D1C9	1	1	0	1	0
Q91WM3	26345088	IPI00128256	MGI:2384313	Rrp9	RRP9, small subunit (SSU) processome component, homolog (yeast)	0.56	0.56	0.56	0.7	0	1.03	0	0.43		Q91WM3	0	1	1	0	2
Q9CYH6	49022822	IPI00318725	MGI:1929721	Rrs1	RRS1 ribosome biogenesis regulator homolog (S. cerevisiae)	0	1.1	0.93	1.28	0	0.93	0	0.93		Q9CYH6	1	1	2	2	1
Q3UL54	74214229	IPI00226149	MGI:1913659	Rsl1d1	ribosomal L1 domain containing 1	3.64	4.05	4.05	3.64	2.59	3.64	2.3	3.64		Q3UL54	1	1	2	0	1
P60122	13435708	IPI00133985	MGI:1928760	Ruvbl1	RuvB-like protein 1	0.61	1.21	0.89	0.89	1.21	1.21	0.74	1.4		P60122	1	2	1	1	2
Q9WTM5	74186746	IPI00123557	MGI:1342299	Ruvbl2	RuvB-like protein 2	0.56	0.81	0.35	0.35	0.35	0.45	0.35	0.45		Q9WTM5	0	0	0	2	0
E9PW34	123210264	IPI00606638	MGI:99684	Ryr3	ryanodine receptor 3					0	0.02				E9PW34	5	6	6	7	7
Q80YR5	29747807	IPI00857736	MGI:2146808	Safb2	scaffold attachment factor B2			0.19	0						Q80YR5	0	1	2	1	1
OTTMUSP00000038123	5453264	IPI00265303	MGI:1343184	Samd9l	sterile alpha motif domain-containing protein 9-like	0	0.06								OTTMUSP00000038123	1	1	1	0	0
Q8BGH2	74149409	IPI00221608	MGI:1915903	Samm50	sorting and assembly machinery component 50 homolog (S. cerevisiae)	0	0.27	0.27	0.61	0	0.74				Q8BGH2	0	0	0	0	1
OTTMUSP00000025412	215490074	IPI00915480	MGI:1277978	Sap18	Sin3-associated polypeptide 18	0.58	0	1.15	0						OTTMUSP00000025412	n/a	n/a	n/a	n/a	n/a
Q9D1J3	74226724	IPI00133801	No associated gene	Sarnp	SAP domain-containing ribonucleoprotein	0.78	1.15					0.78	1.15		Q9D1J3	0	1	1	0	0
Q9Z315	4126469	IPI00323674	MGI:1309453	Sart1	squamous cell carcinoma antigen recognized by T cells 1	0.84	0.36	0.68	0.3	0.54	0.24	1	0.54		Q9Z315	2	1	2	4	3
Q80UZ2-1	26325806	IPI00387439	No associated gene	Sdad1	Isoform 1 of Protein SDA1 homolog	0.57	0.28	0.35	0	0.57	0	0.49	0.22		Q80UZ2-1	0	0	0	2	0
Q80UZ2-3	74218945	IPI00720118	No associated gene	Sdad1	Isoform 3 of Protein SDA1 homolog	0.85	0	0.58	0	0.58	0				Q80UZ2-3	n/a	n/a	n/a	n/a	n/a
P61620	7673001	IPI00226882	MGI:1858417	Sec61a1	Sec61 alpha 1 subunit (S. cerevisiae)	0	0.54			0	0.78	0	0.54		P61620	0	0	0	1	0
Q8R2U0-1	74147428	IPI00315517	No associated gene	Seh1l	Isoform 1 of Nucleoporin SEH1	0	0.32			0	0.32				Q8R2U0-1	0	1	1	2	2
NP_001107036	74194964	IPI00884509	MGI:1914120	Serbp1	serpine1 mRNA binding protein 1	6.2	0	2.73	0	4.78	0	4.78	0		NP_001107036	2	2	0	0	0
Q8K4Z5	56206489	IPI00408796	MGI:1914715	Sf3a1	splicing factor 3a, subunit 1	1.49	0.96	1.05	0.4	1.37	0.87	1.61	0.96		Q8K4Z5	0	1	0	1	1
OTTMUSP00000043884	30931324	IPI00380281	MGI:104912	Sf3a2	splicing factor 3A subunit 2	1.37	0.78			1.05	0	1.37	1.37		OTTMUSP00000043884	1	0	0	0	1
Q62203	10443237	IPI00918209	No associated gene	Sf3a2	Splicing factor 3A subunit 2	0.85	0			0.58	0	0.85	0		Q62203	1	0	0	0	1
Q9D554	74179892	IPI00137848	MGI:1922312	Sf3a3	splicing factor 3a, subunit 3	1.25	0.5	0.84	0.31	0.97	0.97	1.11	0.84		Q9D554	1	0	0	0	0
Q99NB9	26352682	IPI00623284	MGI:1932339	Sf3b1	splicing factor 3b, subunit 1	1.57	1.09	0.65	0.6	0.86	0.91	1.35	1.22		Q99NB9	3	2	2	2	1
NP_084385	29144992	IPI00349401	MGI:2441856	Sf3b2	splicing factor 3b, subunit 2	0.89	0.55	0.48	0.63	0.89	0.41	0.71	0.89		NP_084385	1	2	1	0	1
Q921M3-1	187954163	IPI00122011	No associated gene	Sf3b3	Isoform 1 of Splicing factor 3B subunit 3	1.94	1.05	1.46	1.21	1.64	1.21	2.4	1.05		Q921M3-1	1	0	1	0	1
Q8QZY9	55391441	IPI00154082	MGI:109580	Sf3b4	splicing factor 3b, subunit 4	2.51	0	0.87	0	0.87	0.87	0.87	0		Q8QZY9	0	1	1	1	1
Q8VIJ6	33585722	IPI00129430	MGI:1918764	Sfpq	splicing factor proline/glutamine rich (polypyrimidine tract binding protein associated)	3.44	2.62	0.72	0.5	1.11	0.72	4.44	2.87		Q8VIJ6	1	2	2	1	1
Q99JR1	74185286	IPI00115454	MGI:2137677	Sfxn1	sideroflexin 1			1.07	1.07	0	0.44				Q99JR1	n/a	n/a	n/a	n/a	n/a
Q60520-2	31807190	IPI00276051	No associated gene	Sin3a	Isoform 1 of Paired amphipathic helix protein Sin3a	0	0.13	0.17	0.17	0	0.25	0	0.13		Q60520-2	4	1	2	1	0
Q60520-1	60359996	IPI00985713	No associated gene	Sin3a	Isoform 2 of Paired amphipathic helix protein Sin3a			0.17	0						Q60520-1	4	2	3	1	0
Q9CZU3	26346947	IPI00113134	MGI:1919448	Skiv2l2	superkiller viralicidic activity 2-like 2 (S. cerevisiae)	0.58	0.41	0.58	0.36	0.47	0.47	0.53	0.53		Q9CZU3	5	1	1	1	1
Q5U647	74201780	IPI00229548	MGI:105305	Slc1a5	solute carrier family 1 (neutral amino acid transporter), member 5			0	0.44						Q5U647	0	1	1	1	0
OTTMUSP00000033168	23943838	IPI00276926	MGI:1345283	Slc25a1	solute carrier family 25 (mitochondrial carrier, citrate transporter), member 1					0	0.35	0	0.65		OTTMUSP00000033168	n/a	n/a	n/a	n/a	n/a
Q9CR62	18043006	IPI00230754	MGI:1915113	Slc25a11	solute carrier family 25 (mitochondrial carrier oxoglutarate carrier), member 11			0.49	0.65	0	0.35				Q9CR62	0	0	0	1	0
Q8BH59	26350295	IPI00308162	MGI:1926080	Slc25a12	solute carrier family 25 (mitochondrial carrier, Aralar), member 12	0	0.88	1.24	1.24	0	1.11	0	1		Q8BH59	0	0	0	1	0
Q9QXX4	12849571	IPI00135651	MGI:1354721	Slc25a13	solute carrier family 25 (mitochondrial carrier, adenine nucleotide translocator), member 13	0	0.85	1.46	1.6	0	1.32	0	0.85		Q9QXX4	0	0	0	1	0
Q8VEM8	74189140	IPI00124771	MGI:1353498	Slc25a3	solute carrier family 25 (mitochondrial carrier, phosphate carrier), member 3			0.33	1.61	0	0.47				Q8VEM8	1	0	1	1	0
Q3V132	187951391	IPI00265371	MGI:1920583	Slc25a31	solute carrier family 25 (mitochondrial carrier; adenine nucleotide translocator), member 31	0	0.35	0.35	0	0	0.35				Q3V132	2	0	0	0	0
P48962	902008	IPI00115564	MGI:1353495	Slc25a4	solute carrier family 25 (mitochondrial carrier, adenine nucleotide translocator), member 4	0.49	1.72	2.32	2.01	1.02	2.01	0.65	2.01		P48962	0	0	1	0	0
P51881	499132	IPI00127841	MGI:1353496	Slc25a5	solute carrier family 25 (mitochondrial carrier, adenine nucleotide translocator), member 5	0.49	1.72	2.32	2.01	1.02	2.01	0.82	1.72		P51881	0	0	1	0	0
P17809	309262	IPI00308691	MGI:95755	Slc2a1	solute carrier family 2 (facilitated glucose transporter), member 1			0	0.58	0	0.58				P17809	1	1	1	0	0
Q3ZAS0	4835911	IPI00340247	MGI:105075	Slc9a2	solute carrier family 9 (sodium/hydrogen exchanger), member 2			0.18	0.18	0	0.18				Q3ZAS0	2	0	1	0	1
Q8CH25-1	26337571	IPI00229571	No associated gene	Sltm	Isoform 1 of SAFB-like transcription modulator							0	0.17		Q8CH25-1	3	0	1	0	1
OTTMUSP00000019016	123123061	IPI00776196	MGI:1935127	Smarca1	SWI/SNF related, matrix associated, actin dependent regulator of chromatin, subfamily a, member 1			0.18	0.18						OTTMUSP00000019016	1	3	1	0	0
OTTMUSP00000019015	123123062	IPI00776156	No associated gene	Smarca1	SWI/SNF related, matrix associated, actin dependent regulator of chromatin, subfamily a, member 1			0	0.18						OTTMUSP00000019015	2	3	1	0	1
Q6PGB8-1	116283949	IPI00761324	No associated gene	Smarca1	Isoform 1 of Probable global transcription activator SNF2L1			0	0.18						Q6PGB8-1	2	3	1	0	1
Q6PGB8-2	26326731	IPI00314654	No associated gene	Smarca1	Isoform 2 of Probable global transcription activator SNF2L1			0	0.18						Q6PGB8-2	2	3	1	0	1
E9QAB8	74181165	IPI00761744	MGI:99603	Smarca2	SWI/SNF related, matrix associated, actin dependent regulator of chromatin, subfamily a, member 2	0	0.16	0.23	0.27	0	0.16	0	0.13		E9QAB8	0	1	0	3	2
NP_035546	33440456	IPI00469712	MGI:99603	Smarca2	probable global transcription activator SNF2L2 isoform 1	0	0.2	0.24	0.28	0	0.17	0	0.13		NP_035546	0	1	0	4	2
Q3URH5	74200625	IPI00654251	MGI:88192	Smarca4	SWI/SNF related, matrix associated, actin dependent regulator of chromatin, subfamily a, member 4	0.18	0.55	0.84	0.9	0.31	0.66	0	0.45		Q3URH5	2	0	2	4	3
Q91ZW3	31419851	IPI00396739	MGI:1935129	Smarca5	SWI/SNF related, matrix associated, actin dependent regulator of chromatin, subfamily a, member 5	0.41	0.78	1	0.88	0.78	1.11	0.54	0.88		Q91ZW3	3	3	1	0	1
Q3UZD0	74228907	IPI00830822	MGI:1203524	Smarcc1	SWI/SNF related, matrix associated, actin dependent regulator of chromatin, subfamily c, member 1			0	0.33	0	0.33	0	0.33		Q3UZD0	1	0	0	1	0
NP_001107568	74147407	IPI00651846	MGI:1915344	Smarcc2	SWI/SNF complex subunit SMARCC2 isoform 2	0	0.13	0.27	0.27	0.17	0.13	0	0.13		NP_001107568	1	0	0	0	0
Q61466-2	576884	IPI00223126	No associated gene	Smarcd1	Isoform 1 of SWI/SNF-related matrix-associated actin-dependent regulator of chromatin subfamily D member 1	0	0.23			0	0.23				Q61466-2	1	1	1	1	0
Q99JR8-1	123242270	IPI00649685	No associated gene	Smarcd2	Isoform 1 of SWI/SNF-related matrix-associated actin-dependent regulator of chromatin subfamily D member 2	0	0.35	0.25	0	0	0.25				Q99JR8-1	2	0	1	1	0
O54941	169794003	IPI00119892	MGI:1927347	Smarce1	SWI/SNF related, matrix associated, actin dependent regulator of chromatin, subfamily e, member 1	0.35	0.35	0.49	0.65	0.35	0.49	0	0.35		O54941	2	0	0	0	0
Q9CU62	26353126	IPI00123870	MGI:1344345	Smc1a	structural maintenance of chromosomes 1A	0	0.17	0.44	0.44	0	0.15	0	0.2		Q9CU62	1	0	0	2	2
Q9CW03	40226155	IPI00132122	MGI:1339795	Smc3	structural maintenance of chromosomes 3	0	0.32	0.41	0.47	0.07	0.24	0	0.19		Q9CW03	4	0	0	2	2
E9Q762	74139066	IPI00990344	No associated gene	Smc3	Uncharacterized protein			0.42	0	0.07	0				E9Q762	3	0	0	0	0
Q6P5D8	37194655	IPI00137433	MGI:1921605	Smchd1	SMC hinge domain containing 1	0	0.23	0.08	0.23	0.05	0.17	0	0.2		Q6P5D8	3	2	2	2	3
Q8BKX6-3	74153502	IPI00742338	No associated gene	Smg1	Uncharacterized protein			0.28	0						Q8BKX6-3	0	1	0	1	1
Q8BKX6-1	26340132	IPI00403352	No associated gene	Smg1	Isoform 1 of Serine/threonine-protein kinase SMG1			0.03	0						Q8BKX6-1	0	0	0	1	1
P58242	123253860	IPI00117534	MGI:1916022	Smpdl3b	sphingomyelin phosphodiesterase, acid-like 3B	0	0.91	0.74	0.91	0	1.09	0	1.75		P58242	n/a	n/a	n/a	n/a	n/a
Q3UKJ7-1	74219350	IPI00331342	No associated gene	Smu1	Isoform 1 of WD40 repeat-containing protein SMU1	0.87	0	0.32	0	0.42	0	1.01	0.52		Q3UKJ7-1	1	2	2	1	1
Q78PY7	66840139	IPI00123129	MGI:1929266	Snd1	staphylococcal nuclease and tudor domain containing 1	2.52	0.72	1.37	0.72	1.74	0.78	2.16	0.91		Q78PY7	0	0	1	2	2
OTTMUSP00000017113	38649232	IPI00420329	MGI:2444401	Snrnp200	Small nuclear ribonucleoprotein 200	1.55	0.93	1.64	1.07	1.5	1.07	1.38	1.14		OTTMUSP00000017113	5	2	4	1	1
Q6PE01	74143882	IPI00461621	MGI:1913835	Snrnp40	small nuclear ribonucleoprotein 40 (U5)	1.08	0.87	1.57	0.69	1.31	0.52	0.87	0.37		Q6PE01	0	1	1	0	1
Q7TT81	30802167	IPI00408577	MGI:98341	Snrnp70	small nuclear ribonucleoprotein 70 (U1)	1.89	3.12	3.12	3.12	2.46	1.89	1.89	3.92		Q7TT81	1	2	0	0	0
Q62189	13096860	IPI00122350	MGI:1855690	Snrpa	small nuclear ribonucleoprotein polypeptide A	0.78	0.54	0.78	0	1.05	0	1.05	0.78		Q62189	0	1	1	0	0
E9Q4T6	12851426	IPI00988816	No associated gene	Snrpa	Uncharacterized protein	0.72	0	0.72	0	0.97	0	0.72	0		E9Q4T6	0	1	1	0	0
P57784	7021537	IPI00170008	MGI:1916231	Snrpa1	small nuclear ribonucleoprotein polypeptide A'	4.41	1.15	1.51	0.85	2.41	1.15	4.41	1.51		P57784	n/a	n/a	n/a	n/a	n/a
P27048	200992	IPI00114052	MGI:98342	Snrpb	small nuclear ribonucleoprotein B	1.15	0.85	0.58	0	0.85	0	0.85	0		P27048	n/a	n/a	n/a	n/a	n/a
Q9CQI7	840823	IPI00132576	MGI:104805	Snrpb2	U2 small nuclear ribonucleoprotein B	1.51	0.58	1.51	0.58	0.85	0.58	1.15	0.85		Q9CQI7	1	0	0	0	0
P62315	12850214	IPI00322749	MGI:98344	Snrpd1	small nuclear ribonucleoprotein D1	2.73	0	2.73	0	2.73	1.68	2.73	0		P62315	n/a	n/a	n/a	n/a	n/a
P62317	27696661	IPI00119220	MGI:98345	Snrpd2	small nuclear ribonucleoprotein D2	0.87	0	1.85	1.31	1.31	1.31	1.31	1.31		P62317	n/a	n/a	n/a	n/a	n/a
P62320	12859667	IPI00119224	MGI:1914582	Snrpd3	small nuclear ribonucleoprotein D3	1.15	1.15	1.15	1.15	1.15	1.15	1.15	1.15		P62320	0	0	0	2	0
P62309	30185984	IPI00230150	No associated gene	Snrpg	Small nuclear ribonucleoprotein G			2.98	2.98			2.98	2.98		P62309	n/a	n/a	n/a	n/a	n/a
Q3V424	74177547	IPI00991121	No associated gene	Snrpg	Putative uncharacterized protein							9	0		Q3V424	n/a	n/a	n/a	n/a	n/a
P63163	251642	IPI00128699	MGI:98347	Snrpn	small nuclear ribonucleoprotein N	1.15	0.58	0.58	0	0.85	0	0.85	0		P63163	n/a	n/a	n/a	n/a	n/a
Q61263	1066810	IPI00278153	MGI:104665	Soat1	sterol O-acyltransferase 1	0	0.51	0.64	0.51	0.28	0.51	0.28	0.51		Q61263	0	0	0	3	0
NP_083977	32766258	IPI00420727	MGI:1923937	Spcs3	signal peptidase complex subunit 3 homolog (S. cerevisiae)			0	1.15						NP_083977	n/a	n/a	n/a	n/a	n/a
Q2KN98	26006155	IPI00229645	MGI:1921642	Specc1l	sperm antigen with calponin homology and coiled-coil domains 1-like			0.1	0.1						Q2KN98	2	5	3	1	2
Q3UGZ4	51260895	IPI00134344	MGI:1313261	Sptbn2	spectrin beta, non-erythrocytic 2	0.04	0.04	0	0.04	0	0.04	0	0.04		Q3UGZ4	1	4	4	1	3
Q64337-1	1280524	IPI00133374	No associated gene	Sqstm1	Isoform 1 of Sequestosome-1			0	0.47			0	0.47		Q64337-1	2	0	0	1	1
NP_084409	71681329	IPI00229791	MGI:1925836	Srbd1	S1 RNA-binding domain-containing protein 1	0.11	0	0.11	0	0	0.16				NP_084409	2	1	2	0	0
P16254	148695961	IPI00132418	MGI:107169	Srp14	signal recognition particle 14	1	0			1	0				P16254	1	0	1	1	0
Q8BMA6	26328771	IPI00222977	MGI:1917447	Srp68	signal recognition particle 68	0.16	0	0.28	0	0.48	0				Q8BMA6	2	2	0	0	0
OTTMUSP00000032768	74218434	IPI00316133	MGI:1333795	Srp72	signal recognition particle 72	0.45	0.31	0.24	0.17	0.62	0.24	0.17	0.31		OTTMUSP00000032768	n/a	n/a	n/a	n/a	n/a
O70551	74183710	IPI00387234	MGI:106908	Srpk1	serine/arginine-rich protein specific kinase 1			0.45	0.25	0	0.25				O70551	1	1	0	1	0
A2A8V9	122889865	IPI00118438	MGI:1858303	Srrm1	serine/arginine repetitive matrix protein 1 isoform 2	0.81	0.48	0.58	0.58	1.2	0.39	0.69	0.58		A2A8V9	5	2	2	5	5
Q8BTI8-1	20380014	IPI00785240	No associated gene	Srrm2	Isoform 1 of Serine/arginine repetitive matrix protein 2	0.19	0.39	0.14	0.14	0.16	0.51	0.09	0.68		Q8BTI8-1	n/a	n/a	n/a	n/a	n/a
Q99MR6-1	44890679	IPI00266463	No associated gene	Srrt	Isoform A of Serrate RNA effector molecule homolog	0.76	0.43	0.56	0.37	0.69	0.37	0.76	0.49		Q99MR6-1	0	0	1	0	1
Q3TFP0	123122199	IPI00649867	MGI:1333805	Srsf10	FUS interacting protein (Serine-arginine rich) 1	0	1.05	0.54	0.78	0	0.78	0	1.05		Q3TFP0	0	1	0	0	0
Q9R0U0-1	2961107	IPI00990689	No associated gene	Srsf10	Isoform 1 of Serine/arginine-rich splicing factor 10			0.5	0						Q9R0U0-1	0	1	0	0	0
Q3UIX4	116283454	IPI00468994	MGI:1916457	Srsf11	splicing factor, arginine/serine-rich 11 isoform 1	0.78	0.54	0.78	0.54	0.78	0.54	0.54	0.78		Q3UIX4	n/a	n/a	n/a	n/a	n/a
Q62093	13529557	IPI00121135	MGI:98284	Srsf2	serine/arginine-rich splicing factor 2	2.16	0.78	1.61	0.78	1.15	1.15	1.61	1.15		Q62093	1	0	0	1	7
P84104-1	47940164	IPI00129323	No associated gene	Srsf3	Isoform Long of Serine/arginine-rich splicing factor 3	2.16	2.83	3.64	3.64	2.83	2.16	2.16	3.64		P84104-1	0	0	1	0	4
Q542V3	122890230	IPI00607076	MGI:1890577	Srsf4	serine/arginine-rich splicing factor 4	0.73	0.39	1.15	0.93	1.4	0.93	0.73	0.73		Q542V3	3	5	2	6	23
O35326	2435503	IPI00314709	MGI:98287	Srsf5	serine/arginine-rich splicing factor 5	1.46	1.46	1.23	1.02	1.23	1.02	1.02	1.02		O35326	2	1	1	4	7
OTTMUSP00000001014	74226809	IPI00310880	MGI:1915246	Srsf6	arginine/serine-rich splicing factor 6	2.9	1.85	2.9	2.51	2.9	2.16	1.85	2.9		OTTMUSP00000001014	1	4	1	3	15
Q8BL97-1	26328639	IPI00222763	No associated gene	Srsf7	Isoform 1 of Serine/arginine-rich splicing factor 7	1.15	1.45	2.16	1.45	1.45	1.15	1.45	2.16		Q8BL97-1	1	0	1	1	0
A2AR07	123236685	IPI00758127	MGI:98423	Ssb	Sjogren syndrome antigen B	0.93	0.93	0.93	0.93	0.64	0.64	0.93	4.18		A2AR07	1	0	0	0	1
Q52PE3	62548848	IPI00110852	MGI:105082	Ssr1	signal sequence receptor, alpha			1.37	1.37	1.37	1.37	0	2.16		Q52PE3	n/a	n/a	n/a	n/a	n/a
Q62186	1071695	IPI00122346	MGI:1099464	Ssr4	signal sequence receptor, delta			1.68	1.68			0	1.68		Q62186	0	1	3	1	0
A2AW05	123858218	IPI00776286	MGI:107912	Ssrp1	Structure specific recognition protein 1	0.87	0.3	0.87	0	1.08	0	0.78	0.3		A2AW05	1	2	1	0	1
O35638	26330190	IPI00421190	MGI:1098583	Stag2	cohesin subunit SA-2 stromal antigen 2					0	0.1				O35638	n/a	n/a	n/a	n/a	n/a
Q8CI59-2	28372380	IPI00330941	No associated gene	Steap3	Isoform 2 of Metalloreductase STEAP3	0	0.28	0	0.39						Q8CI59-2	1	0	0	0	0
P54116	74150786	IPI00323748	MGI:95403	Stom	stomatin			0.67	1.15			0	0.67		P54116	n/a	n/a	n/a	n/a	n/a
Q99JB2	12833038	IPI00115117	MGI:1913842	Stoml2	stomatin (Epb7.2)-like 2			0.55	0.55			0	0.39		Q99JB2	0	2	0	0	0
Q91WM1-2	15928464	IPI00475177	No associated gene	Strbp	Isoform 2 of Spermatid perinuclear RNA-binding protein	0.15	0	0.2	0	0.2	0				Q91WM1-2	1	2	2	1	1
Q91WM1-1	123229640	IPI00128254	No associated gene	Strbp	Isoform 1 of Spermatid perinuclear RNA-binding protein	0.15	0	0.2	0	0.2	0				Q91WM1-1	1	2	2	1	1
Q3U547	74141198	IPI00109108	MGI:105124	Stt3a	STT3, subunit of the oligosaccharyltransferase complex, homolog A (S. cerevisiae)			0.18	0.4	0	0.18				Q3U547	0	1	1	1	0
Q3TDQ1	74206577	IPI00316469	MGI:1915542	Stt3b	STT3, subunit of the oligosaccharyltransferase complex, homolog B (S. cerevisiae)			0	0.31						Q3TDQ1	1	3	1	3	3
P11031	26339958	IPI00225633	MGI:104811	Sub1	SUB1 homolog (S. cerevisiae)			2.59	0	1.15	0	1.78	0		P11031	n/a	n/a	n/a	n/a	n/a
P63166	52789380	IPI00124593	MGI:1197010	Sumo1	SMT3 suppressor of mif two 3 homolog 1 (yeast)	0	1.37								P63166	0	0	0	1	1
Q8BJS4-1	74220921	IPI00460291	No associated gene	Sun2	Isoform 1 of SUN domain-containing protein 2	0	0.22	0.22	0.22	0	0.22	0	0.16		Q8BJS4-1	0	1	1	2	3
Q8BJS4-2	50953786	IPI00969334	No associated gene	Sun2	Isoform 2 of SUN domain-containing protein 2			0.22	0						Q8BJS4-2	0	1	1	2	3
Q920B9	74196447	IPI00120344	MGI:1890948	Supt16	suppressor of Ty 16	1.05	0.21	0.81	0.37	0.7	0.17	0.75	0.32		Q920B9	3	3	3	2	1
O55201	74222096	IPI00656221	MGI:1202400	Supt5	suppressor of Ty 5			0.33	0	0.28	0				O55201	3	4	1	1	3
O55201-2	74144699	IPI00453975	No associated gene	Supt5h	Isoform 2 of Transcription elongation factor SPT5			0.39	0	0.33	0				O55201-2	3	4	1	1	3
Q62383	56206007	IPI00454050	MGI:107726	Supt6	suppressor of Ty 6	0	0.07	0.21	0.14	0.14	0.07	0	0.09		Q62383	1	4	4	7	4
P70279	74205419	IPI00137612	MGI:98447	Surf6	surfeit gene 6			0	0.29	0	0.67				P70279	0	0	1	3	0
Q80U70	30046920	IPI00396676	MGI:1261758	Suz12	suppressor of zeste 12 homolog (Drosophila)			0.17	0			0	0.17		Q80U70	1	4	4	1	0
E9Q661	74182277	IPI00751251	No associated gene	Sympk	Uncharacterized protein	0	0.09			0	0.09	0	0.15		E9Q661	1	4	4	1	1
Q7TMK9-1	6576815	IPI00406117	No associated gene	Syncrip	Isoform 1 of Heterogeneous nuclear ribonucleoprotein Q	3.33	1.31	2.51	1.31	3.64	1.48	3.04	1.48		Q7TMK9-1	0	0	0	1	0
Q6ZWR6-1	10880799	IPI00403993	No associated gene	Syne1	Isoform 1 of Nesprin-1	0	0.02					0	0.01		Q6ZWR6-1	2	3	3	0	3
Q6ZWQ0-1	52221184	IPI00845851	No associated gene	Syne2	Isoform 1 of Nesprin-2	0.02	0	0.01	0.03	0	0.02	0.02	0.02		Q6ZWQ0-1	1	4	3	4	3
Q921F2	123248910	IPI00121758	MGI:2387629	Tardbp	TAR DNA binding protein	1	1	0.78	0.58	0.78	0.58	0.78	1.24		Q921F2	0	0	0	1	1
Q8C4J7	26349483	IPI00124057	MGI:2384863	Tbl3	transducin (beta)-like 3	0	0.97	0.88	0.88	0	1.06	0	0.88		Q8C4J7	n/a	n/a	n/a	n/a	n/a
Q8CGF7-1	24659630	IPI00471277	No associated gene	Tcerg1	Isoform 1 of Transcription elongation regulator 1			0.24	0						Q8CGF7-1	0	1	1	3	2
Q8CGF7-2	24659630	IPI00229485	No associated gene	Tcerg1	Isoform 2 of Transcription elongation regulator 1			0.25	0						Q8CGF7-2	0	1	1	3	2
Q8CGF7-3	1255029	IPI00471279	No associated gene	Tcerg1	Isoform 3 of Transcription elongation regulator 1			0.21	0						Q8CGF7-3	n/a	n/a	n/a	n/a	n/a
Q9JL11	7329160	IPI00473315	MGI:1350931	Tcirg1	T cell, immune regulator 1, ATPase, H+ transporting, lysosomal V0 protein A3			1.37	1.37						Q9JL11	n/a	n/a	n/a	n/a	n/a
O08784	2145149	IPI00115660	MGI:892003	Tcof1	Treacher Collins Franceschetti syndrome 1, homolog	1.42	0.78	0.31	0.26	0.41	0.58	0.53	1.15		O08784	3	1	1	3	5
OTTMUSP00000035711	219518589	IPI00387457	MGI:2679727	Tdrd6	tudor domain containing 6							0.05	0		OTTMUSP00000035711	2	2	3	1	1
E9Q5W0	187951023	IPI00896721	No associated gene	Tdrd6	Uncharacterized protein							0.06	0		E9Q5W0	1	1	2	1	1
Q9CY27	18044806	IPI00262743	MGI:1915408	Tecr	trans-2,3-enoyl-CoA reductase	0	0.44	0	0.44			0	0.44		Q9CY27	2	0	0	1	0
Q8CGB6-1	74190676	IPI00762785	No associated gene	Tenc1	Isoform 1 of Tensin-like C1 domain-containing phosphatase	0.1	0								Q8CGB6-1	0	1	3	2	0
Q8CGB6-3	23451453	IPI00848939	No associated gene	Tenc1	Isoform 3 of Tensin-like C1 domain-containing phosphatase	0.1	0								Q8CGB6-3	1	1	3	3	0
Q3URQ0	124249335	IPI00458057	MGI:1344413	Tex10	testis expressed gene 10	0	0.37	0.31	0.31	0	0.44	0.15	0.31		Q3URQ0	1	2	1	1	3
P40630-1	26341192	IPI00112822	No associated gene	Tfam	Isoform Mitochondrial of Transcription factor A, mitochondrial	0.37	0					0.37	0		P40630-1	1	0	0	0	0
P40630-2	1575123	IPI00230512	No associated gene	Tfam	Isoform Nuclear of Transcription factor A, mitochondrial	0.44	0					0.44	0		P40630-2	1	0	0	0	0
P21981	74150769	IPI00126861	MGI:98731	Tgm2	transglutaminase 2, C polypeptide	0.22	0								P21981	1	0	0	0	0
Q8R3N6	19353206	IPI00153778	MGI:1919668	Thoc1	THO complex 1	0	0.32	0.48	0.48	0	0.25	0	0.18		Q8R3N6	0	1	0	0	3
B1AZI6	74206110	IPI00664886	MGI:2442413	Thoc2	THO complex subunit 2	0	0.2	0.33	0.33	0	0.23	0	0.17		B1AZI6	2	3	3	2	3
O08583-1	1916290	IPI00114407	No associated gene	Thoc4	Isoform 1 of THO complex subunit 4	1.93	1.15	1.15	0.58	1.51	0.85	2.98	1.15		O08583-1	0	1	0	2	2
Q8BKT7	26341472	IPI00222687	MGI:1351333	Thoc5	THO complex 5	0	0.17					0	0.17		Q8BKT7	1	0	1	1	1
Q5U4D9	54887442	IPI00123949	MGI:2677480	Thoc6	THO complex 6 homolog (Drosophila)			0.44	0.44	0	0.44	0	0.44		Q5U4D9	n/a	n/a	n/a	n/a	n/a
Q569Z6	123208395	IPI00556768	MGI:2442637	Thrap3	thyroid hormone receptor associated protein 3	1.04	0.95	1.22	1.22	1.31	0.72	1.04	0.95		Q569Z6	5	4	2	5	11
Q9DBS1	74214390	IPI00120083	MGI:1921372	Tmem43	transmembrane protein 43	0	0.3	1.03	1.03	0	1.03	0	0.56		Q9DBS1	1	1	0	0	0
Q61029	0	IPI00828976	MGI:106920	Tmpo	lamina-associated polypeptide 2 isoform epsilon thymopoietin	0	2.3			0	1.78	0	2.03		Q61029	1	1	0	0	0
Q3UXR9	74179721	IPI00653452	MGI:1926194	Tnip1	TNFAIP3 interacting protein 1							0.23	0		Q3UXR9	0	2	1	0	2
Q9WUU8-1	14198253	IPI00228584	No associated gene	Tnip1	Isoform 1 of TNFAIP3-interacting protein 1							0.18	0		Q9WUU8-1	0	2	1	0	2
Q9WUU8-2	4995753	IPI00230531	No associated gene	Tnip1	Isoform 2 of TNFAIP3-interacting protein 1							0.19	0		Q9WUU8-2	0	2	1	0	2
Q9QYA2	74221376	IPI00474157	MGI:1858259	Tomm40	translocase of outer mitochondrial membrane 40 homolog (yeast)	0	1.03	1.03	1.42	0	1.42	0	1.42		Q9QYA2	0	0	0	1	0
Q04750	220618	IPI00109764	MGI:98788	Top1	topoisomerase (DNA) I	3.39	1.28	2.3	0.93	2.73	0.93	2.88	0.85		Q04750	0	3	2	2	3
Q8R4U6	74151135	IPI00454114	MGI:1920210	Top1mt	DNA topoisomerase 1, mitochondrial	0.15	0	0.15	0			0.15	0		Q8R4U6	0	2	2	3	4
Q01320	74206179	IPI00122223	MGI:98790	Top2a	topoisomerase (DNA) II alpha	1.82	0.95	1.95	1.19	1.82	0.95	1.09	1.04		Q01320	4	4	3	3	3
Q64511	1066004	IPI00135443	MGI:98791	Top2b	topoisomerase (DNA) II beta	0.52	0.22	0.66	0.33	0.63	0.28	0.36	0.22		Q64511	3	5	5	4	1
Q8C7C3	26341416	IPI00459570	MGI:1890149	Tpm3	tropomyosin 3, gamma			0.39	0						Q8C7C3	0	0	1	0	0
P21107-2	74223049	IPI00230044	No associated gene	Tpm3	Isoform 2 of Tropomyosin alpha-3 chain			0.37	0						P21107-2	0	0	1	0	0
Q8K2T9	20987768	IPI00177059	MGI:1922066	Tpr	translocated promoter region	0	0.04			0	0.04				Q8K2T9	0	0	1	0	0
A2APB8	74150493	IPI00420481	MGI:1919369	Tpx2	Targeting protein for Xklp2 TPX2, microtubule-associated protein homolog (Xenopus laevis)	0	0.21			0	0.21	0	0.41		A2APB8	n/a	n/a	n/a	n/a	n/a
E9QP00	74228050	IPI00377298	MGI:1933972	Tra2a	transformer-2 protein homolog alpha	0	1.05			0	0.54	0	0.78		E9QP00	0	2	2	1	6
P62996-1	26346280	IPI00139259	No associated gene	Tra2b	Isoform 1 of Transformer-2 protein homolog beta	0.62	1.07	0.62	0.83	0.44	0.83	0.44	0.83		P62996-1	1	0	0	1	0
Q62318-1	74211740	IPI00312128	No associated gene	Trim28	Isoform 1 of Transcription intermediary factor 1-beta	0.6	0.19			0.43	0.34	0.34	0.8		Q62318-1	1	3	2	0	0
NP_598736	74144015	IPI00623570	MGI:1309481	Trip12	thyroid hormone receptor interactor 12	0.13	0.27	0.13	0.11	0.08	0.3	0.06	0.22		NP_598736	5	4	3	2	2
Q9DCG9	16740612	IPI00120871	MGI:1914924	Trmt112	tRNA methyltransferase 11-2	1.37	0								Q9DCG9	0	0	0	1	0
OTTMUSP00000018666	20809434	IPI00330902	MGI:2153272	Trrap	transformation/transcription domain-associated protein	0	0.07	0.07	0.06	0	0.09	0	0.06		OTTMUSP00000018666	2	3	3	2	2
Q5SWD9-1	56205386	IPI00420546	No associated gene	Tsr1	Isoform 1 of Pre-rRNA-processing protein TSR1 homolog	0.33	0.15	0.15	0	0.15	0	0.21	0.21		Q5SWD9-1	2	1	1	2	1
Q5SWD9-2	74182962	IPI00875206	No associated gene	Tsr1	Isoform 2 of Pre-rRNA-processing protein TSR1 homolog	0.28	0					0.28	0		Q5SWD9-2	1	0	1	2	1
Q5SWD9-3	74182962	IPI00875360	No associated gene	Tsr1	Isoform 3 of Pre-rRNA-processing protein TSR1 homolog	0.37	0								Q5SWD9-3	1	0	1	2	1
E9Q8K5	74180525	IPI00986455	MGI:98864	Ttn	titin	0.01	0			0.01	0	0.01	0		E9Q8K5	27	28	36	42	69
Q8BUJ6	123232581	IPI00604969	MGI:98864	Ttn N2-A	titin isoform N2-A	0.01	0.01	0	0.01	0.01	0.01	0.01	0.01		Q8BUJ6	0	2	0	0	0
P68369	74211311	IPI00110753	MGI:98869	Tuba1a	tubulin, alpha 1A	1.37	1.87	2.48	2.83	1.37	4.11	1.37	6.5		P68369	1	0	1	1	0
P05213	202210	IPI00117348	MGI:107804	Tuba1b	tubulin, alpha 1B	1.61	1.87	2.83	3.22	1.61	4.11	1.61	7.25		P05213	1	0	1	1	0
P68373	202217	IPI00403810	MGI:1095409	Tuba1c	tubulin, alpha 1C	1.61	1.87	2.83	3.22	1.61	4.11	1.61	8.09		P68373	1	0	1	1	0
P05214	187466578	IPI00466390	No associated gene	Tuba3a	Tuba3b Tubulin alpha-3 chain	1.15	1.37	2.16	2.48	1.37	3.64	1.15	4.62		P05214	1	0	1	1	0
P68368	18043020	IPI00117350	MGI:1095410	Tuba4a	tubulin, alpha 4A	0.96	1.37	1.61	1.87	1.15	2.83	1.37	6.5		P68368	1	0	1	1	0
Q9JJZ2	17160937	IPI00311175	MGI:1858225	Tuba8	tubulin, alpha 8	0.78	0.62	0.78	0.78	0.62	0	0.62	2.48		Q9JJZ2	1	0	0	1	0
Q3UX10	74193574	IPI00121558	MGI:3588215	Tubal3	tubulin, alpha-like 3							0	0.58		Q3UX10	1	0	0	1	0
Q7TMM9	33416314	IPI00338039	MGI:107861	Tubb2a	tubulin, beta 2A class IIA	1.24	1	1	1	1.24	2.55	1.51	9		Q7TMM9	n/a	n/a	n/a	n/a	n/a
Q9CWF2	148708940	IPI00109061	MGI:1920960	Tubb2b	tubulin, beta 2B class IIB	1.24	1	1	1	1.24	2.55	1.51	7.91		Q9CWF2	n/a	n/a	n/a	n/a	n/a
Q9ERD7	26341868	IPI00112251	MGI:107813	Tubb3	tubulin, beta 3 class III	0.41	0.58	0.41	0.41	0.41	0	0	5.31		Q9ERD7	1	0	0	0	0
Q9D6F9	12851187	IPI00109073	MGI:107848	Tubb4a	tubulin, beta 4A class IVA	1.34	0.83			0.62	1.34	1.07	0		Q9D6F9	n/a	n/a	n/a	n/a	n/a
P68372	53734646	IPI00169463	MGI:1915472	Tubb4b	tubulin, beta 4B class IVB	2.16	1.82	1.24	1.24	1.51	2.98	2.16	13.13		P68372	n/a	n/a	n/a	n/a	n/a
P99024	12846758	IPI00117352	MGI:107812	Tubb5	tubulin, beta 5 class I	3.47	3.47	1.82	1.82	2.98	4.62	4.01	16.78		P99024	n/a	n/a	n/a	n/a	n/a
Q922F4	74201220	IPI00122928	MGI:1915201	Tubb6	tubulin, beta 6 class V	0.37	0.52	0.52	0.52	0.52	0.37	0	4.34		Q922F4	1	1	1	0	0
Q9D883	74181282	IPI00318548	MGI:98884	U2af1	U2 small nuclear ribonucleoprotein auxiliary factor (U2AF) 1	0	0.87			0.87	0.87	0	0.87		Q9D883	0	0	1	1	3
P26369	55101	IPI00113746	MGI:98886	U2af2	U2 small nuclear ribonucleoprotein auxiliary factor (U2AF) 2	0	0.52	0.52	0.37			0.37	0.52		P26369	1	0	0	1	3
OTTMUSP00000045519	154550710	IPI00918763	MGI:98887	Uba52	ubiquitin A-52 residue ribosomal protein fusion product 1	1.85	0	2.51	0	1.31	0	2.51	0		OTTMUSP00000045519	n/a	n/a	n/a	n/a	n/a
NP_001159459	28972077	IPI00889927	MGI:1921633	Ubap2l	ubiquitin associated protein 2-like	0.82	0								NP_001159459	0	0	0	1	0
P0CG49	6755919	IPI00139518	MGI:98888	Ubb	ubiquitin B	0.38	0.56	0.47	0.47	0.29	0.56	0.47	0.56		P0CG49	n/a	n/a	n/a	n/a	n/a
P0CG50	9837284	IPI00969323	MGI:98889	Ubc	ubiquitin C	0.15	0	0.18	0	0.11	0	0.18	0		P0CG50	n/a	n/a	n/a	n/a	n/a
A2AWT6	148702164	IPI00828228	MGI:98512	Ubtf	upstream binding transcription factor, RNA polymerase I, nucleolar transcription factor 1 isoform 2	0.7	0.36	0.49	0.3	0.56	0.49	0.49	0.36		A2AWT6	1	0	1	3	1
Q8VDF2	14190525	IPI00130200	MGI:1338889	Uhrf1	ubiquitin-like, containing PHD and RING finger domains, 1	1.15	0.54	0.87	0.54	0.87	0.47	0.87	0.62		Q8VDF2	2	3	2	1	1
Q8VCW4-1	19343761	IPI00122625	No associated gene	Unc93b1	Putative uncharacterized protein					0	0.5				Q8VCW4-1	n/a	n/a	n/a	n/a	n/a
Q9EPU0-2	48727634	IPI00850525	No associated gene	Upf1	Isoform 2 of Regulator of nonsense transcripts 1			0.2	0	0.16	0				Q9EPU0-2	0	0	2	1	1
Q9EPU0-1	48727634	IPI00420949	No associated gene	Upf1	Isoform 1 of Regulator of nonsense transcripts 1			0.2	0.25	0.16	0.12				Q9EPU0-1	0	0	2	1	1
Q9CZ13	12850298	IPI00111885	MGI:107876	Uqcrc1	ubiquinol-cytochrome c reductase core protein 1	0	1.35	1.78	2.59	0	1.35	0	2.03		Q9CZ13	0	1	1	0	1
Q9DB77	13097348	IPI00119138	MGI:1914253	Uqcrc2	ubiquinol cytochrome c reductase core protein 2	0	1.87	1.15	1.87	0	1.61	0	1.87		Q9DB77	0	0	0	1	0
Q9CR68	12834945	IPI00133240	MGI:1913944	Uqcrfs1	ubiquinol-cytochrome c reductase, Rieske iron-sulfur polypeptide 1	0	0.54	0.78	1.05	0	0.78	0	0.78		Q9CR68	0	2	0	0	0
OTTMUSP00000045932	12856761	IPI00668766	MGI:2146468	Urb1	nucleolar pre-ribosomal-associated protein 1	0	0.14	0.14	0.14	0	0.14	0	0.2		OTTMUSP00000045932	0	2	2	1	0
Q3TIX9	20071704	IPI00457815	MGI:107622	Usp39	ubiquitin specific peptidase 39	1.74	0.65	1.21	0.54	1.94	0.91	1.74	0.65		Q3TIX9	0	2	0	2	1
Q640M1-1	123218278	IPI00462762	No associated gene	Utp14a	Isoform 1 of U3 small nucleolar RNA-associated protein 14 homolog A	0	0.51	0.32	0.58	0.2	0.58	0.15	0.51		Q640M1-1	3	1	2	2	2
Q8C7V3	40675418	IPI00226889	MGI:2145443	Utp15	UTP15, U3 small nucleolar ribonucleoprotein, homolog (yeast)	0	0.45	0.71	0.9	0	0.53	0	0.31		Q8C7V3	1	1	3	4	0
Q5SSI6	110611881	IPI00353579	MGI:1923402	Utp18	UTP18, small subunit (SSU) processome component, homolog (yeast)			0.47	0.47	0	0.36				Q5SSI6	1	2	1	4	2
NP_780367	54038287	IPI00850851	MGI:1917933	Utp20	UTP20, small subunit (SSU) processome component, homolog (yeast)	0.17	0	0.38	0	0.15	0	0.05	0		NP_780367	0	1	0	2	2
Q9JI13-1	12845671	IPI00119776		Utp3	Isoform 1 of Something about silencing protein 10	0	0.32	0.58	0.58	0.32	0.58	0.32	0.32		Q9JI13-1	1	2	1	4	1
Q9JI13-2	9652123	IPI00551192	No associated gene	Utp3	Isoform 2 of Something about silencing protein 10	0	0.35	0.49	0.49	0.35	0.65	0.35	0.35		Q9JI13-2	1	2	1	4	1
NP_035812	38328187	IPI00353420	MGI:104631	Utrn	utrophin					0.03	0				NP_035812	2	2	2	1	1
Q9WV55	74223015	IPI00125267	MGI:1353561	Vapa	vesicle-associated membrane protein, associated protein A	0	0.9			0	1.45	0	1.45		Q9WV55	0	0	0	1	1
Q9QY76	6671048	IPI00135655	MGI:1928744	Vapb	vesicle-associated membrane protein, associated protein B and C					0	0.5	0	0.5		Q9QY76	0	0	0	1	0
Q9Z1Q9	148694751	IPI00130353	MGI:90675	Vars	valyl-tRNA synthetase							0	0.1		Q9Z1Q9	1	0	1	0	0
Q64727	14250200	IPI00405227	MGI:98927	Vcl	vinculin	0.08	0	0.11	0.14						Q64727	0	3	2	1	0
Q01853	74140012	IPI00622235	MGI:99919	Vcp	valosin containing protein	1.36	0.64	0.44	0.5	0.57	0.5	0.72	0.88		Q01853	0	2	0	1	1
Q60932-1	74212025	IPI00122549	No associated gene	Vdac1	Isoform Pl-VDAC1 of Voltage-dependent anion-selective channel protein 1	0	4.08	4.08	4.82	0	4.82	0.5	2.87		Q60932-1	n/a	n/a	n/a	n/a	n/a
Q60930	3046235	IPI00122547	MGI:106915	Vdac2	voltage-dependent anion channel 2	0.78	2.65	2.65	2.65	1.05	2.65	0.78	2.65		Q60930	0	0	1	1	0
Q60931	74197051	IPI00122548	MGI:106922	Vdac3	voltage-dependent anion channel 3	0	1.34	1.34	1.98	0.44	1.98	0	1.64		Q60931	n/a	n/a	n/a	n/a	n/a
A2AKJ2	123858291	IPI00751833	MGI:98932	Vim	Vimentin	3.22	6.5	1.37	0	1.37	4.62	2.16	6.5		A2AKJ2	0	0	1	0	1
E9PZV5	74214018	IPI00988539	No associated gene	Vim	Uncharacterized protein	4.62	0	14.65	0	9.66	0	5.39	0		E9PZV5	0	0	0	0	1
Q80X41-1	26353734	IPI00132936	No associated gene	Vrk1	Isoform 1 of Serine/threonine-protein kinase VRK1	0.56	0					1.03	0		Q80X41-1	2	1	0	4	4
Q80X41-3	26353734	IPI00132933	No associated gene	Vrk1	Isoform 3 of Serine/threonine-protein kinase VRK1	0.58	0					1.09	0		Q80X41-3	2	1	0	4	4
Q80X41-2	3406823	IPI00377355	No associated gene	Vrk1	Isoform 2 of Serine/threonine-protein kinase VRK1	0.62	0					1.15	0		Q80X41-2	2	1	0	4	4
Q80X41-5	3406823	IPI00377358	No associated gene	Vrk1	Isoform 5 of Serine/threonine-protein kinase VRK1	0.58	0					1.09	0		Q80X41-5	2	1	0	4	4
Q923D5	26334189	IPI00123333	MGI:1891823	Wbp11	WW domain binding protein 11							0.23	0		Q923D5	0	2	1	0	1
Q9CY21	148687446	IPI00110709	MGI:1913388	Wbscr22	Williams Beuren syndrome chromosome region 22					1.31	0				Q9CY21	0	1	0	1	0
O88342	74191104	IPI00314748	MGI:1337100	Wdr1	WD repeat domain 1	0	1.02					0	1.3		O88342	0	1	0	0	1
Q9JJA4	26327317	IPI00121562	MGI:1927241	Wdr12	WD repeat domain 12	0	0.64	0.64	0.64	0	0.78	0	0.64		Q9JJA4	n/a	n/a	n/a	n/a	n/a
Q4VBE8	74227463	IPI00136252	MGI:2158400	Wdr18	WD repeat domain 18	0	0.52	1.08	1.08	0	0.69	0	0.69		Q4VBE8	1	0	0	1	0
Q8BHB4	26341476	IPI00221822	MGI:2443143	Wdr3	WD repeat domain 3	0.26	0.54	0.42	0.54	0.26	0.48	0.12	0.37		Q8BHB4	1	0	0	1	2
NP_659112	74146016	IPI00221876	MGI:1917819	Wdr36	WD repeat domain 36 isoform 3	0.29	0.51	0.9	0.58	0	0.51	0	0.45		NP_659112	0	1	1	0	1
Q6ZQL4	37359726	IPI00938465	MGI:1919765	Wdr43	WD repeat domain 43			0.39	0						Q6ZQL4	0	0	0	0	3
Q9Z0H1	3811380	IPI00129141	MGI:1931871	Wdr46	WD repeat domain 46	0	0.65	0.37	0.45	0	0.45	0	0.55		Q9Z0H1	0	3	3	0	1
Q08EC1	75516390	IPI00133689	MGI:1920924	Wdr75	WD repeat domain 75	0	0.6	0.6	0.87	0	0.78	0	0.78		Q08EC1	1	2	2	0	2
Q8BVE8-1	31418293	IPI00762411	No associated gene	Whsc1	Isoform 1 of Probable histone-lysine N-methyltransferase NSD2					0.09	0				Q8BVE8-1	0	0	1	0	0
Q8BVE8-2	28204960	IPI00107975	No associated gene	Whsc1	Isoform 2 of Probable histone-lysine N-methyltransferase NSD2					0.09	0				Q8BVE8-2	1	1	2	1	0
Q9ER69-1	26345084	IPI00410967	No associated gene	Wtap	Isoform 1 of Pre-mRNA-splicing regulator WTAP							0	0.37		Q9ER69-1	1	0	0	0	0
Q4U4S6-1	134270898	IPI00353672	No associated gene	Xirp2	Isoform 1 of Xin actin-binding repeat-containing protein 2	0	0.02	0.03	0.02			0	0.02		Q4U4S6-1	5	7	2	7	4
Q4U4S6-2	55501525	IPI00845587	No associated gene	Xirp2	Isoform 2 of Xin actin-binding repeat-containing protein 2			0.03	0						Q4U4S6-2	0	1	0	2	2
Q60596	55391482	IPI00118139	MGI:99137	Xrcc1	X-ray repair complementing defective repair in Chinese hamster cells 1	0.37	0			0.27	0	0.27	0		Q60596	1	1	0	1	3
Q9DBR1-1	26327149	IPI00120046	No associated gene	Xrn2	Isoform 1 of 5~-3~ exoribonuclease 2	0.13	0.23			0.13	0	0	0.39		Q9DBR1-1	4	2	3	3	2
A2BGG7	123227481	IPI00647981	MGI:99146	Ybx1	Y box protein 1	4.01	2.41	2.98	1.15	4.01	1.93	4.01	2.41		A2BGG7	2	1	0	1	0
Q497N3	71679965	IPI00623394	MGI:1096372	Ybx2	Y box protein 2	2.16	0			2.16	0				Q497N3	n/a	n/a	n/a	n/a	n/a
F6VW30	309269866	IPI00754545	MGI:891963	Ywhaq	tyrosine 3-monooxygenase/tryptophan 5-monooxygenase activation protein, theta polypeptide							0	0.35		F6VW30	0	0	0	1	1
Q6NZF1	42490806	IPI00421162	MGI:1917829	Zc3h11a	zinc finger CCCH type containing 11A	0.2	0.37			0.15	0.31	0	0.44		Q6NZF1	1	0	1	1	3
Q3TIV5-1	34368584	IPI00336958	No associated gene	Zc3h15	Zc3h15 Isoform 1 of Zinc finger CCCH domain-containing protein 15	0.43	0					0.3	0		Q3TIV5-1	1	1	0	1	0
Q0P678-1	62948091	IPI00648513	No associated gene	Zc3h18	Isoform 1 of Zinc finger CCCH domain-containing protein 18	0.29	0.17	0.36	0.29	0.51	0.17	0.17	0		Q0P678-1	4	2	1	5	4
Q0P678-2	74177892	IPI00454026	No associated gene	Zc3h18	Isoform 2 of Zinc finger CCCH domain-containing protein 18			0.54	0	0.78	0				Q0P678-2	0	0	0	1	1
Q9CYA6	74198596	IPI00187270	MGI:1917900	Zcchc8	zinc finger, CCHC domain containing 8	0	0.28					0	0.28		Q9CYA6	0	0	1	1	0
OTTMUSP00000045404	187956763	IPI00751628	MGI:2446143	Zfc3h1	zinc finger, C3H1-type containing							0.08	0		OTTMUSP00000045404	1	4	4	1	2
E9QKZ7	26335477	IPI00607921	MGI:1203484	Zfml	zinc finger, matrin-like							0	0.09		E9QKZ7	2	3	5	1	4
Q9Z2U2-1	4102929	IPI00649702	No associated gene	Zfp292	Isoform 1 of Zinc finger protein 292							0	0.05		Q9Z2U2-1	4	6	4	5	6
Q9DB42	74142739	IPI00321357	MGI:1915290	Zfp593	zinc finger protein 593	6.2	0			2.73	0	4.18	0		Q9DB42	2	2	0	0	0
O88532	74182834	IPI00131810	MGI:1341890	Zfr	zinc finger RNA binding protein	0.2	0	0.16	0	0.39	0	0	0.21		O88532	3	0	1	2	1
XP_003085548	309267288	IPI00989511	No associated gene	#N/A	- 60S ribosomal protein L17-like	1.51	0			0.85	0	1.51	0		XP_003085548	0	0	0	1	2
O88559-2	3309059	IPI00407691	No associated gene	#N/A	#N/A					0.26	0				O88559-2	0	1	1	1	2
XP_001479210	309267275	IPI00850871	No associated gene		- 60S ribosomal protein L18a-like	1.45	0	1.15	0	1.15	0	1.15	0		XP_001479210	1	1	1	1	1

## Sheet: Scaffold-Nb of spectra set1 
Amandine_201206_Mus_Musculus_SPN_vs_cSPN_set_1_cutoff_20, Samples report created on 06/10/2013
Experiment: Amandine_201206_Mus_Musculus_SPN_vs_cSPN_set_1_cutoff_20
	Peak List Generator: unknown
		Version: unknown
		Charge States Calculated: unknown
		Deisotoped: unknown
		Textual Annotation: unknown
	Database Set: 1 Database
		Database Name: the nr_20101214 database
			Version: unknown
			Taxonomy: Mus musculus
			Number of Proteins: 671727
		Does database contain common contaminants?: unknown
	Search Engine Set: 1 Search Engine
		Search Engine: Mascot
			Version: 2.3.02
			Samples: All Samples
			Fragment Tolerance: 0,60 Da (Monoisotopic)
			Parent Tolerance: 15 PPM (Monoisotopic)
			Fixed Modifications: +57 on C (Carbamidomethyl)
			Variable Modifications: +16 on M (Oxidation)
			Database: the nr_20101214 database (selected for Mus musculus, unknown version, 671727 entries)
			Digestion Enzyme: Trypsin
			Max Missed Cleavages: 1
	Scaffold Version: Scaffold_3.5.1
		Peptide Thresholds: Mascot: ion scores must be greater than both the associated identity scores and , 20, 15 and 15 for , doubly, triply and quadruply charged peptides
		Protein Thresholds: 1 peptides minimum
Amandine_201206_Mus_Musculus_SPN_vs_cSPN_set_1_cutoff_20	Displaying:Number of Assigned Spectra								1-NP NIL	2-NP L. maj	3-NP L. maj GP63-/-	4-NP Mex	5-WN NIL	6-WN L. maj	7-WN L. maj GP63-/-	8-WN Mex
#	Visible?	Starred?	Identified Proteins (1466)	Accession Number	Molecular Weight	Protein Grouping Ambiguity	Quantitative Variance	Taxonomy	1-NP NIL	2-NP L. maj	3-NP L. maj GP63-/-	4-NP Mex	5-WN NIL	6-WN L. maj	7-WN L. maj GP63-/-	8-WN Mex
1	TRUE	FALSE	nucleolin, isoform CRA_e [Mus musculus]	gi|148708277 (+2)	77 kDa			unknown	277	388	154	255	107	89	97	83
2	TRUE	FALSE	RecName: Full=Plectin; Short=PCN; Short=PLTN; AltName: Full=Plectin-1; AltName: Full=Plectin-6	gi|122065897 (+3)	534 kDa	TRUE		unknown	69	197	45	205	172	185	177	167
3	TRUE	FALSE	nucleolar RNA helicase 2 [Mus musculus]	gi|72384374	94 kDa	TRUE		unknown	96	129	103	126	105	76	96	84
4	TRUE	FALSE	myb-binding protein 1a [Mus musculus]	gi|19070182 (+2)	152 kDa			unknown	117	99	104	120	91	78	72	75
5	TRUE	FALSE	actin, cytoplasmic 1 [Homo sapiens]	gi|4501885 (+5)	42 kDa	TRUE		unknown	57	53	63	57	83	47	82	54
6	TRUE	FALSE	activating signal cointegrator 1 complex subunit 3-like 1, isoform CRA_a [Mus musculus]	gi|148696228 (+2)	245 kDa			unknown	79	94	70	106	63	84	59	56
7	TRUE	FALSE	DEAH (Asp-Glu-Ala-His) box polypeptide 9, isoform CRA_a [Mus musculus]	gi|148707489	132 kDa	TRUE		unknown	46	47	37	86	70	85	68	59
8	TRUE	FALSE	pre-mRNA-processing-splicing factor 8 [Mus musculus]	gi|115583687 (+1)	274 kDa			unknown	64	65	50	64	49	44	35	27
9	TRUE	FALSE	vimentin [Mus musculus]	gi|31982755	54 kDa	TRUE		unknown	38	58	26	79	90	55	99	38
10	TRUE	FALSE	prelamin-A/C isoform A [Mus musculus]	gi|162287370	74 kDa	TRUE		unknown	38	60	37	77	62	69	68	26
11	TRUE	FALSE	PREDICTED: nucleophosmin-like [Mus musculus]	gi|149251776 (+2)	33 kDa			unknown	64	69	71	66	44	46	31	32
12	TRUE	FALSE	histone H2A type 1-B/E [Homo sapiens]	gi|10645195 (+9)	14 kDa	TRUE		unknown	13	7	10	8	67	36	39	16
13	TRUE	FALSE	histone H2B type 1-D [Homo sapiens]	gi|10800138 (+12)	14 kDa	TRUE		unknown	15	10	11	12	61	65	81	16
14	TRUE	FALSE	DNA topoisomerase 2-alpha [Mus musculus]	gi|153945749	173 kDa	TRUE		unknown	51	59	37	55	27	31	27	35
15	TRUE	FALSE	DEAD (Asp-Glu-Ala-Asp) box polypeptide 5 [Mus musculus]	gi|120538559 (+3)	69 kDa	TRUE		unknown	30	35	35	34	35	27	27	23
16	TRUE	FALSE	RecName: Full=Splicing factor 3B subunit 1; AltName: Full=Pre-mRNA-splicing factor SF3b 155 kDa subunit; Short=SF3b155; AltName: Full=Spliceosome-associated protein 155; Short=SAP 155	gi|15214281 (+1)	146 kDa			unknown	51	35	39	21	39	33	33	23
17	TRUE	FALSE	heterogeneous nuclear ribonucleoprotein U [Mus musculus]	gi|160333923 (+1)	88 kDa	TRUE		unknown	60	39	32	30	25	29	32	20
18	TRUE	FALSE	RecName: Full=Heterogeneous nuclear ribonucleoproteins A2/B1; Short=hnRNP A2/B1	gi|124028629	37 kDa	TRUE		unknown	72	28	66	21	31	18	34	9
19	TRUE	FALSE	DNA topoisomerase 1 [Mus musculus]	gi|112734855	91 kDa	TRUE		unknown	48	42	45	39	23	18	15	21
20	TRUE	FALSE	mKIAA0031 protein [Mus musculus]	gi|50510335 (+3)	110 kDa	TRUE		unknown	40	46	32	51	29	24	22	28
21	TRUE	FALSE	heterogeneous nuclear ribonucleoprotein L [Mus musculus]	gi|183980004 (+1)	64 kDa			unknown	23	42	27	27	22	22	27	27
22	TRUE	FALSE	ribosome-binding protein 1 isoform a [Mus musculus]	gi|124486712 (+1)	158 kDa			unknown	19	54	7	59	24	33	32	19
23	TRUE	FALSE	antigen KI-67 [Mus musculus]	gi|169234624	351 kDa			unknown	29	29	7	36	35	49	32	21
24	TRUE	FALSE	unnamed protein product [Mus musculus]	gi|74204693 (+2)	102 kDa			unknown	52	37	45	22	13	20	21	11
25	TRUE	FALSE	nucleolar and coiled-body phosphoprotein 1, isoform CRA_a [Mus musculus]	gi|148710031 (+2)	74 kDa			unknown	38	33	37	22	34	19	32	8
26	TRUE	FALSE	mCG15678, isoform CRA_c [Mus musculus]	gi|148671985 (+6)	36 kDa	TRUE		unknown	38	29	43	26	30	27	35	19
27	TRUE	FALSE	plasminogen activator inhibitor 1 RNA-binding protein isoform 1 [Mus musculus]	gi|165932375	45 kDa			unknown	44	35	20	18	19	14	20	18
28	TRUE	FALSE	alpha-tubulin isotype M-alpha-2 [Mus musculus]	gi|202210	50 kDa	TRUE		unknown	14	28	13	20	28	42	50	35
29	TRUE	FALSE	cell growth-regulating nucleolar protein [Mus musculus]	gi|188219567	44 kDa			unknown	28	36	29	31	22	28	22	21
30	TRUE	FALSE	splicing factor 3B subunit 3 [Mus musculus]	gi|19527174	136 kDa			unknown	32	27	43	27	24	20	22	28
31	TRUE	FALSE	histone H1.2 [Mus musculus]	gi|9845257	21 kDa	TRUE		unknown	21	17	14	19	17	23	19	19
32	TRUE	FALSE	guanine nucleotide-binding protein subunit beta-2-like 1 [Homo sapiens]	gi|5174447 (+2)	35 kDa			unknown	44	31	30	36	19	21	20	20
33	TRUE	FALSE	heat shock cognate 71 kDa protein [Rattus norvegicus]	gi|13242237 (+7)	71 kDa	TRUE		unknown	23	18	27	17	38	33	40	27
34	TRUE	FALSE	60S ribosomal protein L4 [Mus musculus]	gi|30794450	47 kDa			unknown	30	29	31	32	25	26	22	26
35	TRUE	FALSE	RecName: Full=Polyadenylate-binding protein 1; Short=PABP-1; Short=Poly(A)-binding protein 1	gi|129535 (+3)	71 kDa	TRUE		unknown	26	40	26	32	33	21	20	22
36	TRUE	FALSE	mCG8513 [Mus musculus]	gi|148708252 (+4)	26 kDa			unknown	25	27	26	33	25	28	21	20
37	TRUE	FALSE	unnamed protein product [Mus musculus]	gi|12860207 (+1)	74 kDa			unknown	23	27	19	24	25	23	21	19
38	TRUE	FALSE	60S ribosomal protein L5 [Mus musculus]	gi|23956082 (+1)	34 kDa			unknown	27	28	27	29	15	10	16	14
39	TRUE	FALSE	mCG18710, isoform CRA_e [Mus musculus]	gi|148710312 (+3)	34 kDa			unknown	9	10	5	29	38	37	35	32
40	TRUE	FALSE	heterogeneous nuclear ribonucleoprotein Q isoform 1 [Mus musculus]	gi|114145493 (+1)	70 kDa	TRUE		unknown	31	29	26	27	16	16	16	14
41	TRUE	FALSE	poly [ADP-ribose] polymerase 1 [Mus musculus]	gi|20806109 (+1)	113 kDa			unknown	36	26	25	23	24	25	25	22
42	TRUE	FALSE	heterogeneous nuclear ribonucleoprotein A3 [Mus musculus]	gi|123123581 (+4)	34 kDa	TRUE		unknown	32	26	30	31	21	17	23	19
43	TRUE	FALSE	nucleolar protein 56 [Mus musculus]	gi|126090932	64 kDa			unknown	21	25	17	23	30	33	30	29
44	TRUE	FALSE	Rsl1d1 protein [Mus musculus]	gi|21707758 (+2)	52 kDa			unknown	28	22	16	22	29	28	19	23
45	TRUE	FALSE	mCG7984 [Mus musculus]	gi|148678911 (+1)	42 kDa	TRUE		unknown	22	26	14	38	26	19	29	10
46	TRUE	FALSE	ribosomal protein S3, isoform CRA_e [Mus musculus]	gi|148684443 (+1)	27 kDa			unknown	34	26	34	26	20	14	11	14
47	TRUE	FALSE	polypyrimidine tract-binding protein 1 isoform 1 [Mus musculus]	gi|116517301 (+4)	59 kDa	TRUE		unknown	22	20	15	21	16	16	14	10
48	TRUE	FALSE	mKIAA0185 protein [Mus musculus]	gi|37359824 (+1)	208 kDa			unknown	9	2	4	11	28	39	33	40
49	TRUE	FALSE	thyroid hormone receptor-associated protein 3 [Mus musculus]	gi|68533246	108 kDa	TRUE		unknown	17	23	11	21	19	18	18	15
50	TRUE	FALSE	PREDICTED: 40S ribosomal protein S3a-like [Mus musculus]	gi|149265827 (+3)	30 kDa			unknown	19	20	26	18	24	16	13	5
51	TRUE	FALSE	mKIAA0034 protein [Mus musculus]	gi|33438248 (+2)	192 kDa			unknown	15	9	3	14	36	24	31	29
52	TRUE	FALSE	serine/arginine-rich splicing factor 1 isoform 1 [Homo sapiens]	gi|5902076	28 kDa			unknown	20	24	28	35	19	11	19	17
53	TRUE	FALSE	hypothetical protein LOC100037080 [Xenopus laevis]	gi|148237408 (+5)	33 kDa			unknown	34	27	32	28	18	17	14	11
54	TRUE	FALSE	pre-mRNA-processing factor 6 [Mus musculus]	gi|21539655 (+1)	107 kDa			unknown	22	25	28	29	17	17	16	9
55	TRUE	FALSE	myosin-9 isoform 1 [Mus musculus]	gi|114326446 (+1)	226 kDa			unknown	0	9	0	37	29	43	29	32
56	TRUE	FALSE	matrin-3 [Mus musculus]	gi|25141233 (+2)	95 kDa			unknown	10	17	5	18	26	26	20	27
57	TRUE	FALSE	TPA: TPA_exp: nuclear pore complex-associated intranuclear coiled-coil protein TPR [Mus musculus]	gi|24943086 (+1)	267 kDa			unknown	20	28	9	24	27	30	23	5
58	TRUE	FALSE	small subunit processome component 20 homolog [Mus musculus]	gi|226437674	318 kDa			unknown	13	16	3	16	29	30	29	12
59	TRUE	FALSE	unnamed protein product [Mus musculus]	gi|12846287 (+4)	24 kDa			unknown	13	20	18	19	19	16	9	12
60	TRUE	FALSE	heterogeneous nuclear ribonucleoprotein M isoform b [Mus musculus]	gi|158186704 (+2)	74 kDa			unknown	13	16	15	16	32	25	20	21
61	TRUE	FALSE	unnamed protein product [Mus musculus]	gi|26324898 (+4)	95 kDa	TRUE		unknown	47	25	34	22	16	10	18	10
62	TRUE	FALSE	splicing factor, arginine/serine-rich 7, 35kDa, isoform CRA_a [Homo sapiens]	gi|119620768 (+16)	16 kDa	TRUE		unknown	8	22	10	26	13	14	13	19
63	TRUE	FALSE	heterogeneous nuclear ribonucleoprotein R [Mus musculus]	gi|33859724 (+2)	71 kDa	TRUE		unknown	25	26	20	26	11	15	12	14
64	TRUE	FALSE	nuclear mitotic apparatus protein 1, isoform CRA_a [Mus musculus]	gi|148684605 (+1)	232 kDa			unknown	7	21	0	9	38	42	37	9
65	TRUE	FALSE	N-acetyltransferase 10 [Mus musculus]	gi|23346561 (+1)	115 kDa			unknown	20	18	13	15	14	18	16	11
66	TRUE	FALSE	SWI/SNF related, matrix associated, actin dependent regulator of chromatin, subfamily a, member 5 [Mus musculus]	gi|148678936 (+1)	116 kDa			unknown	13	13	8	17	16	19	17	11
67	TRUE	FALSE	RecName: Full=H/ACA ribonucleoprotein complex subunit 4; AltName: Full=Dyskerin; AltName: Full=Nopp140-associated protein of 57 kDa; AltName: Full=Nucleolar protein NAP57; AltName: Full=Nucleolar protein family A member 4; AltName: Full=snoRNP protein DKC1	gi|54035901 (+4)	58 kDa			unknown	22	23	25	28	18	19	16	15
68	TRUE	FALSE	tubulin, beta 5 [Mus musculus]	gi|148691289 (+3)	50 kDa	TRUE		unknown	31	25	30	5	26	24	36	9
69	TRUE	FALSE	ubiquitin specific peptidase 39, isoform CRA_b [Mus musculus]	gi|148666550 (+3)	70 kDa			unknown	30	24	18	31	12	12	10	8
70	TRUE	FALSE	minichromosome maintenance deficient 6 (MIS5 homolog, S. pombe) (S. cerevisiae), isoform CRA_a [Mus musculus]	gi|148707803 (+2)	98 kDa			unknown	23	23	12	18	12	19	20	18
71	TRUE	FALSE	actin-related protein 3 [Mus musculus]	gi|23956222 (+2)	47 kDa			unknown	16	21	18	19	22	18	22	9
72	TRUE	FALSE	DNA methyltransferase (cytosine-5) 1, isoform CRA_b [Mus musculus]	gi|148693193 (+7)	186 kDa			unknown	30	1	20	4	33	21	25	14
73	TRUE	FALSE	chromodomain-helicase-DNA-binding protein 4 [Mus musculus]	gi|39204553 (+1)	218 kDa			unknown	9	13	0	12	33	30	28	21
74	TRUE	FALSE	mCG18249, isoform CRA_b [Mus musculus]	gi|148691484 (+3)	99 kDa			unknown	29	25	25	14	14	12	12	4
75	TRUE	FALSE	PC4 and SFRS1-interacting protein [Mus musculus]	gi|19527168	60 kDa			unknown	28	29	17	20	12	8	8	7
76	TRUE	FALSE	probable ATP-dependent RNA helicase DDX23 [Mus musculus]	gi|124430514	95 kDa			unknown	22	22	14	24	11	9	8	8
77	TRUE	FALSE	Rpl7a protein [Mus musculus]	gi|30410942 (+3)	30 kDa			unknown	22	19	19	27	12	13	10	10
78	TRUE	FALSE	RecName: Full=60S ribosomal protein L3; AltName: Full=J1 protein	gi|132956 (+5)	46 kDa			unknown	20	19	15	19	12	11	8	11
79	TRUE	FALSE	mCG13479, isoform CRA_a [Mus musculus]	gi|148682392 (+4)	31 kDa			unknown	21	16	18	20	13	14	12	7
80	TRUE	FALSE	proliferation-associated protein 2G4 [Mus musculus]	gi|6755100	44 kDa			unknown	31	26	31	28	12	9	4	8
81	TRUE	FALSE	unnamed protein product [Mus musculus]	gi|12851175 (+5)	30 kDa	TRUE		unknown	23	19	21	21	14	15	18	15
82	TRUE	FALSE	mCG19578, isoform CRA_b [Mus musculus]	gi|148679762 (+2)	24 kDa			unknown	27	15	11	5	21	16	16	4
83	TRUE	FALSE	guanine nucleotide binding protein-like 3 (nucleolar), isoform CRA_a [Mus musculus]	gi|148692838 (+2)	64 kDa			unknown	21	24	16	17	23	21	18	21
84	TRUE	FALSE	60S acidic ribosomal protein P0 [Mus musculus]	gi|6671569	34 kDa			unknown	23	23	22	25	13	15	17	12
85	TRUE	FALSE	lamin-B1 [Mus musculus]	gi|188219589 (+1)	67 kDa	TRUE		unknown	3	22	0	18	29	19	27	2
86	TRUE	FALSE	pescadillo homolog 1, containing BRCT domain (zebrafish) [Mus musculus]	gi|56237984	68 kDa			unknown	14	16	9	11	15	19	14	10
87	TRUE	FALSE	U1 small nuclear ribonucleoprotein 70 kDa [Mus musculus]	gi|67846113	52 kDa			unknown	11	14	6	8	9	9	9	6
88	TRUE	FALSE	unnamed protein product [Mus musculus]	gi|12851918 (+1)	30 kDa	TRUE		unknown	11	14	11	16	19	12	15	17
89	TRUE	FALSE	V-type proton ATPase catalytic subunit A [Mus musculus]	gi|31560731 (+1)	68 kDa			unknown	6	8	7	6	22	22	23	12
90	TRUE	FALSE	PREDICTED: similar to heterogeneous nuclear ribonucleoprotein K isoform a variant isoform 6 [Pan troglodytes]	gi|114625212 (+5)	49 kDa			unknown	23	20	20	16	18	18	17	9
91	TRUE	FALSE	histone H1.5 [Mus musculus]	gi|21426893 (+1)	23 kDa	TRUE		unknown	23	19	22	16	23	22	16	20
92	TRUE	FALSE	RRP12-like protein [Mus musculus]	gi|40789092	143 kDa			unknown	14	12	2	11	25	19	27	16
93	TRUE	FALSE	DNA segment, Chr 19, Brigham & Women's Genetics 1357 expressed, isoform CRA_b [Mus musculus]	gi|148709704 (+2)	74 kDa			unknown	9	12	5	10	28	23	16	16
94	TRUE	FALSE	mCG4206 [Mus musculus]	gi|148698506 (+6)	31 kDa	TRUE		unknown	23	27	16	16	25	21	20	12
95	TRUE	FALSE	valosin containing protein, isoform CRA_b [Mus musculus]	gi|148670554 (+7)	91 kDa			unknown	30	21	8	12	21	12	17	5
96	TRUE	FALSE	BAP28 protein [Mus musculus]	gi|46519149	242 kDa			unknown	2	0	0	2	31	26	27	26
97	TRUE	FALSE	rRNA 2'-O-methyltransferase fibrillarin [Mus musculus]	gi|31982373 (+1)	34 kDa			unknown	9	11	11	10	14	14	11	16
98	TRUE	FALSE	PRP19/PSO4 pre-mRNA processing factor 19 homolog (S. cerevisiae), isoform CRA_a [Mus musculus]	gi|148709445 (+2)	56 kDa			unknown	19	10	16	10	4	10	10	7
99	TRUE	FALSE	splicing factor, proline- and glutamine-rich [Mus musculus]	gi|23956214	75 kDa	TRUE		unknown	26	6	28	7	12	7	18	6
100	TRUE	FALSE	apoptotic chromatin condensation inducer in the nucleus isoform 2 [Mus musculus]	gi|146231985 (+3)	151 kDa			unknown	11	12	9	15	12	12	16	13
101	TRUE	FALSE	Sjogren syndrome antigen B, isoform CRA_b [Mus musculus]	gi|148695104 (+3)	49 kDa			unknown	17	17	19	17	22	14	21	13
102	TRUE	FALSE	interleukin enhancer-binding factor 3 isoform 1 [Mus musculus]	gi|111607430 (+2)	98 kDa			unknown	19	25	11	28	9	8	11	9
103	TRUE	FALSE	mCG114749, isoform CRA_a [Mus musculus]	gi|148674766 (+1)	22 kDa	TRUE		unknown	13	20	15	18	17	16	11	19
104	TRUE	FALSE	protein DEK [Mus musculus]	gi|253795498	43 kDa			unknown	18	15	19	21	12	9	9	7
105	TRUE	FALSE	splicing factor 3A subunit 1 [Mus musculus]	gi|165932270 (+3)	89 kDa			unknown	23	20	21	12	13	11	13	3
106	TRUE	FALSE	transducin beta-like protein 3 [Mus musculus]	gi|30102935 (+1)	88 kDa			unknown	5	4	2	5	26	22	23	28
107	TRUE	FALSE	putative rRNA methyltransferase 3 [Mus musculus]	gi|13384672	96 kDa			unknown	12	18	7	8	16	17	21	15
108	TRUE	FALSE	interleukin enhancer-binding factor 2 [Mus musculus]	gi|13385872 (+1)	43 kDa			unknown	27	17	20	22	9	8	9	11
109	TRUE	FALSE	DNA replication licensing factor MCM2 [Mus musculus]	gi|172088119 (+5)	102 kDa			unknown	16	21	12	20	11	11	18	12
110	TRUE	FALSE	unnamed protein product [Mus musculus]	gi|26326697 (+1)	61 kDa			unknown	4	5	0	14	28	28	27	15
111	TRUE	FALSE	DNA replication licensing factor MCM7 [Mus musculus]	gi|10242373 (+1)	81 kDa			unknown	18	16	10	16	12	19	17	14
112	TRUE	FALSE	40S ribosomal protein S6 [Mus musculus]	gi|6677809	29 kDa			unknown	11	5	7	9	6	5	9	14
113	TRUE	FALSE	heterogeneous nuclear ribonucleoprotein D0 isoform d [Mus musculus]	gi|116256516 (+1)	31 kDa	TRUE		unknown	20	25	16	16	7	8	9	11
114	TRUE	FALSE	serine/threonine-protein phosphatase PP1-alpha catalytic subunit [Mus musculus]	gi|13994195	38 kDa	TRUE		unknown	21	18	15	19	14	15	12	3
115	TRUE	FALSE	ribophorin II [Mus musculus]	gi|123297068 (+5)	68 kDa			unknown	1	12	2	28	26	21	25	24
116	TRUE	FALSE	unnamed protein product [Mus musculus]	gi|12836310 (+3)	39 kDa	TRUE		unknown	15	15	10	15	8	11	13	14
117	TRUE	FALSE	superkiller viralicidic activity 2-like 2 [Mus musculus]	gi|21312352 (+1)	118 kDa			unknown	16	15	12	12	15	13	12	7
118	TRUE	FALSE	mCG19129 [Mus musculus]	gi|148705008 (+1)	24 kDa			unknown	20	14	14	5	11	11	8	7
119	TRUE	FALSE	40S ribosomal protein S19 [Mus musculus]	gi|12963511 (+2)	16 kDa			unknown	15	14	17	8	13	13	15	12
120	TRUE	FALSE	RecName: Full=FACT complex subunit SPT16; AltName: Full=Chromatin-specific transcription elongation factor 140 kDa subunit; AltName: Full=FACT 140 kDa subunit; AltName: Full=FACTp140; AltName: Full=Facilitates chromatin transcription complex subunit SPT16	gi|110287968 (+1)	120 kDa			unknown	24	17	21	18	9	7	10	11
121	TRUE	FALSE	SWI/SNF related, matrix associated, actin dependent regulator of chromatin, subfamily a, member 4, isoform CRA_a [Mus musculus]	gi|148693261 (+3)	185 kDa			unknown	4	13	2	12	14	19	19	19
122	TRUE	FALSE	E3 ubiquitin-protein ligase UHRF1 isoform A [Mus musculus]	gi|161621269 (+3)	88 kDa			unknown	15	13	11	15	10	6	9	9
123	TRUE	FALSE	U4/U6.U5 tri-snRNP-associated protein 1 [Mus musculus]	gi|124244096 (+1)	91 kDa			unknown	20	18	20	14	5	8	9	3
124	TRUE	FALSE	mCG49675 [Mus musculus]	gi|148703862 (+4)	30 kDa			unknown	11	12	10	8	10	8	11	10
125	TRUE	FALSE	spliceosome RNA helicase Bat1 [Mus musculus]	gi|9790069	49 kDa	TRUE		unknown	11	10	7	14	10	10	11	8
126	TRUE	FALSE	mCG17252, isoform CRA_b [Mus musculus]	gi|148698409 (+2)	60 kDa			unknown	19	15	15	11	9	9	9	4
127	TRUE	FALSE	putative ribosomal RNA methyltransferase NOP2 [Mus musculus]	gi|158966689	87 kDa			unknown	13	14	10	12	13	15	16	9
128	TRUE	FALSE	V-type proton ATPase subunit B, brain isoform [Rattus norvegicus]	gi|17105370 (+6)	57 kDa			unknown	9	8	12	5	17	13	21	12
129	TRUE	FALSE	40S ribosomal protein S10 [Mus musculus]	gi|13399310	19 kDa			unknown	13	10	8	8	9	5	5	6
130	TRUE	FALSE	probable ATP-dependent RNA helicase DDX47 [Mus musculus]	gi|27229058	51 kDa			unknown	16	16	19	19	11	8	9	4
131	TRUE	FALSE	unnamed protein product [Mus musculus]	gi|12840700 (+3)	22 kDa			unknown	9	13	14	12	9	12	11	7
132	TRUE	FALSE	DNA replication licensing factor MCM3 [Mus musculus]	gi|33859484 (+3)	92 kDa			unknown	17	18	8	21	9	7	7	12
133	TRUE	FALSE	coronin-1C [Mus musculus]	gi|31542413 (+3)	53 kDa			unknown	18	10	12	7	12	7	19	5
134	TRUE	FALSE	FACT complex subunit SSRP1 isoform 1 [Mus musculus]	gi|111154063 (+3)	81 kDa			unknown	16	18	14	17	7	3	6	8
135	TRUE	FALSE	nucleolar GTP-binding protein 1 [Mus musculus]	gi|31560110 (+2)	74 kDa			unknown	5	9	7	8	12	11	13	14
136	TRUE	FALSE	WD repeat domain 3, isoform CRA_c [Mus musculus]	gi|148675697 (+1)	107 kDa			unknown	6	10	3	7	19	17	15	16
137	TRUE	FALSE	WD repeat domain 36, isoform CRA_b [Mus musculus]	gi|148664650 (+2)	104 kDa			unknown	8	7	0	6	16	15	19	26
138	TRUE	FALSE	Minichromosome maintenance deficient 4 homolog (S. cerevisiae) [Mus musculus]	gi|15341837 (+2)	97 kDa			unknown	16	11	9	19	12	14	11	11
139	TRUE	FALSE	RecName: Full=Importin subunit beta-1; AltName: Full=Karyopherin subunit beta-1; AltName: Full=Nuclear factor p97; AltName: Full=Pore targeting complex 97 kDa subunit; Short=PTAC97; AltName: Full=SCG	gi|2829480 (+4)	97 kDa			unknown	12	16	10	11	16	15	17	10
140	TRUE	FALSE	unnamed protein product [Mus musculus]	gi|74226963 (+1)	50 kDa			unknown	16	17	9	9	14	14	12	9
141	TRUE	FALSE	40S ribosomal protein S9 [Homo sapiens]	gi|14141193	23 kDa			unknown	12	11	11	11	12	10	6	8
142	TRUE	FALSE	Hist2h4 protein [Mus musculus]	gi|133777677 (+5)	11 kDa			unknown	13	3	9	9	17	20	18	21
143	TRUE	FALSE	PREDICTED: similar to Chromobox homolog 3 (HP1 gamma homolog, Drosophila) isoform 2 [Pan troglodytes]	gi|114612484 (+3)	20 kDa	TRUE		unknown	12	13	14	12	13	14	16	12
144	TRUE	FALSE	E3 SUMO-protein ligase RanBP2 [Mus musculus]	gi|153792534 (+1)	341 kDa			unknown	0	6	0	7	24	14	23	4
145	TRUE	FALSE	SWI/SNF complex subunit SMARCC1 [Mus musculus]	gi|112421097 (+3)	123 kDa	TRUE		unknown	5	13	0	13	8	7	7	9
146	TRUE	FALSE	60S ribosomal protein L12 [Mus musculus]	gi|160333553 (+2)	18 kDa			unknown	14	16	10	14	8	10	10	10
147	TRUE	FALSE	PREDICTED: 60S ribosomal protein L34-like [Mus musculus]	gi|149252605 (+1)	13 kDa			unknown	7	13	9	11	15	9	5	6
148	TRUE	FALSE	RecName: Full=Voltage-dependent anion-selective channel protein 1; Short=VDAC-1; Short=mVDAC1; AltName: Full=Outer mitochondrial membrane protein porin 1; AltName: Full=Plasmalemmal porin; AltName: Full=Voltage-dependent anion-selective channel protein 5; Short=VDAC-5; Short=mVDAC5	gi|10720404 (+2)	32 kDa			unknown	3	4	0	12	19	23	16	17
149	TRUE	FALSE	high mobility group protein HMG-I/HMG-Y isoform c [Mus musculus]	gi|262331509	11 kDa			unknown	17	16	13	8	3	2	4	0
150	TRUE	FALSE	p162 protein [Mus musculus]	gi|1205976 (+2)	162 kDa			unknown	22	8	12	5	9	8	10	2
151	TRUE	FALSE	unnamed protein product [Mus musculus]	gi|26325850 (+2)	69 kDa			unknown	0	5	0	10	10	13	14	22
152	TRUE	FALSE	regulator of chromosome condensation 1, isoform CRA_a [Mus musculus]	gi|148698159 (+5)	46 kDa			unknown	16	17	14	16	3	5	5	6
153	TRUE	FALSE	heterogeneous nuclear ribonucleoprotein A0 [Mus musculus]	gi|226443091	31 kDa			unknown	15	13	19	5	7	5	13	8
154	TRUE	FALSE	probable ATP-dependent RNA helicase DDX27 [Mus musculus]	gi|124249330	86 kDa			unknown	8	9	5	14	11	8	8	10
155	TRUE	FALSE	putative pre-mRNA-splicing factor ATP-dependent RNA helicase DHX15 isoform 2 [Mus musculus]	gi|110835723 (+1)	91 kDa			unknown	7	8	6	10	12	12	9	10
156	TRUE	FALSE	nucleolar protein 58 [Mus musculus]	gi|120407050 (+3)	60 kDa			unknown	8	7	5	6	16	15	15	10
157	TRUE	FALSE	THO complex subunit 4 [Mus musculus]	gi|6755763	27 kDa			unknown	13	11	16	6	10	9	8	4
158	TRUE	FALSE	ADP/ATP translocase 2 [Mus musculus]	gi|22094075	33 kDa	TRUE		unknown	4	6	6	10	13	11	10	16
159	TRUE	FALSE	bromodomain adjacent to zinc finger domain protein 1A [Mus musculus]	gi|189339272	178 kDa			unknown	7	11	6	7	10	11	8	13
160	TRUE	FALSE	probable ATP-dependent RNA helicase DDX17 isoform 1 [Mus musculus]	gi|40068493 (+1)	73 kDa	TRUE		unknown	10	10	9	9	12	8	10	7
161	TRUE	FALSE	ras GTPase-activating protein-binding protein 1 [Mus musculus]	gi|7305075	52 kDa	TRUE		unknown	17	12	13	4	9	6	8	0
162	TRUE	FALSE	Treacher Collins Franceschetti syndrome 1, homolog, isoform CRA_b [Mus musculus]	gi|148677852 (+7)	133 kDa			unknown	20	3	3	3	9	8	8	0
163	TRUE	FALSE	mCG1028606 [Mus musculus]	gi|148671055 (+11)	21 kDa			unknown	10	14	5	1	10	5	8	3
164	TRUE	FALSE	voltage-dependent anion-selective channel protein 2 [Mus musculus]	gi|6755965	32 kDa			unknown	4	6	0	8	17	22	15	15
165	TRUE	FALSE	ASR2B [Mus musculus]	gi|13517493 (+3)	100 kDa			unknown	10	18	10	9	8	7	11	9
166	TRUE	FALSE	DNA topoisomerase 2-beta [Mus musculus]	gi|34328148	182 kDa	TRUE		unknown	12	15	10	16	5	7	2	8
167	TRUE	FALSE	serine/arginine repetitive matrix protein 2 [Mus musculus]	gi|126157504	284 kDa	TRUE		unknown	9	1	0	2	24	17	20	4
168	TRUE	FALSE	ATP synthase subunit beta, mitochondrial precursor [Mus musculus]	gi|31980648 (+5)	56 kDa	TRUE		unknown	2	5	4	12	7	6	10	45
169	TRUE	FALSE	60S ribosomal protein L8 [Homo sapiens]	gi|4506663 (+1)	28 kDa			unknown	9	9	7	13	7	7	7	5
170	TRUE	FALSE	mCG4942, isoform CRA_c [Mus musculus]	gi|148670794 (+2)	97 kDa			unknown	4	7	2	8	14	11	11	7
171	TRUE	FALSE	histone H1.4 [Mus musculus]	gi|13430890	22 kDa	TRUE		unknown	10	15	8	11	11	14	15	12
172	TRUE	FALSE	GPI-anchored membrane protein 1, isoform CRA_a [Mus musculus]	gi|148695758 (+4)	84 kDa			unknown	13	9	7	6	11	10	8	4
173	TRUE	FALSE	Nup98 protein [Mus musculus]	gi|51258091	136 kDa	TRUE		unknown	1	3	0	8	22	16	14	7
174	TRUE	FALSE	leucine rich repeat containing 59, isoform CRA_b [Mus musculus]	gi|148683989 (+6)	42 kDa			unknown	7	6	5	13	10	10	6	6
175	TRUE	FALSE	mCG2822, isoform CRA_b [Mus musculus]	gi|148671484 (+4)	106 kDa	TRUE		unknown	7	8	4	8	7	11	6	8
176	TRUE	FALSE	Chain C, Ar-Nls:importin-Alpha Complex	gi|219109260 (+8)	46 kDa			unknown	9	15	8	2	12	9	14	5
177	TRUE	FALSE	RecName: Full=Cytochrome b-c1 complex subunit 1, mitochondrial; AltName: Full=Complex III subunit 1; AltName: Full=Core protein I; AltName: Full=Ubiquinol-cytochrome-c reductase complex core protein 1; Flags: Precursor	gi|14548301 (+3)	53 kDa			unknown	2	2	0	7	13	11	12	20
178	TRUE	FALSE	midasin homolog (yeast) [Mus musculus]	gi|123229143 (+1)	630 kDa			unknown	0	3	0	5	18	21	15	14
179	TRUE	FALSE	40S ribosomal protein S12 [Homo sapiens]	gi|14277700 (+1)	15 kDa			unknown	12	7	9	12	8	5	5	3
180	TRUE	FALSE	sterol O-acyltransferase 1 [Mus musculus]	gi|114809984 (+2)	64 kDa			unknown	3	3	0	4	18	18	15	18
181	TRUE	FALSE	hnRNP-associated with lethal yellow [Mus musculus]	gi|123234166 (+5)	32 kDa			unknown	2	2	0	16	17	10	12	8
182	TRUE	FALSE	U5 small nuclear ribonucleoprotein 40 kDa protein [Mus musculus]	gi|115298670	39 kDa			unknown	15	15	11	15	7	3	5	7
183	TRUE	FALSE	nucleoporin 205 [Mus musculus]	gi|226437676 (+2)	227 kDa			unknown	0	1	0	2	19	20	17	10
184	TRUE	FALSE	unnamed protein product [Mus musculus]	gi|12833101 (+2)	75 kDa	TRUE		unknown	0	0	0	7	13	16	11	15
185	TRUE	FALSE	PREDICTED: 60S ribosomal protein L30-like [Mus musculus]	gi|309266869 (+3)	13 kDa			unknown	10	11	12	17	7	6	6	6
186	TRUE	FALSE	T-cell, immune regulator 1, ATPase, H+ transporting, lysosomal V0 protein A3 [Mus musculus]	gi|14919420 (+1)	93 kDa			unknown	0	0	0	2	14	18	15	17
187	TRUE	FALSE	nucleolar transcription factor 1 isoform 2 [Mus musculus]	gi|113205053 (+4)	85 kDa			unknown	5	10	7	9	5	7	6	9
188	TRUE	FALSE	Actr2 protein [Mus musculus]	gi|29126784 (+1)	45 kDa			unknown	3	4	9	7	9	2	9	2
189	TRUE	FALSE	60S acidic ribosomal protein P2 [Mus musculus]	gi|83745120	12 kDa			unknown	14	12	15	16	5	4	6	5
190	TRUE	FALSE	mCG14783, isoform CRA_a [Mus musculus]	gi|148696938 (+3)	22 kDa			unknown	9	10	9	10	8	9	6	5
191	TRUE	FALSE	60S ribosomal protein L9 [Mus musculus]	gi|14149647 (+1)	22 kDa			unknown	19	10	13	11	5	6	6	2
192	TRUE	FALSE	mCG5393 [Mus musculus]	gi|148706445 (+2)	77 kDa			unknown	2	2	0	1	14	18	15	16
193	TRUE	FALSE	tyrosine-protein kinase BAZ1B [Mus musculus]	gi|170295818	171 kDa			unknown	4	5	1	8	10	12	9	14
194	TRUE	FALSE	mCG15232, isoform CRA_b [Mus musculus]	gi|148694454 (+4)	38 kDa	TRUE		unknown	5	3	4	6	10	6	10	7
195	TRUE	FALSE	unnamed protein product [Mus musculus]	gi|12846159 (+1)	26 kDa			unknown	11	10	9	9	6	5	4	7
196	TRUE	FALSE	p21-activated protein kinase-interacting protein 1 [Mus musculus]	gi|145046259 (+3)	42 kDa			unknown	11	7	6	5	8	11	11	3
197	TRUE	FALSE	EG434080 protein [Mus musculus]	gi|187957004 (+2)	47 kDa	TRUE		unknown	3	2	5	3	9	8	9	10
198	TRUE	FALSE	histone-binding protein RBBP7 [Mus musculus]	gi|157909799 (+1)	48 kDa	TRUE		unknown	9	8	6	6	6	7	7	8
199	TRUE	FALSE	ubiquitin-40S ribosomal protein S27a [Mus musculus]	gi|13195690	18 kDa			unknown	7	3	6	5	10	10	6	13
200	TRUE	FALSE	RecName: Full=Nuclear RNA export factor 1; AltName: Full=Tip-associated protein; AltName: Full=Tip-associating protein; AltName: Full=mRNA export factor TAP	gi|20139106 (+2)	70 kDa			unknown	6	11	5	12	10	9	13	5
201	TRUE	FALSE	heterogeneous nuclear ribonucleoprotein U-like protein 2 [Mus musculus]	gi|124487099	85 kDa			unknown	3	7	0	7	8	16	11	12
202	TRUE	FALSE	Grwd1 protein [Mus musculus]	gi|14198122 (+2)	49 kDa			unknown	10	11	4	17	6	11	7	6
203	TRUE	FALSE	40S ribosomal protein S5 [Mus musculus]	gi|254675270	23 kDa	TRUE		unknown	16	8	13	7	9	6	6	8
204	TRUE	FALSE	RecName: Full=U2-associated protein SR140; AltName: Full=140 kDa Ser/Arg-rich domain protein	gi|146329994 (+1)	118 kDa			unknown	6	6	0	9	12	13	13	9
205	TRUE	FALSE	CD14 antigen [Mus musculus]	gi|15822854 (+7)	38 kDa			unknown	0	0	0	0	18	15	16	11
206	TRUE	FALSE	probable ATP-dependent RNA helicase DDX52 [Mus musculus]	gi|256985213 (+3)	67 kDa			unknown	6	4	4	7	15	7	11	9
207	TRUE	FALSE	unnamed protein product [Mus musculus]	gi|12836661 (+1)	118 kDa			unknown	3	6	0	8	15	17	13	18
208	TRUE	FALSE	cytochrome b-c1 complex subunit 2, mitochondrial precursor [Mus musculus]	gi|22267442 (+1)	48 kDa			unknown	0	2	0	7	18	14	15	20
209	TRUE	FALSE	heterogeneous nuclear ribonucleoprotein H [Mus musculus]	gi|10946928 (+2)	49 kDa	TRUE		unknown	12	10	5	11	10	8	11	9
210	TRUE	FALSE	heterochromatin protein 1, binding protein 3 [Mus musculus]	gi|123229350 (+5)	61 kDa			unknown	8	12	10	13	7	8	6	5
211	TRUE	FALSE	DNA replication licensing factor MCM5 [Mus musculus]	gi|112293273 (+1)	82 kDa			unknown	11	14	10	10	8	8	6	4
212	TRUE	FALSE	U4/U6 small nuclear ribonucleoprotein Prp4 [Mus musculus]	gi|55925589	58 kDa			unknown	7	7	9	10	1	1	1	2
213	TRUE	FALSE	nucleoporin 133 [Mus musculus]	gi|148679813 (+2)	129 kDa			unknown	0	0	0	1	13	22	14	8
214	TRUE	FALSE	mCG119680, isoform CRA_a [Mus musculus]	gi|148682195 (+4)	59 kDa	TRUE		unknown	12	3	18	3	9	4	6	2
215	TRUE	FALSE	mCG16555 [Mus musculus]	gi|148700770 (+2)	31 kDa			unknown	0	4	0	6	13	12	14	14
216	TRUE	FALSE	lamina-associated polypeptide 2 isoform epsilon [Mus musculus]	gi|121949765 (+1)	50 kDa	TRUE		unknown	6	0	0	0	18	12	25	0
217	TRUE	FALSE	actin-related protein 2/3 complex subunit 1B [Mus musculus]	gi|160837788 (+3)	41 kDa			unknown	8	7	5	4	12	7	8	7
218	TRUE	FALSE	unnamed protein product [Mus musculus]	gi|26330019 (+3)	36 kDa			unknown	7	6	10	11	10	3	11	2
219	TRUE	FALSE	pre-mRNA-processing factor 40 homolog A [Mus musculus]	gi|9055218	108 kDa			unknown	1	11	0	10	9	12	8	12
220	TRUE	FALSE	serine/arginine-rich splicing factor 5 [Mus musculus]	gi|119226243 (+2)	31 kDa	TRUE		unknown	6	9	8	10	7	7	8	8
221	TRUE	FALSE	mCG1034428 [Mus musculus]	gi|148692922 (+4)	18 kDa			unknown	7	5	11	3	5	8	4	4
222	TRUE	FALSE	inner membrane protein, mitochondrial, isoform CRA_a [Mus musculus]	gi|148666538 (+1)	81 kDa			unknown	0	0	0	1	12	11	9	8
223	TRUE	FALSE	serine/arginine repetitive matrix 1 [Mus musculus]	gi|122889864 (+4)	103 kDa			unknown	8	16	6	9	7	6	6	4
224	TRUE	FALSE	eukaryotic translation initiation factor 6 [Mus musculus]	gi|27501448 (+2)	27 kDa			unknown	8	10	7	10	8	6	7	8
225	TRUE	FALSE	60S ribosomal protein L27 [Homo sapiens]	gi|4506623	16 kDa			unknown	6	3	6	11	4	3	2	3
226	TRUE	FALSE	pleiotropic regulator 1 [Mus musculus]	gi|31980791	57 kDa			unknown	9	9	7	6	6	3	2	7
227	TRUE	FALSE	processing of precursor 1, ribonuclease P/MRP family, (S. cerevisiae), isoform CRA_a [Mus musculus]	gi|148676900 (+3)	114 kDa			unknown	3	6	0	4	7	8	8	4
228	TRUE	FALSE	mCG16669, isoform CRA_e [Mus musculus]	gi|148682887 (+3)	45 kDa			unknown	12	9	8	8	9	9	12	8
229	TRUE	FALSE	16S ribosomal protein [Mus musculus]	gi|200796 (+3)	16 kDa			unknown	15	7	12	6	7	6	4	3
230	TRUE	FALSE	Eif3b protein [Mus musculus]	gi|23271707 (+1)	109 kDa			unknown	15	6	8	3	11	5	6	4
231	TRUE	FALSE	mKIAA0266 protein [Mus musculus]	gi|50510433 (+1)	88 kDa			unknown	3	2	1	0	10	10	10	10
232	TRUE	FALSE	sarcoplasmic/endoplasmic reticulum calcium ATPase 2 isoform a [Mus musculus]	gi|158635979 (+1)	115 kDa			unknown	0	0	0	6	7	9	10	18
233	TRUE	FALSE	small nuclear ribonucleoprotein Sm D2 isoform 1 [Homo sapiens]	gi|4759158	14 kDa			unknown	8	11	15	11	6	6	6	4
234	TRUE	FALSE	Metadherin, isoform CRA_b [Mus musculus]	gi|148676911 (+2)	67 kDa			unknown	2	13	2	6	12	9	11	6
235	TRUE	FALSE	RecName: Full=Bifunctional aminoacyl-tRNA synthetase; Includes: RecName: Full=Glutamyl-tRNA synthetase; AltName: Full=Glutamate--tRNA ligase; Short=GluRS; Includes: RecName: Full=Prolyl-tRNA synthetase; AltName: Full=Proline--tRNA ligase; Short=ProRS	gi|161784299 (+3)	170 kDa			unknown	10	13	1	11	10	5	5	11
236	TRUE	FALSE	unnamed protein product [Mus musculus]	gi|74190298 (+1)	94 kDa			unknown	0	0	0	0	11	15	11	19
237	TRUE	FALSE	unnamed protein product [Mus musculus]	gi|12844972 (+3)	19 kDa	TRUE		unknown	6	8	4	9	5	8	6	7
238	TRUE	FALSE	androgen-induced prostate proliferative shutoff associated protein AS3 [Mus musculus]	gi|31321923 (+1)	164 kDa	TRUE		unknown	9	11	3	5	2	2	2	1
239	TRUE	FALSE	Pwp2 protein [Mus musculus]	gi|118763708 (+3)	99 kDa			unknown	2	3	1	3	13	11	10	10
240	TRUE	FALSE	40S ribosomal protein S28 [Homo sapiens]	gi|4506715	8 kDa			unknown	19	6	2	6	4	6	3	4
241	TRUE	FALSE	nuclear valosin-containing protein-like [Mus musculus]	gi|33468981	94 kDa			unknown	2	4	0	2	12	22	14	6
242	TRUE	FALSE	RNA-binding protein 28 [Mus musculus]	gi|166235127	84 kDa			unknown	1	2	0	3	10	14	11	19
243	TRUE	FALSE	mCG116671 [Mus musculus]	gi|148700464 (+3)	18 kDa			unknown	8	6	6	2	7	8	7	6
244	TRUE	FALSE	60S ribosomal protein L10a [Rattus norvegicus]	gi|13592009 (+1)	25 kDa			unknown	11	6	8	10	4	3	3	2
245	TRUE	FALSE	lamin B receptor [Mus musculus]	gi|148681171 (+4)	72 kDa			unknown	0	4	0	7	11	9	8	6
246	TRUE	FALSE	ribosomal protein S14 [Mus musculus]	gi|3097244 (+1)	16 kDa			unknown	8	9	8	5	9	5	5	5
247	TRUE	FALSE	histone H1.1 [Mus musculus]	gi|21426823	22 kDa	TRUE		unknown	7	7	8	8	6	4	7	6
248	TRUE	FALSE	casein kinase II alpha subunit [Mus musculus]	gi|1262300 (+2)	45 kDa			unknown	13	10	10	10	3	4	5	2
249	TRUE	FALSE	nucleolar complex protein 3 homolog [Mus musculus]	gi|188497644	93 kDa			unknown	4	7	6	12	11	6	10	5
250	TRUE	FALSE	RNA-binding protein 39 [Mus musculus]	gi|118403314 (+5)	59 kDa			unknown	12	8	6	6	10	8	11	7
251	TRUE	FALSE	Small nuclear ribonucleoprotein polypeptide A' [Mus musculus]	gi|15489364 (+2)	28 kDa			unknown	10	6	14	6	9	4	6	2
252	TRUE	FALSE	type II keratin 5 [Mus musculus]	gi|16303309 (+1)	62 kDa	TRUE		unknown	7	4	14	5	6	5	4	7
253	TRUE	FALSE	THO complex subunit 2 [Mus musculus]	gi|125656163	183 kDa			unknown	0	1	0	2	12	14	9	17
254	TRUE	FALSE	thyroid hormone receptor interactor 12, isoform CRA_c [Mus musculus]	gi|148670226 (+2)	224 kDa			unknown	6	4	4	5	9	10	9	5
255	TRUE	FALSE	unnamed protein product [Mus musculus]	gi|74178273	42 kDa	TRUE		unknown	2	1	3	2	4	3	3	4
256	TRUE	FALSE	core histone macro-H2A.1 isoform 2 [Mus musculus]	gi|283945572 (+3)	40 kDa			unknown	0	0	0	0	11	12	10	15
257	TRUE	FALSE	nuclear cap-binding protein subunit 1 [Mus musculus]	gi|144922627 (+1)	92 kDa			unknown	9	10	5	8	4	3	5	3
258	TRUE	FALSE	60S ribosomal protein L26 [Homo sapiens]	gi|4506621	17 kDa			unknown	2	6	5	5	4	0	1	2
259	TRUE	FALSE	NOL1/NOP2/Sun domain family 2, isoform CRA_a [Mus musculus]	gi|148705068 (+3)	88 kDa			unknown	8	12	4	5	4	2	4	2
260	TRUE	FALSE	unnamed protein product [Mus musculus]	gi|12852223 (+2)	77 kDa			unknown	15	15	13	4	3	1	3	1
261	TRUE	FALSE	mCG1027072 [Mus musculus]	gi|148678740 (+3)	14 kDa			unknown	5	6	5	3	8	7	8	4
262	TRUE	FALSE	60S ribosomal protein L13a [Mus musculus]	gi|31981945	23 kDa			unknown	5	5	2	3	4	2	2	2
263	TRUE	FALSE	nuclear receptor coactivator 5 [Mus musculus]	gi|148674494 (+1)	75 kDa			unknown	2	4	2	6	13	6	9	8
264	TRUE	FALSE	unnamed protein product [Mus musculus]	gi|12836486 (+1)	69 kDa			unknown	10	3	10	0	12	2	9	0
265	TRUE	FALSE	40S ribosomal protein S15a [Homo sapiens]	gi|14165469 (+4)	15 kDa			unknown	11	6	8	9	9	3	4	5
266	TRUE	FALSE	splicing factor 3b, subunit 2 [Mus musculus]	gi|268837785 (+3)	98 kDa			unknown	4	8	5	3	3	5	5	3
267	TRUE	FALSE	RecName: Full=mRNA turnover protein 4 homolog	gi|51316521	28 kDa			unknown	4	3	8	4	5	3	4	3
268	TRUE	FALSE	chromobox protein homolog 5 [Mus musculus]	gi|6671694	22 kDa	TRUE		unknown	2	4	3	4	9	10	12	6
269	TRUE	FALSE	RecName: Full=Interferon-related developmental regulator 1; AltName: Full=Nerve growth factor-inducible protein PC4; AltName: Full=TPA-induced sequence 7; Short=TIS7 protein	gi|135861 (+1)	50 kDa			unknown	8	9	7	4	6	9	7	3
270	TRUE	FALSE	unnamed protein product [Mus musculus]	gi|12834195 (+2)	58 kDa			unknown	14	2	13	4	0	2	2	2
271	TRUE	FALSE	ribosome biogenesis protein BRX1 homolog [Mus musculus]	gi|141802630 (+1)	41 kDa			unknown	3	4	2	4	3	9	8	4
272	TRUE	FALSE	GTP-binding nuclear protein Ran [Homo sapiens]	gi|5453555 (+1)	24 kDa			unknown	7	7	6	6	4	5	7	0
273	TRUE	FALSE	RecName: Full=Suppressor of SWI4 1 homolog; Short=Ssf-1; AltName: Full=Peter Pan homolog	gi|21264040 (+1)	53 kDa			unknown	0	0	0	0	7	10	7	11
274	TRUE	FALSE	PREDICTED: 40S ribosomal protein S20-like, partial [Mus musculus]	gi|309264869 (+1)	13 kDa			unknown	6	6	5	2	3	6	3	3
275	TRUE	FALSE	nucleolar complex protein 2 homolog [Mus musculus]	gi|124301227 (+2)	86 kDa			unknown	2	3	2	7	7	6	7	5
276	TRUE	FALSE	mCG127344, isoform CRA_b [Mus musculus]	gi|148665209 (+1)	32 kDa	TRUE		unknown	5	4	4	5	6	10	6	4
277	TRUE	FALSE	mCG144006 [Mus musculus]	gi|148670626 (+1)	55 kDa	TRUE		unknown	8	4	12	2	2	7	6	6
278	TRUE	FALSE	epithelial protein lost in neoplasm-b [Mus musculus]	gi|11127935 (+3)	84 kDa			unknown	0	6	0	6	2	1	3	0
279	TRUE	FALSE	CCAAT/enhancer-binding protein zeta [Mus musculus]	gi|67188876 (+1)	120 kDa			unknown	0	0	0	3	7	15	11	12
280	TRUE	FALSE	mCG120681 [Mus musculus]	gi|148698365 (+3)	16 kDa			unknown	4	6	4	5	4	4	2	2
281	TRUE	FALSE	unnamed protein product [Mus musculus]	gi|12859322 (+3)	14 kDa			unknown	5	8	6	5	5	4	6	3
282	TRUE	FALSE	probable ATP-dependent RNA helicase DHX37 [Mus musculus]	gi|42600571 (+1)	128 kDa			unknown	6	4	2	7	9	7	6	8
283	TRUE	FALSE	unnamed protein product [Mus musculus]	gi|12860310 (+3)	41 kDa			unknown	1	2	1	1	14	8	11	11
284	TRUE	FALSE	hexokinase-2 [Mus musculus]	gi|7305143	103 kDa	TRUE		unknown	0	1	0	1	13	17	9	7
285	TRUE	FALSE	structural maintenance of chromosomes protein 3 [Mus musculus]	gi|36031035 (+1)	142 kDa			unknown	0	2	0	2	9	8	6	9
286	TRUE	FALSE	nuclear pore complex protein Nup160 [Mus musculus]	gi|10946932 (+4)	158 kDa			unknown	0	0	1	4	11	13	11	9
287	TRUE	FALSE	charged amino acid rich leucine zipper factor-1 [Mus musculus]	gi|12061569 (+1)	54 kDa			unknown	6	5	1	2	9	8	7	10
288	TRUE	FALSE	tripartite motif protein 28 [Mus musculus]	gi|148706135 (+3)	89 kDa			unknown	8	6	5	1	4	5	11	1
289	TRUE	FALSE	60S acidic ribosomal protein P1 [Mus musculus]	gi|9256519	11 kDa			unknown	9	10	8	7	4	5	4	2
290	TRUE	FALSE	ribosome production factor 2 homolog isoform 1 [Mus musculus]	gi|110347519 (+2)	35 kDa			unknown	2	3	0	6	8	9	9	5
291	TRUE	FALSE	eukaryotic translation initiation factor 5B [Mus musculus]	gi|84043961	138 kDa			unknown	11	6	2	15	0	0	0	5
292	TRUE	FALSE	Nucleolar protein 11 [Mus musculus]	gi|19353151 (+1)	81 kDa			unknown	0	0	0	0	7	13	10	4
293	TRUE	FALSE	unnamed protein product [Mus musculus]	gi|12849613 (+1)	15 kDa			unknown	8	7	4	6	4	9	4	6
294	TRUE	FALSE	small nuclear ribonucleoprotein-associated protein N [Homo sapiens]	gi|4507135 (+1)	25 kDa			unknown	8	8	12	7	5	2	4	2
295	TRUE	FALSE	deoxynucleotidyltransferase terminal-interacting protein 2 [Mus musculus]	gi|24418931	84 kDa			unknown	0	1	1	0	11	10	7	8
296	TRUE	FALSE	CD13/aminopeptidase N [Mus musculus]	gi|1674501 (+2)	110 kDa			unknown	0	0	0	0	19	10	13	9
297	TRUE	FALSE	RIKEN cDNA 2410104I19, isoform CRA_c [Mus musculus]	gi|148697575 (+3)	58 kDa			unknown	7	2	8	6	2	4	9	2
298	TRUE	FALSE	PREDICTED: 60S ribosomal protein L29-like [Mus musculus]	gi|309262958 (+4)	18 kDa			unknown	4	4	6	8	3	4	3	6
299	TRUE	FALSE	unnamed protein product [Mus musculus]	gi|26346504 (+2)	18 kDa			unknown	8	4	3	2	8	6	8	9
300	TRUE	FALSE	PREDICTED: hypothetical protein LOC466117 isoform 7 [Pan troglodytes]	gi|114631369 (+10)	16 kDa			unknown	8	6	8	2	8	6	7	5
301	TRUE	FALSE	eukaryotic translation initiation factor 3, subunit 2 (beta), isoform CRA_a [Mus musculus]	gi|148698234 (+1)	36 kDa			unknown	10	4	5	2	4	2	2	2
302	TRUE	FALSE	bystin [Mus musculus]	gi|164698440 (+1)	50 kDa			unknown	9	4	3	4	5	5	5	4
303	TRUE	FALSE	H/ACA ribonucleoprotein complex subunit 1 [Mus musculus]	gi|13384710 (+5)	23 kDa			unknown	6	3	5	9	5	5	6	6
304	TRUE	FALSE	unnamed protein product [Mus musculus]	gi|12847780 (+3)	70 kDa			unknown	6	7	5	8	7	7	5	7
305	TRUE	FALSE	mCG4465 [Mus musculus]	gi|148677440 (+4)	19 kDa			unknown	5	6	6	7	4	4	4	5
306	TRUE	FALSE	mCG113838 [Mus musculus]	gi|148668123 (+5)	12 kDa			unknown	2	3	1	2	1	4	0	2
307	TRUE	FALSE	glycosomal glyceraldehyde-3-phosphate dehydrogenase [Crithidia insperata]	gi|158576045	37 kDa			unknown	0	1	3	10	0	1	5	7
308	TRUE	FALSE	Small nuclear ribonucleoprotein D3 [Mus musculus]	gi|15079335 (+1)	14 kDa			unknown	4	5	7	4	3	5	7	6
309	TRUE	FALSE	Srp72 protein [Mus musculus]	gi|117938774 (+4)	63 kDa			unknown	7	12	5	3	5	6	3	1
310	TRUE	FALSE	eukaryotic translation initiation factor 3 subunit C [Mus musculus]	gi|22203755	106 kDa			unknown	19	3	7	1	7	2	5	0
311	TRUE	FALSE	67 kDa polymerase-associated factor PAF67 [Mus musculus]	gi|15886832 (+1)	67 kDa			unknown	21	3	9	2	1	0	2	0
312	TRUE	FALSE	nuclear poly(C)-binding protein, splicevariant E [Mus musculus]	gi|1360003 (+7)	37 kDa	TRUE		unknown	4	6	5	3	7	7	8	6
313	TRUE	FALSE	60S ribosomal protein L22 [Mus musculus]	gi|6677775	15 kDa			unknown	12	6	6	6	6	6	4	7
314	TRUE	FALSE	histone H3 [Diestostemma stesilea]	gi|62130944	12 kDa	TRUE		unknown	2	2	2	1	2	3	4	3
315	TRUE	FALSE	actin-related protein 2/3 complex subunit 2 [Mus musculus]	gi|112363072 (+1)	34 kDa			unknown	3	0	0	0	3	0	3	0
316	TRUE	FALSE	pinin [Mus musculus]	gi|112420990 (+2)	83 kDa			unknown	2	2	0	4	11	4	7	4
317	TRUE	FALSE	probable RNA-binding protein 19 [Mus musculus]	gi|30794154	106 kDa			unknown	1	0	0	1	7	12	8	11
318	TRUE	FALSE	PRP4 pre-mRNA processing factor 4 homolog B (yeast), isoform CRA_a [Mus musculus]	gi|148708948 (+3)	119 kDa	TRUE		unknown	5	9	0	10	6	4	4	4
319	TRUE	FALSE	mCG14669, isoform CRA_b [Mus musculus]	gi|148691046 (+1)	15 kDa			unknown	13	6	7	7	2	5	3	2
320	TRUE	FALSE	testis-expressed sequence 10 protein [Mus musculus]	gi|124249335	105 kDa			unknown	2	3	0	4	13	13	7	5
321	TRUE	FALSE	nucleolar protein 6 [Mus musculus]	gi|118026904 (+3)	129 kDa			unknown	2	0	0	2	7	9	4	5
322	TRUE	FALSE	elongation factor 1-gamma [Mus musculus]	gi|110625979	50 kDa			unknown	4	3	3	3	4	5	4	7
323	TRUE	FALSE	sister chromatid cohesion protein PDS5 homolog A [Mus musculus]	gi|124486765 (+2)	150 kDa	TRUE		unknown	4	4	2	2	12	3	6	4
324	TRUE	FALSE	la-related protein 4 isoform 2 [Mus musculus]	gi|124358932 (+4)	80 kDa	TRUE		unknown	7	5	5	0	7	4	6	2
325	TRUE	FALSE	60S ribosomal protein L11 [Mus musculus]	gi|13385408 (+1)	20 kDa			unknown	6	6	4	5	3	5	4	3
326	TRUE	FALSE	predicted gene 6654 [Mus musculus]	gi|295789166 (+1)	13 kDa			unknown	6	4	5	4	3	3	1	4
327	TRUE	FALSE	Ribosomal RNA processing 1 homolog B (S. cerevisiae) [Mus musculus]	gi|16741513 (+1)	81 kDa			unknown	2	6	1	6	6	8	7	6
328	TRUE	FALSE	protein SDA1 homolog [Mus musculus]	gi|27370042 (+2)	80 kDa			unknown	8	9	4	3	1	2	1	0
329	TRUE	FALSE	Ddx3x protein [Mus musculus]	gi|219521150 (+2)	73 kDa	TRUE		unknown	7	0	4	1	11	8	13	2
330	TRUE	FALSE	unnamed protein product [Mus musculus]	gi|26353100 (+1)	75 kDa			unknown	1	2	0	2	14	8	12	2
331	TRUE	FALSE	eukaryotic translation initiation factor 4 gamma 1 isoform a [Mus musculus]	gi|56699432 (+1)	176 kDa			unknown	17	0	6	0	9	0	7	0
332	TRUE	FALSE	manganese transport protein [Lactobacillus plantarum WCFS1]	gi|28377200	50 kDa			unknown	5	3	5	3	0	0	0	0
333	TRUE	FALSE	ribosomal protein 10 [Mus musculus]	gi|123228993 (+3)	23 kDa			unknown	5	3	5	3	1	2	0	0
334	TRUE	FALSE	acid sphingomyelinase-like phosphodiesterase 3b precursor [Mus musculus]	gi|19527104	52 kDa			unknown	2	1	0	2	7	6	11	7
335	TRUE	FALSE	WD repeat-containing protein 18 [Mus musculus]	gi|83649741	47 kDa			unknown	0	0	0	3	8	6	5	13
336	TRUE	FALSE	calcium-binding mitochondrial carrier protein Aralar1 [Mus musculus]	gi|27369581	75 kDa	TRUE		unknown	0	0	0	0	8	13	6	9
337	TRUE	FALSE	DEAD (Asp-Glu-Ala-Asp) box polypeptide 1 [Mus musculus]	gi|14250287 (+1)	83 kDa			unknown	12	0	1	2	2	3	2	1
338	TRUE	FALSE	F-actin-capping protein subunit alpha-1 [Mus musculus]	gi|161086971 (+2)	33 kDa	TRUE		unknown	2	5	2	10	5	6	6	7
339	TRUE	FALSE	Ppig protein [Mus musculus]	gi|116283414 (+4)	48 kDa			unknown	2	4	2	8	5	6	6	6
340	TRUE	FALSE	ADP/ATP translocase 1 [Mus musculus]	gi|148747424 (+2)	33 kDa	TRUE		unknown	0	2	0	4	9	5	6	11
341	TRUE	FALSE	sorting and assembly machinery component 50 homolog [Mus musculus]	gi|30519943 (+1)	52 kDa			unknown	0	0	0	1	10	13	7	11
342	TRUE	FALSE	PHD finger-like domain-containing protein 5A [Homo sapiens]	gi|14249398	12 kDa			unknown	4	3	4	2	4	5	4	3
343	TRUE	FALSE	actin-like 6A, isoform CRA_c [Mus musculus]	gi|148703061 (+4)	48 kDa			unknown	4	5	4	2	6	3	6	5
344	TRUE	FALSE	cytoplasmic dynein 1 heavy chain 1 [Mus musculus]	gi|134288917 (+2)	532 kDa			unknown	0	10	2	4	3	7	8	1
345	TRUE	FALSE	myc-induced nuclear antigen [Mus musculus]	gi|256355182 (+1)	54 kDa			unknown	7	4	6	4	0	0	0	2
346	TRUE	FALSE	guanine nucleotide-binding protein G(I)/G(S)/G(T) subunit beta-2 [Mus musculus]	gi|13937391 (+1)	37 kDa	TRUE		unknown	0	0	0	0	9	2	10	4
347	TRUE	FALSE	unnamed protein product [Mus musculus]	gi|74203035	69 kDa			unknown	0	0	0	0	11	9	5	9
348	TRUE	FALSE	heterogeneous nuclear ribonucleoprotein D-like [Mus musculus]	gi|148664250 (+1)	46 kDa	TRUE		unknown	4	5	5	6	3	4	5	4
349	TRUE	FALSE	RecName: Full=Glycosylated Gag polyprotein; Short=Pr80gag; AltName: Full=Glyco-gag; AltName: Full=gp80gag; Contains: RecName: Full=Nextended-MA-p12; Contains: RecName: Full=CA-NC	gi|75605643	71 kDa			unknown	7	3	5	4	6	5	7	4
350	TRUE	FALSE	mCG112980, isoform CRA_b [Mus musculus]	gi|148667873 (+2)	14 kDa			unknown	3	6	3	2	4	3	2	2
351	TRUE	FALSE	60S ribosomal protein L35a [Rattus norvegicus]	gi|10863991 (+3)	13 kDa			unknown	2	2	1	1	0	1	1	1
352	TRUE	FALSE	U3 small nucleolar RNA-interacting protein 2 [Mus musculus]	gi|21704248	52 kDa			unknown	7	1	2	4	3	6	1	2
353	TRUE	FALSE	filamin-A [Mus musculus]	gi|125347376 (+5)	280 kDa			unknown	2	2	2	4	5	5	3	9
354	TRUE	FALSE	nucleolar GTP-binding protein 2 [Mus musculus]	gi|240120093 (+4)	83 kDa			unknown	0	4	0	2	6	10	8	9
355	TRUE	FALSE	mCG115615, isoform CRA_a [Mus musculus]	gi|148671903 (+2)	257 kDa			unknown	0	0	0	0	6	11	10	4
356	TRUE	FALSE	putative methyltransferase NSUN5 [Mus musculus]	gi|154146245 (+2)	51 kDa			unknown	6	9	5	6	6	6	6	1
357	TRUE	FALSE	fusion, derived from t(12;16) malignant liposarcoma (human), isoform CRA_b [Mus musculus]	gi|148685669 (+5)	51 kDa			unknown	5	5	2	0	4	2	5	2
358	TRUE	FALSE	poly A binding protein, cytoplasmic 4 [Mus musculus]	gi|126541010 (+5)	69 kDa	TRUE		unknown	4	3	0	2	2	2	1	2
359	TRUE	FALSE	DEAD (Asp-Glu-Ala-Asp) box polypeptide 46 [Mus musculus]	gi|148709275 (+3)	109 kDa			unknown	6	3	5	2	4	1	11	0
360	TRUE	FALSE	RecName: Full=DNA ligase 3; AltName: Full=DNA ligase III; AltName: Full=Polydeoxyribonucleotide synthase [ATP] 3	gi|3913496 (+2)	113 kDa			unknown	4	11	2	7	0	1	2	0
361	TRUE	FALSE	eukaryotic translation initiation factor 2 subunit 3, X-linked [Mus musculus]	gi|6753738 (+1)	51 kDa			unknown	3	2	5	12	2	0	2	7
362	TRUE	FALSE	heterogeneous nuclear ribonucleoprotein D0 isoform a [Mus musculus]	gi|116256512 (+2)	38 kDa	TRUE		unknown	2	7	8	7	4	5	5	8
363	TRUE	FALSE	mCG2315, isoform CRA_a [Mus musculus]	gi|148684990 (+5)	13 kDa			unknown	7	6	5	4	5	6	6	6
364	TRUE	FALSE	unnamed protein product [Mus musculus]	gi|12847619 (+6)	40 kDa			unknown	2	2	2	2	4	3	2	4
365	TRUE	FALSE	IK cytokine [Mus musculus]	gi|148664759 (+3)	66 kDa			unknown	6	4	6	1	6	4	6	2
366	TRUE	FALSE	40S ribosomal protein S21 [Mus musculus]	gi|21536222 (+1)	9 kDa			unknown	6	8	9	10	4	1	0	2
367	TRUE	FALSE	DnaJ (Hsp40) homolog, subfamily C, member 13 [Mus musculus]	gi|247494234 (+1)	254 kDa			unknown	0	2	0	3	5	9	7	16
368	TRUE	FALSE	unnamed protein product [Mus musculus]	gi|26327531 (+2)	101 kDa			unknown	0	1	0	2	7	5	5	6
369	TRUE	FALSE	ATPase, H+ transporting, lysosomal V1 subunit H [Mus musculus]	gi|14318722 (+1)	56 kDa			unknown	0	0	0	0	7	12	9	3
370	TRUE	FALSE	ribosome biogenesis protein WDR12 [Mus musculus]	gi|10946614 (+1)	47 kDa			unknown	0	0	0	0	3	10	4	5
371	TRUE	FALSE	ATP synthase, H+ transporting, mitochondrial F1 complex, alpha subunit, isoform 1, isoform CRA_e [Mus musculus]	gi|148677501 (+5)	55 kDa			unknown	0	0	0	3	5	2	7	19
372	TRUE	FALSE	mitochondrial import receptor subunit TOM40 homolog [Mus musculus]	gi|157909797 (+1)	38 kDa			unknown	0	0	0	2	9	6	5	10
373	TRUE	FALSE	cirrhosis, autosomal recessive 1A (human) [Mus musculus]	gi|148679439 (+3)	72 kDa			unknown	0	0	0	0	8	7	8	6
374	TRUE	FALSE	keratin, type I cytoskeletal 10 [Mus musculus]	gi|112983636 (+5)	57 kDa	TRUE		unknown	6	6	8	4	4	5	4	3
375	TRUE	FALSE	H/ACA ribonucleoprotein complex subunit 2 [Mus musculus]	gi|13386120	17 kDa			unknown	6	7	5	7	3	4	4	4
376	TRUE	FALSE	RNA polymerase I largest subunit [Mus musculus]	gi|2330007 (+2)	194 kDa			unknown	4	6	2	2	6	6	8	5
377	TRUE	FALSE	heterogeneous nuclear ribonucleoprotein F [Mus musculus]	gi|19527048 (+2)	46 kDa	TRUE		unknown	3	4	4	4	5	9	9	5
378	TRUE	FALSE	mKIAA0169 protein [Mus musculus]	gi|37359810 (+1)	197 kDa			unknown	0	1	0	1	8	11	4	0
379	TRUE	FALSE	MKI67 FHA domain-interacting nucleolar phosphoprotein [Mus musculus]	gi|224809384 (+1)	36 kDa			unknown	0	0	0	0	10	7	6	9
380	TRUE	FALSE	aquarius [Mus musculus]	gi|123123505 (+5)	162 kDa			unknown	4	4	3	5	4	4	3	4
381	TRUE	FALSE	unnamed protein product [Mus musculus]	gi|12839363 (+3)	44 kDa			unknown	3	6	2	5	6	5	6	5
382	TRUE	FALSE	60S ribosomal protein L32 [Homo sapiens]	gi|4506635 (+1)	16 kDa			unknown	4	6	4	6	5	2	4	2
383	TRUE	FALSE	scaffold attachment factor B2, isoform CRA_b [Mus musculus]	gi|148706226 (+2)	114 kDa	TRUE		unknown	3	2	0	1	8	8	7	6
384	TRUE	FALSE	unnamed protein product [Mus musculus]	gi|12847562 (+2)	50 kDa			unknown	14	4	4	0	2	1	2	0
385	TRUE	FALSE	protein SON [Mus musculus]	gi|124358955 (+2)	266 kDa			unknown	0	0	0	0	10	8	7	14
386	TRUE	FALSE	eukaryotic translation initiation factor 3 subunit H [Mus musculus]	gi|18079341 (+1)	40 kDa			unknown	8	2	5	2	2	2	1	2
387	TRUE	FALSE	PREDICTED: 40S ribosomal protein S13-like [Mus musculus]	gi|149257815 (+3)	17 kDa			unknown	7	3	6	0	5	5	4	6
388	TRUE	FALSE	NOP16 nucleolar protein homolog (yeast) [Mus musculus]	gi|15126561 (+2)	21 kDa			unknown	5	4	1	2	3	2	3	0
389	TRUE	FALSE	putative histone deacetylase [Mus musculus]	gi|2347180 (+1)	55 kDa	TRUE		unknown	0	6	1	2	4	5	5	4
390	TRUE	FALSE	DEAD (Asp-Glu-Ala-Asp) box polypeptide 51 [Mus musculus]	gi|148688064 (+2)	70 kDa			unknown	0	0	0	2	4	5	3	1
391	TRUE	FALSE	hematopoietic cell specific Lyn substrate 1 [Mus musculus]	gi|148665533 (+2)	56 kDa			unknown	7	7	8	0	3	0	3	0
392	TRUE	FALSE	mitochondrial carrier homolog 2 (C. elegans) [Mus musculus]	gi|123213332 (+6)	32 kDa			unknown	0	0	0	0	6	6	5	5
393	TRUE	FALSE	block of proliferation 1 [Mus musculus]	gi|148697620 (+4)	80 kDa			unknown	0	0	0	0	4	5	5	4
394	TRUE	FALSE	unnamed protein product [Mus musculus]	gi|12836870 (+1)	19 kDa			unknown	3	2	2	1	2	5	3	2
395	TRUE	FALSE	interferon-related developmental regulator 2 [Mus musculus]	gi|13385396 (+1)	48 kDa			unknown	6	7	2	2	4	3	0	2
396	TRUE	FALSE	unnamed protein product [Mus musculus]	gi|1334149 (+5)	56 kDa			unknown	6	3	7	6	4	4	4	4
397	TRUE	FALSE	mCG134114, isoform CRA_b [Mus musculus]	gi|148685558 (+3)	41 kDa			unknown	6	8	7	6	2	3	3	4
398	TRUE	FALSE	zinc finger CCCH domain-containing protein 18 isoform b [Mus musculus]	gi|71725355 (+1)	106 kDa			unknown	4	7	3	4	2	2	2	1
399	TRUE	FALSE	Keratin 2 [Mus musculus]	gi|111308159 (+4)	71 kDa	TRUE		unknown	7	4	7	5	4	3	3	3
400	TRUE	FALSE	mCG2065, isoform CRA_a [Mus musculus]	gi|148710170 (+2)	56 kDa			unknown	4	11	0	4	3	7	5	0
401	TRUE	FALSE	inner centromere protein [Mus musculus]	gi|153792192 (+3)	101 kDa			unknown	0	0	0	2	6	8	7	5
402	TRUE	FALSE	cytochrome b-245 heavy chain [Mus musculus]	gi|161333819 (+2)	65 kDa			unknown	0	0	0	0	6	10	5	5
403	TRUE	FALSE	nuclear pore complex protein Nup155 [Mus musculus]	gi|165932389 (+2)	155 kDa			unknown	0	0	0	0	7	11	9	4
404	TRUE	FALSE	alpha-centractin [Homo sapiens]	gi|5031569	43 kDa	TRUE		unknown	4	6	6	4	3	3	4	2
405	TRUE	FALSE	DNA methyltransferase 3A [Mus musculus]	gi|13938621 (+1)	102 kDa			unknown	2	2	0	2	3	5	4	6
406	TRUE	FALSE	zinc finger CCCH domain-containing protein 11A [Mus musculus]	gi|115270986 (+3)	86 kDa			unknown	5	2	1	0	10	7	6	2
407	TRUE	FALSE	ribosomal protein L19 [Mus musculus]	gi|198643 (+2)	23 kDa			unknown	3	4	4	4	4	6	5	4
408	TRUE	FALSE	splicing factor 3B subunit 4 [Mus musculus]	gi|23346437	44 kDa			unknown	10	5	5	5	3	6	3	2
409	TRUE	FALSE	EMG1 nucleolar protein homolog (S. cerevisiae), isoform CRA_b [Mus musculus]	gi|148667332 (+1)	27 kDa			unknown	2	0	5	5	4	3	2	3
410	TRUE	FALSE	DNA-binding protein A short isoform [Mus musculus]	gi|20806532	31 kDa	TRUE		unknown	7	5	8	2	5	4	4	2
411	TRUE	FALSE	RecName: Full=Ras GTPase-activating-like protein IQGAP1	gi|13959396 (+3)	189 kDa			unknown	3	5	5	5	8	3	7	0
412	TRUE	FALSE	brain acid soluble protein 1 [Mus musculus]	gi|45598372	22 kDa			unknown	2	1	4	0	5	0	21	1
413	TRUE	FALSE	EBNA1 binding protein 2, isoform CRA_a [Mus musculus]	gi|148698540 (+2)	38 kDa			unknown	0	0	0	0	5	8	5	6
414	TRUE	FALSE	oxysterol-binding protein-like protein 8 isoform a [Mus musculus]	gi|51243034 (+1)	101 kDa			unknown	0	5	0	0	7	8	8	5
415	TRUE	FALSE	RecName: Full=Ran GTPase-activating protein 1; Short=RanGAP1	gi|1172923 (+6)	64 kDa			unknown	1	0	0	0	14	2	11	0
416	TRUE	FALSE	ras GTPase-activating protein-binding protein 2 isoform b [Mus musculus]	gi|124248570 (+3)	51 kDa	TRUE		unknown	6	1	1	2	3	2	2	0
417	TRUE	FALSE	unnamed protein product [Mus musculus]	gi|26354855 (+2)	19 kDa			unknown	4	6	4	7	6	3	2	3
418	TRUE	FALSE	unnamed protein product [Mus musculus]	gi|12845066 (+3)	20 kDa	TRUE		unknown	5	2	2	2	5	8	6	6
419	TRUE	FALSE	nonsense mRNA reducing factor 1 NORF1 [Mus musculus]	gi|12836885 (+4)	123 kDa			unknown	2	4	2	4	3	3	3	5
420	TRUE	FALSE	UTP18, small subunit (SSU) processome component, homolog (yeast), isoform CRA_b [Mus musculus]	gi|148683955 (+1)	61 kDa			unknown	0	1	0	0	4	5	6	6
421	TRUE	FALSE	poly(rC)-binding protein 1 [Mus musculus]	gi|6754994	37 kDa	TRUE		unknown	1	2	2	1	8	9	10	4
422	TRUE	FALSE	high mobility group protein HMGI-C [Mus musculus]	gi|6754210	12 kDa			unknown	7	9	4	8	0	0	2	2
423	TRUE	FALSE	prohibitin 2 [Homo sapiens]	gi|119609105 (+1)	32 kDa			unknown	0	0	0	4	5	4	4	15
424	TRUE	FALSE	mKIAA0187 protein [Mus musculus]	gi|37359828 (+1)	146 kDa			unknown	0	0	0	0	6	7	8	6
425	TRUE	FALSE	glutamate carboxypeptidase II [Amycolatopsis mediterranei U32]	gi|300782178 (+1)	51 kDa			unknown	0	0	0	0	2	1	2	0
426	TRUE	FALSE	40S ribosomal protein S27 [Homo sapiens]	gi|4506711	9 kDa			unknown	4	4	4	3	6	2	2	2
427	TRUE	FALSE	damage-specific DNA binding protein 1 [Mus musculus]	gi|5353754 (+4)	127 kDa			unknown	3	2	2	2	4	7	2	4
428	TRUE	FALSE	U2 small nuclear ribonucleoprotein B'' [Mus musculus]	gi|23956110	25 kDa	TRUE		unknown	4	3	3	4	4	0	2	1
429	TRUE	FALSE	mCG129641 [Mus musculus]	gi|148666032 (+5)	12 kDa			unknown	3	4	6	10	1	2	2	0
430	TRUE	FALSE	heat shock protein HSP 90-beta [Mus musculus]	gi|40556608 (+1)	83 kDa			unknown	0	0	0	0	6	7	8	4
431	TRUE	FALSE	exosome component 10 [Mus musculus]	gi|123226358 (+12)	83 kDa			unknown	3	2	4	3	3	2	3	0
432	TRUE	FALSE	Mphosph10 protein [Mus musculus]	gi|118142852 (+2)	69 kDa			unknown	1	1	0	0	3	7	4	2
433	TRUE	FALSE	nucleolar protein 14 [Mus musculus]	gi|114158701 (+1)	99 kDa			unknown	4	0	0	0	5	8	4	5
434	TRUE	FALSE	Dhm1 protein [Mus musculus]	gi|1060921 (+3)	108 kDa			unknown	2	1	0	0	5	3	8	2
435	TRUE	FALSE	RecName: Full=Dolichyl-diphosphooligosaccharide--protein glycosyltransferase 48 kDa subunit; Short=DDOST 48 kDa subunit; Short=Oligosaccharyl transferase 48 kDa subunit; Flags: Precursor	gi|22256949 (+3)	49 kDa			unknown	0	0	0	3	3	4	6	9
436	TRUE	FALSE	U3 small nucleolar RNA-associated protein 15 homolog [Mus musculus]	gi|30725776 (+1)	59 kDa			unknown	0	0	0	0	5	10	3	8
437	TRUE	FALSE	beta tubulin [Pythium attrantheridium]	gi|157087493 (+7)	34 kDa	TRUE		unknown	0	1	0	3	0	9	8	8
438	TRUE	FALSE	capping protein (actin filament) muscle Z-line, alpha 2, isoform CRA_a [Mus musculus]	gi|148681931 (+3)	25 kDa	TRUE		unknown	1	3	1	4	5	1	3	1
439	TRUE	FALSE	Fanconi anemia group I protein homolog [Mus musculus]	gi|126722700	149 kDa			unknown	3	2	0	4	6	4	8	4
440	TRUE	FALSE	unnamed protein product [Mus musculus]	gi|26346725 (+2)	52 kDa			unknown	0	5	2	4	5	6	6	4
441	TRUE	FALSE	kinectin [Mus musculus]	gi|144922638 (+2)	153 kDa			unknown	0	7	0	2	8	7	6	0
442	TRUE	FALSE	nucleoporin Nup37 [Mus musculus]	gi|21312212 (+1)	37 kDa			unknown	0	0	0	3	6	6	8	6
443	TRUE	FALSE	transformation/transcription domain-associated protein [Mus musculus]	gi|124486949 (+1)	436 kDa			unknown	0	0	0	0	8	7	4	3
444	TRUE	FALSE	60S ribosome subunit biogenesis protein NIP7 homolog isoform 1 [Mus musculus]	gi|257153336	20 kDa			unknown	3	2	2	2	7	3	3	2
445	TRUE	FALSE	SWI/SNF-related matrix-associated actin-dependent regulator chromatin subfamily E member 1 [Mus musculus]	gi|10181166 (+2)	47 kDa			unknown	2	4	0	4	4	3	4	6
446	TRUE	FALSE	activated RNA polymerase II transcriptional coactivator p15 [Mus musculus]	gi|6755364 (+1)	14 kDa			unknown	1	3	8	10	2	2	2	1
447	TRUE	FALSE	arginyl-tRNA synthetase, cytoplasmic [Mus musculus]	gi|262118273 (+2)	76 kDa	TRUE		unknown	7	4	0	9	4	2	1	5
448	TRUE	FALSE	structural maintenance of chromosomes protein 1A [Mus musculus]	gi|258613892	143 kDa			unknown	2	0	0	1	7	3	5	4
449	TRUE	FALSE	guanine nucleotide binding protein, alpha inhibiting 3, isoform CRA_a [Mus musculus]	gi|148670001 (+3)	42 kDa	TRUE		unknown	2	0	0	0	6	4	6	4
450	TRUE	FALSE	zinc finger RNA binding protein [Mus musculus]	gi|148671325 (+1)	114 kDa			unknown	4	15	0	9	2	2	0	0
451	TRUE	FALSE	unnamed protein product [Mus musculus]	gi|12846275 (+4)	16 kDa			unknown	4	2	4	1	2	2	2	2
452	TRUE	FALSE	parafibromin [Mus musculus]	gi|22122445	61 kDa			unknown	6	4	3	3	6	3	1	2
453	TRUE	FALSE	keratin, type II cytoskeletal 1 [Mus musculus]	gi|126116585 (+1)	66 kDa	TRUE		unknown	4	3	7	3	2	2	2	4
454	TRUE	FALSE	Dhx30 protein [Mus musculus]	gi|13278588 (+5)	104 kDa			unknown	1	5	0	2	5	5	6	4
455	TRUE	FALSE	mCG118515 [Mus musculus]	gi|148709381 (+3)	29 kDa			unknown	3	2	2	2	5	3	5	2
456	TRUE	FALSE	DDB1- and CUL4-associated factor 13 [Mus musculus]	gi|168480115	51 kDa			unknown	0	2	1	0	6	6	4	5
457	TRUE	FALSE	protein virilizer homolog [Mus musculus]	gi|124487145 (+4)	207 kDa			unknown	0	0	0	0	3	4	4	2
458	TRUE	FALSE	ribosomal RNA processing protein 1 homolog A [Mus musculus]	gi|117676367 (+1)	55 kDa			unknown	0	0	0	0	5	8	5	5
459	TRUE	FALSE	vaccinia related kinase 1, isoform CRA_b [Mus musculus]	gi|148686794 (+8)	52 kDa			unknown	9	0	12	0	0	0	0	0
460	TRUE	FALSE	mCG8461, isoform CRA_c [Mus musculus]	gi|148684042 (+1)	30 kDa			unknown	0	0	0	0	6	1	3	17
461	TRUE	FALSE	hypothetical protein LOC73212 [Mus musculus]	gi|146134371	22 kDa			unknown	5	5	5	5	3	3	3	0
462	TRUE	FALSE	la-related protein 7 [Mus musculus]	gi|110665742	65 kDa			unknown	1	5	0	10	5	3	3	3
463	TRUE	FALSE	signal sequence receptor, alpha [Mus musculus]	gi|148708984 (+4)	29 kDa			unknown	2	4	1	4	4	4	4	6
464	TRUE	FALSE	eukaryotic translation initiation factor 3 subunit F [Mus musculus]	gi|225637531 (+5)	38 kDa			unknown	5	2	5	2	5	2	1	0
465	TRUE	FALSE	integrator complex subunit 3, isoform CRA_a [Mus musculus]	gi|148683194 (+4)	119 kDa			unknown	4	2	0	1	5	8	3	0
466	TRUE	FALSE	lamin-B2 [Mus musculus]	gi|113195686 (+2)	67 kDa	TRUE		unknown	0	4	0	2	6	5	6	0
467	TRUE	FALSE	probable dimethyladenosine transferase [Mus musculus]	gi|21313560 (+1)	35 kDa			unknown	7	2	5	3	0	0	0	0
468	TRUE	FALSE	ATP-dependent RNA helicase DDX39 [Mus musculus]	gi|38372907 (+3)	49 kDa	TRUE		unknown	3	1	3	2	6	3	5	4
469	TRUE	FALSE	ruvB-like 2 [Mus musculus]	gi|6755382 (+1)	51 kDa			unknown	3	2	2	2	3	3	2	4
470	TRUE	FALSE	CCAAT/enhancer-binding protein beta [Mus musculus]	gi|6753404	31 kDa			unknown	2	0	0	0	6	6	7	6
471	TRUE	FALSE	probable ATP-dependent RNA helicase DDX10 [Mus musculus]	gi|189491668 (+3)	101 kDa			unknown	0	0	0	0	2	7	4	4
472	TRUE	FALSE	guanine nucleotide-binding protein G(i) subunit alpha-2 [Mus musculus]	gi|41054806	40 kDa	TRUE		unknown	0	0	0	0	5	3	7	8
473	TRUE	FALSE	serine/arginine-rich protein specific kinase 1 [Mus musculus]	gi|148690635 (+4)	71 kDa			unknown	3	4	2	2	2	2	2	3
474	TRUE	FALSE	pre-rRNA-processing protein TSR1 homolog [Mus musculus]	gi|126506294 (+3)	92 kDa			unknown	5	2	5	3	4	3	2	2
475	TRUE	FALSE	cleavage and polyadenylation specific factor 1, isoform CRA_a [Mus musculus]	gi|148697642 (+3)	158 kDa			unknown	0	2	0	2	6	5	7	1
476	TRUE	FALSE	eukaryotic translation initiation factor 3 subunit J [Mus musculus]	gi|124244040 (+3)	29 kDa			unknown	8	2	4	2	2	2	2	0
477	TRUE	FALSE	LAS1-like (S. cerevisiae), isoform CRA_a [Mus musculus]	gi|148682278 (+3)	54 kDa			unknown	0	0	0	0	5	6	4	4
478	TRUE	FALSE	mCG141545, isoform CRA_b [Mus musculus]	gi|148679578 (+8)	69 kDa			unknown	6	2	2	2	2	1	1	2
479	TRUE	FALSE	cleavage stimulation factor subunit 3 isoform 1 [Mus musculus]	gi|21704042 (+1)	83 kDa			unknown	6	4	4	2	3	2	3	0
480	TRUE	FALSE	Supt6h [Mus musculus]	gi|1401057 (+1)	199 kDa			unknown	2	1	0	3	1	2	0	1
481	TRUE	FALSE	DEAD (Asp-Glu-Ala-Asp) box polypeptide 24, isoform CRA_a [Mus musculus]	gi|148686887 (+2)	106 kDa			unknown	0	0	0	2	2	4	4	7
482	TRUE	FALSE	eukaryotic translation initiation factor 2 subunit 1 [Rattus norvegicus]	gi|9506571	36 kDa			unknown	4	0	4	14	0	0	0	1
483	TRUE	FALSE	KH domain-containing, RNA-binding, signal transduction-associated protein 1 [Mus musculus]	gi|110626031 (+3)	48 kDa			unknown	0	2	3	1	2	1	2	0
484	TRUE	FALSE	recombining binding protein suppressor of hairless isoform 3 [Mus musculus]	gi|124286785 (+6)	54 kDa			unknown	0	4	1	2	4	3	1	1
485	TRUE	FALSE	cofilin-1 [Mus musculus]	gi|6680924	19 kDa			unknown	4	3	4	3	2	0	4	1
486	TRUE	FALSE	mCG7617, isoform CRA_a [Mus musculus]	gi|148670722 (+2)	14 kDa			unknown	5	3	6	8	2	0	1	2
487	TRUE	FALSE	microtubule-actin crosslinking factor 1 [Mus musculus]	gi|123244271 (+2)	832 kDa	TRUE		unknown	0	1	0	2	3	5	7	4
488	TRUE	FALSE	regulation of nuclear pre-mRNA domain-containing protein 2 [Mus musculus]	gi|124486841 (+2)	157 kDa			unknown	2	6	0	2	4	5	5	0
489	TRUE	FALSE	bromodomain containing 3, isoform CRA_b [Mus musculus]	gi|148676419 (+2)	80 kDa	TRUE		unknown	5	5	4	5	0	0	0	1
490	TRUE	FALSE	transmembrane protein 43 [Mus musculus]	gi|21311891	45 kDa			unknown	0	0	0	0	0	5	1	4
491	TRUE	FALSE	serine/threonine-protein phosphatase PP1-gamma catalytic subunit [Rattus norvegicus]	gi|11968062 (+4)	37 kDa	TRUE		unknown	2	4	2	3	3	4	2	1
492	TRUE	FALSE	transformer-2 protein homolog alpha [Mus musculus]	gi|111160869 (+5)	33 kDa	TRUE		unknown	3	0	3	4	4	3	3	2
493	TRUE	FALSE	nipped-B-like protein isoform A [Mus musculus]	gi|49169845 (+1)	315 kDa			unknown	1	3	0	2	3	5	2	2
494	TRUE	FALSE	signal sequence receptor, delta, isoform CRA_a [Mus musculus]	gi|148697927 (+2)	12 kDa			unknown	0	4	0	3	3	3	1	2
495	TRUE	FALSE	peptidyl prolyl isomerase H [Mus musculus]	gi|123228024 (+5)	17 kDa			unknown	4	4	3	2	1	1	2	1
496	TRUE	FALSE	LOC100145026 protein [Xenopus (Silurana) tropicalis]	gi|165971149 (+4)	15 kDa			unknown	2	1	0	0	3	3	1	0
497	TRUE	FALSE	RecName: Full=Elongation factor 1-delta; Short=EF-1-delta	gi|13124192 (+3)	31 kDa			unknown	3	6	4	4	4	0	2	0
498	TRUE	FALSE	myosin-Ic isoform a [Mus musculus]	gi|124494242 (+5)	120 kDa			unknown	2	4	3	3	4	4	4	2
499	TRUE	FALSE	put. beta-actin (aa 27-375) [Mus musculus]	gi|49868	39 kDa	TRUE		unknown	4	3	3	2	2	4	4	4
500	TRUE	FALSE	RecName: Full=La-related protein 1; AltName: Full=La ribonucleoprotein domain family member 1	gi|147744571 (+1)	121 kDa			unknown	5	3	0	1	3	0	2	0
501	TRUE	FALSE	transposase, IS30 family protein [Streptomyces bingchenggensis BCW-1]	gi|297154559	21 kDa			unknown	0	0	0	1	0	0	1	0
502	TRUE	FALSE	unnamed protein product [Mus musculus]	gi|12835698 (+3)	14 kDa			unknown	3	1	3	2	3	4	4	4
503	TRUE	FALSE	serum response factor-binding protein 1 [Mus musculus]	gi|148540184 (+3)	49 kDa			unknown	1	4	0	2	2	3	3	2
504	TRUE	FALSE	Chain A, Structural Basis Of Pp2a And Sgo Interaction	gi|259090165 (+3)	65 kDa			unknown	3	2	0	1	3	2	4	0
505	TRUE	FALSE	eukaryotic translation initiation factor 3, subunit 7 (zeta), isoform CRA_c [Mus musculus]	gi|148697712 (+3)	64 kDa			unknown	11	2	2	0	4	2	2	0
506	TRUE	FALSE	RecName: Full=DNA-directed RNA polymerase II subunit RPB1; Short=RNA polymerase II subunit B1; AltName: Full=DNA-directed RNA polymerase II subunit A; AltName: Full=DNA-directed RNA polymerase III largest subunit	gi|133327 (+2)	217 kDa			unknown	0	1	0	0	5	6	4	2
507	TRUE	FALSE	alpha thalassemia/mental retardation syndrome X-linked homolog (human) [Mus musculus]	gi|148682121 (+2)	273 kDa			unknown	0	0	0	0	2	2	4	2
508	TRUE	FALSE	RNA 3'-terminal phosphate cyclase-like protein [Mus musculus]	gi|10946950	41 kDa			unknown	0	0	0	0	7	3	7	5
509	TRUE	FALSE	retinoblastoma-binding protein mRbAp48 [Mus musculus]	gi|1016275 (+2)	52 kDa	TRUE		unknown	1	2	2	0	3	1	2	0
510	TRUE	FALSE	protein transport protein Sec61 subunit beta [Mus musculus]	gi|13324684	10 kDa			unknown	2	2	1	2	4	4	3	4
511	TRUE	FALSE	Nucleolar complex associated 4 homolog (S. cerevisiae) [Mus musculus]	gi|19354321 (+1)	59 kDa			unknown	3	0	1	2	3	1	2	0
512	TRUE	FALSE	mCG2108 [Mus musculus]	gi|148678805 (+4)	7 kDa			unknown	1	0	0	0	1	2	1	1
513	TRUE	FALSE	histone deacetylase complex subunit SAP18 [Mus musculus]	gi|215490074 (+1)	20 kDa			unknown	1	1	1	1	1	2	0	0
514	TRUE	FALSE	coiled-coil domain containing 86 [Mus musculus]	gi|148709450 (+3)	47 kDa			unknown	1	2	1	0	0	5	3	1
515	TRUE	FALSE	splicing factor 3A subunit 2 [Mus musculus]	gi|158749553	51 kDa			unknown	0	1	1	0	2	0	0	0
516	TRUE	FALSE	mCG5378 [Mus musculus]	gi|148697420 (+1)	17 kDa			unknown	2	3	4	2	2	2	2	2
517	TRUE	FALSE	casein kinase 2, beta polypeptide, isoform CRA_a [Homo sapiens]	gi|119623877 (+2)	15 kDa			unknown	3	4	3	6	0	0	0	1
518	TRUE	FALSE	polycomb protein EED [Mus musculus]	gi|11230770 (+3)	50 kDa			unknown	0	2	0	3	1	1	1	0
519	TRUE	FALSE	nucleoplasmin-3 [Mus musculus]	gi|6679110 (+1)	19 kDa			unknown	3	3	4	3	2	0	3	0
520	TRUE	FALSE	unnamed protein product [Mus musculus]	gi|12835959 (+4)	66 kDa			unknown	1	1	1	0	5	1	6	0
521	TRUE	FALSE	unnamed protein product [Mus musculus]	gi|12849020 (+5)	34 kDa			unknown	2	3	3	2	4	1	4	4
522	TRUE	FALSE	unknown [Mus musculus]	gi|5566087 (+1)	27 kDa	TRUE		unknown	0	1	0	2	2	2	3	2
523	TRUE	FALSE	polymerase (DNA-directed), delta interacting protein 3, isoform CRA_a [Mus musculus]	gi|148672533 (+6)	46 kDa			unknown	6	2	5	2	5	0	3	0
524	TRUE	FALSE	RecName: Full=Phenylalanyl-tRNA synthetase beta chain; AltName: Full=Phenylalanine--tRNA ligase beta chain; Short=PheRS	gi|12644592 (+6)	66 kDa			unknown	3	5	1	5	0	0	0	2
525	TRUE	FALSE	Ccnl1 protein [Mus musculus]	gi|133778031 (+6)	17 kDa			unknown	4	4	0	2	4	3	4	1
526	TRUE	FALSE	unnamed protein product [Mus musculus]	gi|26344986 (+1)	41 kDa			unknown	3	6	7	8	0	0	0	0
527	TRUE	FALSE	Nup107 protein [Mus musculus]	gi|13435556 (+4)	91 kDa			unknown	0	0	0	0	5	7	5	5
528	TRUE	FALSE	unnamed protein product [Mus musculus]	gi|12836153 (+2)	72 kDa			unknown	0	0	0	0	2	5	3	4
529	TRUE	FALSE	TPX2, microtubule-associated protein homolog (Xenopus laevis), isoform CRA_c [Mus musculus]	gi|148674050 (+6)	91 kDa			unknown	0	0	0	0	4	4	6	0
530	TRUE	FALSE	tyrosine-protein kinase Lyn isoform B [Mus musculus]	gi|161760634 (+5)	56 kDa			unknown	0	0	0	0	7	0	12	1
531	TRUE	FALSE	serine/arginine-rich splicing factor 10 isoform 2 [Homo sapiens]	gi|16905517 (+8)	31 kDa			unknown	3	1	1	2	4	3	2	2
532	TRUE	FALSE	Jtv1-pending protein [Mus musculus]	gi|20071244 (+3)	35 kDa			unknown	0	3	0	2	3	0	0	0
533	TRUE	FALSE	serine/arginine-rich splicing factor 4 [Mus musculus]	gi|165377173 (+1)	56 kDa	TRUE		unknown	2	4	2	3	2	2	2	2
534	TRUE	FALSE	protein transport protein Sec61 subunit alpha isoform 1 [Homo sapiens]	gi|7019415 (+1)	52 kDa			unknown	1	2	0	2	2	2	1	0
535	TRUE	FALSE	capping protein (actin filament) muscle Z-line, beta [Mus musculus]	gi|123229612 (+3)	34 kDa			unknown	2	1	0	2	1	1	2	0
536	TRUE	FALSE	mCG23139 [Mus musculus]	gi|148690808 (+6)	45 kDa			unknown	0	3	0	2	1	2	4	1
537	TRUE	FALSE	ribosomal RNA-processing protein 7 homolog A [Mus musculus]	gi|257467556 (+2)	32 kDa			unknown	1	2	0	1	4	5	6	0
538	TRUE	FALSE	G patch domain-containing protein 4 [Mus musculus]	gi|160948592	47 kDa			unknown	0	4	0	5	1	2	2	4
539	TRUE	FALSE	PREDICTED: protein LLP homolog [Mus musculus]	gi|149270995 (+2)	15 kDa			unknown	4	0	1	2	3	0	2	0
540	TRUE	FALSE	catenin, beta like 1 [Mus musculus]	gi|148674298 (+6)	65 kDa			unknown	5	3	2	5	0	0	2	0
541	TRUE	FALSE	MMRING3.1.1 [Mus musculus]	gi|2995269 (+2)	83 kDa			unknown	4	4	2	4	2	0	2	0
542	TRUE	FALSE	RIKEN cDNA C230096C10, isoform CRA_a [Mus musculus]	gi|148681360 (+3)	110 kDa			unknown	0	0	0	1	2	5	2	9
543	TRUE	FALSE	enhancer of mRNA decapping 4, isoform CRA_a [Mus musculus]	gi|148679377 (+2)	152 kDa			unknown	0	0	0	0	3	7	4	0
544	TRUE	FALSE	Pbrm1 protein [Mus musculus]	gi|116284015 (+4)	105 kDa			unknown	0	2	0	0	1	3	0	1
545	TRUE	FALSE	RNA-binding protein PNO1 [Mus musculus]	gi|13384846	27 kDa			unknown	3	0	3	0	3	0	1	0
546	TRUE	FALSE	histone acetyltransferase MYST2 isoform 1 [Mus musculus]	gi|303521965 (+5)	71 kDa			unknown	1	6	2	7	3	0	0	1
547	TRUE	FALSE	signal recognition particle 68 [Mus musculus]	gi|123263875 (+2)	66 kDa			unknown	4	9	0	2	0	0	0	0
548	TRUE	FALSE	transcriptional regulator, SIN3A (yeast), isoform CRA_b [Mus musculus]	gi|148693937 (+9)	127 kDa			unknown	0	0	0	1	4	5	5	0
549	TRUE	FALSE	Zinc finger protein 593 [Mus musculus]	gi|13097465 (+1)	13 kDa			unknown	6	4	5	1	0	0	0	0
550	TRUE	FALSE	Sqstm1 protein [Mus musculus]	gi|13543730 (+1)	44 kDa			unknown	0	0	0	0	0	5	3	3
551	TRUE	FALSE	exosome component 4, isoform CRA_b [Mus musculus]	gi|148697598 (+2)	29 kDa			unknown	2	2	2	1	1	0	2	4
552	TRUE	FALSE	60S ribosomal protein L35 [Mus musculus]	gi|13385044	15 kDa			unknown	2	2	2	0	2	2	1	2
553	TRUE	FALSE	RecName: Full=Protein KRI1 homolog	gi|156630946 (+2)	83 kDa			unknown	2	3	0	2	3	4	3	2
554	TRUE	FALSE	unnamed protein product [Mus musculus]	gi|12854476 (+2)	40 kDa			unknown	0	3	1	4	1	2	2	3
555	TRUE	FALSE	ribosome biogenesis protein NSA2 homolog [Rattus norvegicus]	gi|128485562 (+2)	30 kDa			unknown	2	2	0	2	2	3	4	3
556	TRUE	FALSE	structural maintenance of chromosomes flexible hinge domain-containing protein 1 [Mus musculus]	gi|148839318	226 kDa			unknown	0	2	0	2	1	2	2	2
557	TRUE	FALSE	SUN domain-containing protein 2 [Mus musculus]	gi|168693641 (+5)	78 kDa			unknown	0	1	0	1	2	6	3	3
558	TRUE	FALSE	mCG4849 [Mus musculus]	gi|148691154 (+5)	153 kDa			unknown	0	1	0	0	5	4	7	2
559	TRUE	FALSE	paraspeckle component 1 [Mus musculus]	gi|225543409 (+2)	59 kDa			unknown	7	0	6	0	1	0	1	0
560	TRUE	FALSE	transmembrane protein 176B [Mus musculus]	gi|12746434 (+3)	28 kDa			unknown	0	0	0	0	6	5	3	5
561	TRUE	FALSE	probable ATP-dependent RNA helicase DDX49 [Mus musculus]	gi|67972435	54 kDa			unknown	5	2	8	0	2	0	2	0
562	TRUE	FALSE	suppressor of Ty 5 homolog (S. cerevisiae) [Mus musculus]	gi|148692198 (+7)	120 kDa			unknown	1	6	0	6	0	0	0	0
563	TRUE	FALSE	histone H2A.x [Mus musculus]	gi|7106331	15 kDa	TRUE		unknown	4	0	0	0	2	7	4	1
564	TRUE	FALSE	hypothetical protein LOC687575 [Rattus norvegicus]	gi|112983840 (+3)	28 kDa			unknown	1	2	0	3	2	3	3	3
565	TRUE	FALSE	differentiation specific element binding protein [Mus musculus]	gi|1022776 (+7)	126 kDa			unknown	2	4	2	2	4	2	3	2
566	TRUE	FALSE	casein kinase 1, alpha 1, isoform CRA_d [Mus musculus]	gi|148677819 (+3)	43 kDa			unknown	2	2	2	2	2	2	1	1
567	TRUE	FALSE	hexokinase 1, isoform CRA_b [Mus musculus]	gi|148700157 (+8)	101 kDa	TRUE		unknown	2	3	0	2	3	4	4	1
568	TRUE	FALSE	myelin gene expression factor [Mus musculus]	gi|19548762 (+4)	57 kDa			unknown	3	3	0	2	2	3	2	0
569	TRUE	FALSE	fragile X mental retardation protein FMRP [Mus musculus]	gi|18252630 (+2)	66 kDa			unknown	2	4	3	4	4	3	1	0
570	TRUE	FALSE	hypothetical protein LOC66276 [Mus musculus]	gi|13384876 (+1)	14 kDa			unknown	4	3	7	0	2	1	2	0
571	TRUE	FALSE	mCG10748, isoform CRA_b [Mus musculus]	gi|148675598 (+5)	13 kDa			unknown	0	0	0	1	2	2	6	6
572	TRUE	FALSE	mCG10343, isoform CRA_b [Mus musculus]	gi|148689580 (+5)	40 kDa			unknown	0	0	0	1	1	0	1	6
573	TRUE	FALSE	NADH dehydrogenase (ubiquinone) Fe-S protein 1, isoform CRA_b [Mus musculus]	gi|148667766 (+4)	74 kDa			unknown	0	0	0	0	0	6	2	8
574	TRUE	FALSE	protein ALEX isoform f [Mus musculus]	gi|117959921 (+12)	120 kDa			unknown	0	0	0	0	7	1	8	0
575	TRUE	FALSE	mRNA export factor [Mus musculus]	gi|28201956	41 kDa			unknown	2	1	1	2	1	1	1	1
576	TRUE	FALSE	alpha-actinin-4 [Mus musculus]	gi|11230802 (+4)	105 kDa			unknown	1	3	3	1	4	2	2	3
577	TRUE	FALSE	mannosyl-oligosaccharide glucosidase [Mus musculus]	gi|31981106 (+3)	92 kDa			unknown	0	2	0	3	0	1	0	0
578	TRUE	FALSE	nucleolar protein 10 [Mus musculus]	gi|148666076 (+2)	83 kDa			unknown	2	2	1	2	2	2	3	2
579	TRUE	FALSE	STK-1 [Mus musculus]	gi|1322144 (+2)	39 kDa			unknown	1	2	0	3	4	3	3	2
580	TRUE	FALSE	crooked neck-like protein 1 [Mus musculus]	gi|13385288	83 kDa			unknown	4	3	2	1	4	2	4	0
581	TRUE	FALSE	Chain E, Pu.1 Ets Domain-Dna Complex	gi|1942315 (+2)	11 kDa			unknown	2	1	1	4	1	4	2	1
582	TRUE	FALSE	histone H1.3 [Mus musculus]	gi|254588110 (+1)	22 kDa	TRUE		unknown	2	2	2	2	3	4	3	2
583	TRUE	FALSE	NMD3 homolog (S. cerevisiae), isoform CRA_b [Mus musculus]	gi|148683547 (+1)	63 kDa			unknown	2	7	2	3	0	0	0	2
584	TRUE	FALSE	ATPase family AAA domain-containing protein 3 [Mus musculus]	gi|239985513 (+3)	67 kDa			unknown	0	2	0	1	4	3	6	0
585	TRUE	FALSE	Ulip2 protein [Mus musculus]	gi|1915913 (+1)	62 kDa			unknown	0	2	0	0	2	3	4	0
586	TRUE	FALSE	hypothetical protein LOC108707 [Mus musculus]	gi|19527218 (+1)	25 kDa			unknown	0	0	1	0	1	0	0	0
587	TRUE	FALSE	V-type proton ATPase 116 kDa subunit a isoform 1 [Mus musculus]	gi|12025532 (+8)	96 kDa			unknown	0	0	0	0	1	3	2	7
588	TRUE	FALSE	dnaJ homolog subfamily C member 11 [Mus musculus]	gi|164565394 (+1)	63 kDa			unknown	0	0	0	0	3	1	4	6
589	TRUE	FALSE	mortality factor 4-like protein 1 isoform 1 [Homo sapiens]	gi|5803102 (+4)	37 kDa			unknown	4	1	4	1	0	0	0	0
590	TRUE	FALSE	aminoacyl tRNA synthase complex-interacting multifunctional protein 1 [Mus musculus]	gi|126012517 (+2)	35 kDa			unknown	3	3	0	8	0	0	0	0
591	TRUE	FALSE	methionine aminopeptidase 1 [Mus musculus]	gi|28202007	43 kDa			unknown	2	2	0	3	1	1	0	3
592	TRUE	FALSE	signal recognition particle 14 [Mus musculus]	gi|123235430 (+1)	11 kDa			unknown	4	3	2	2	2	2	2	2
593	TRUE	FALSE	vacuolar adenosine triphosphatase subunit E [Mus musculus]	gi|1184663 (+3)	27 kDa			unknown	1	1	2	1	2	2	4	4
594	TRUE	FALSE	ribonuclease P/MRP 30 subunit (human), isoform CRA_a [Mus musculus]	gi|148709818 (+2)	19 kDa			unknown	4	0	0	1	1	0	1	0
595	TRUE	FALSE	integrator complex subunit 4, isoform CRA_a [Mus musculus]	gi|148684351 (+2)	108 kDa			unknown	1	0	0	0	4	4	4	2
596	TRUE	FALSE	RNA binding motif protein 15 [Mus musculus]	gi|124249066 (+5)	106 kDa			unknown	0	1	0	0	2	5	2	1
597	TRUE	FALSE	regulatory protein Crp [Halalkalicoccus jeotgali B3]	gi|300709536	28 kDa			unknown	0	1	1	0	1	0	1	0
598	TRUE	FALSE	60S ribosomal protein L38 [Mus musculus]	gi|12963655 (+1)	8 kDa			unknown	5	0	4	1	0	0	0	0
599	TRUE	FALSE	DNA segment, Chr 14, ERATO Doi 231, expressed, isoform CRA_b [Mus musculus]	gi|148704090 (+3)	78 kDa			unknown	1	2	0	1	5	4	3	1
600	TRUE	FALSE	exosome complex exonuclease RRP42 [Mus musculus]	gi|124487127 (+1)	32 kDa			unknown	1	0	0	1	2	0	3	2
601	TRUE	FALSE	DEAD (Asp-Glu-Ala-Asp) box polypeptide 41 [Mus musculus]	gi|148709265 (+4)	71 kDa			unknown	2	2	0	5	0	2	0	0
602	TRUE	FALSE	nucleoporin 93, isoform CRA_a [Mus musculus]	gi|148679173 (+4)	97 kDa			unknown	1	2	0	1	4	1	2	0
603	TRUE	FALSE	PR264/SC35 [Mus musculus]	gi|1405747 (+3)	14 kDa			unknown	2	0	2	2	0	1	0	0
604	TRUE	FALSE	erlin-2 [Mus musculus]	gi|23956396 (+1)	38 kDa			unknown	0	0	0	2	4	4	3	5
605	TRUE	FALSE	unnamed protein product [Mus musculus]	gi|12834931 (+2)	28 kDa			unknown	0	0	0	1	4	1	3	3
606	TRUE	FALSE	Cd3eap protein [Mus musculus]	gi|118600018 (+2)	40 kDa			unknown	0	0	0	0	4	2	0	0
607	TRUE	FALSE	zinc finger and BTB domain-containing protein 7A [Mus musculus]	gi|117647238 (+2)	60 kDa			unknown	0	2	0	2	1	3	4	1
608	TRUE	FALSE	protein mago nashi homolog 1-related [Mus musculus]	gi|256985211 (+2)	17 kDa			unknown	0	0	0	0	1	4	2	2
609	TRUE	FALSE	hypothetical protein LOC68045 [Mus musculus]	gi|13386026	28 kDa			unknown	5	4	4	2	0	0	0	0
610	TRUE	FALSE	Ckap5 protein [Mus musculus]	gi|111598711 (+4)	226 kDa			unknown	0	0	1	0	3	0	4	0
611	TRUE	FALSE	ATP-binding cassette, sub-family F (GCN20), member 1, isoform CRA_a [Mus musculus]	gi|148691314 (+3)	100 kDa			unknown	3	1	3	2	3	1	2	2
612	TRUE	FALSE	actin-related protein 2/3 complex subunit 5 [Mus musculus]	gi|224809382 (+1)	16 kDa			unknown	2	2	3	2	2	1	1	2
613	TRUE	FALSE	glutaminyl-tRNA synthetase, isoform CRA_b [Mus musculus]	gi|148689351 (+4)	82 kDa			unknown	1	2	0	5	1	1	2	2
614	TRUE	FALSE	methyl-CpG binding domain protein 3, isoform CRA_a [Mus musculus]	gi|148699601 (+2)	23 kDa			unknown	1	1	3	2	4	1	3	0
615	TRUE	FALSE	integrase core domain protein [Escherichia coli MS 200-1]	gi|300972159	45 kDa			unknown	1	0	0	0	1	2	1	0
616	TRUE	FALSE	myosin-Id [Mus musculus]	gi|118026911	116 kDa			unknown	0	2	0	2	4	4	3	2
617	TRUE	FALSE	alpha-tubulin [Eukaryota sp. ATCC 50646]	gi|300676731	41 kDa	TRUE		unknown	0	2	2	2	0	2	3	3
618	TRUE	FALSE	histone H2A.Z [Homo sapiens]	gi|4504255 (+3)	14 kDa	TRUE		unknown	0	0	0	0	2	4	4	3
619	TRUE	FALSE	Kif23 protein [Mus musculus]	gi|116283286 (+2)	64 kDa			unknown	0	0	0	0	1	2	3	0
620	TRUE	FALSE	stomatin [Mus musculus]	gi|3747064 (+1)	31 kDa			unknown	0	0	0	0	2	4	4	3
621	TRUE	FALSE	SAP domain-containing ribonucleoprotein [Mus musculus]	gi|13384730 (+2)	24 kDa			unknown	3	0	2	0	2	0	4	0
622	TRUE	FALSE	THO complex 1, isoform CRA_d [Mus musculus]	gi|148691059 (+1)	76 kDa			unknown	0	0	0	0	3	1	0	2
623	TRUE	FALSE	Ndufa9 protein [Mus musculus]	gi|13543186 (+2)	39 kDa			unknown	0	0	0	1	4	4	3	3
624	TRUE	FALSE	thioredoxin domain containing 14, isoform CRA_b [Mus musculus]	gi|148695348 (+2)	37 kDa			unknown	0	2	0	0	0	1	3	1
625	TRUE	FALSE	leucine-rich PPR motif-containing protein, mitochondrial precursor [Mus musculus]	gi|134031976 (+2)	157 kDa			unknown	0	0	0	3	0	0	0	2
626	TRUE	FALSE	hydroxysteroid (17-beta) dehydrogenase 10 [Mus musculus]	gi|123220912 (+4)	28 kDa			unknown	4	3	1	1	2	0	2	0
627	TRUE	FALSE	cleavage stimulation factor subunit 1 [Mus musculus]	gi|13195628	48 kDa			unknown	2	0	0	0	0	0	0	0
628	TRUE	FALSE	PTS system, Lactose/Cellobiose specific IIB subunit [Propionibacterium acnes HL037PA2]	gi|313837292	64 kDa			unknown	0	0	1	0	0	0	0	3
629	TRUE	FALSE	polymerase (RNA) I polypeptide E [Mus musculus]	gi|123230176 (+5)	46 kDa			unknown	3	2	2	2	0	2	2	2
630	TRUE	FALSE	adaptor-related protein complex 2, beta 1 subunit [Mus musculus]	gi|148683753 (+2)	97 kDa			unknown	5	2	1	2	2	1	1	1
631	TRUE	FALSE	unnamed protein product [Mus musculus]	gi|74205095	29 kDa	TRUE		unknown	2	3	1	0	2	2	2	1
632	TRUE	FALSE	origin recognition complex, subunit 4-like (S. cerevisiae) [Mus musculus]	gi|122890029 (+7)	27 kDa			unknown	2	2	2	2	2	2	1	2
633	TRUE	FALSE	unnamed protein product [Mus musculus]	gi|12843046 (+2)	26 kDa			unknown	2	2	2	2	2	2	2	2
634	TRUE	FALSE	cDNA sequence BC031593 [Mus musculus]	gi|148672069 (+1)	59 kDa	TRUE		unknown	2	2	2	1	2	1	2	2
635	TRUE	FALSE	Cul4b protein [Mus musculus]	gi|13278441 (+5)	72 kDa			unknown	0	0	0	2	2	4	3	2
636	TRUE	FALSE	lymphocyte-specific helicase [Mus musculus]	gi|12232371 (+2)	95 kDa			unknown	1	0	5	0	3	4	1	2
637	TRUE	FALSE	mCG142634 [Mus musculus]	gi|148707599	180 kDa			unknown	1	2	1	2	2	2	5	0
638	TRUE	FALSE	RecName: Full=Vesicle-associated membrane protein-associated protein B; Short=VAMP-B; Short=VAMP-associated protein B; Short=VAP-B; AltName: Full=VAMP-associated protein 33b	gi|24638341 (+1)	27 kDa	TRUE		unknown	0	1	0	0	0	0	0	1
639	TRUE	FALSE	unnamed protein product [Mus musculus]	gi|12835845 (+6)	72 kDa	TRUE		unknown	0	1	0	2	0	2	3	1
640	TRUE	FALSE	poly(A) binding protein, nuclear 1, isoform CRA_a [Mus musculus]	gi|148704375 (+2)	31 kDa			unknown	2	2	2	0	1	2	2	0
641	TRUE	FALSE	RecName: Full=GC-rich sequence DNA-binding factor 1	gi|119370499 (+5)	105 kDa			unknown	0	1	0	0	1	1	2	0
642	TRUE	FALSE	eukaryotic translation initiation factor 2 subunit 2 [Mus musculus]	gi|14149756 (+2)	38 kDa			unknown	3	0	4	1	1	0	0	0
643	TRUE	FALSE	putative oxidoreductase GLYR1 isoform 2 [Mus musculus]	gi|119392066 (+2)	60 kDa			unknown	1	0	1	6	0	0	1	2
644	TRUE	FALSE	Achalasia, adrenocortical insufficiency, alacrimia [Mus musculus]	gi|19343738 (+2)	59 kDa			unknown	0	0	0	0	3	2	1	4
645	TRUE	FALSE	tctex-1 [Mus musculus]	gi|119352439 (+5)	12 kDa			unknown	1	2	0	0	2	4	4	0
646	TRUE	FALSE	aspartyl-tRNA synthetase [Mus musculus]	gi|148707802 (+5)	64 kDa			unknown	2	0	0	5	0	1	0	0
647	TRUE	FALSE	Ubiquitin associated protein 2-like [Mus musculus]	gi|23271826 (+9)	112 kDa			unknown	3	0	2	0	2	0	0	0
648	TRUE	FALSE	Golgi apparatus protein 1 precursor [Mus musculus]	gi|6677905	134 kDa			unknown	0	1	0	1	1	2	3	3
649	TRUE	FALSE	trifunctional enzyme subunit alpha, mitochondrial precursor [Mus musculus]	gi|33859811 (+1)	83 kDa			unknown	2	0	0	0	1	1	3	0
650	TRUE	FALSE	unnamed protein product [Mus musculus]	gi|12835990 (+5)	75 kDa			unknown	0	1	0	1	2	2	3	1
651	TRUE	FALSE	RecName: Full=TRM1-like protein	gi|166988112 (+5)	81 kDa			unknown	2	2	1	2	2	2	2	1
652	TRUE	FALSE	elongation factor 1 alpha [Acrolophus popeanellus]	gi|307642237 (+1)	17 kDa	TRUE		unknown	0	0	0	1	0	0	0	0
653	TRUE	FALSE	Nup214 protein [Mus musculus]	gi|112180518 (+4)	153 kDa			unknown	0	0	0	1	0	3	3	0
654	TRUE	FALSE	DNA-directed RNA polymerase I subunit RPA2 [Mus musculus]	gi|224967092 (+1)	128 kDa			unknown	2	1	0	0	1	5	0	1
655	TRUE	FALSE	small nuclear ribonucleoprotein E, isoform CRA_a [Mus musculus]	gi|148707696 (+2)	12 kDa			unknown	3	2	3	0	2	0	2	2
656	TRUE	FALSE	RRP15-like protein [Mus musculus]	gi|126362985 (+4)	31 kDa			unknown	0	1	0	2	1	2	4	4
657	TRUE	FALSE	microfibrillar-associated protein 1 [Mus musculus]	gi|13385728 (+3)	52 kDa			unknown	2	0	1	0	4	2	2	4
658	TRUE	FALSE	Ngdn protein [Mus musculus]	gi|23272205 (+1)	36 kDa			unknown	0	4	0	4	0	2	1	2
659	TRUE	FALSE	N-acylneuraminate cytidylyltransferase [Mus musculus]	gi|247269309 (+2)	48 kDa			unknown	2	1	0	1	3	1	3	1
660	TRUE	FALSE	Gem (nuclear organelle) associated protein 4 [Mus musculus]	gi|21619389 (+2)	120 kDa			unknown	0	2	0	2	2	2	2	2
661	TRUE	FALSE	target of EGR1, member 1 (nuclear) [Mus musculus]	gi|122889967 (+3)	37 kDa			unknown	0	2	0	3	1	2	2	1
662	TRUE	FALSE	probable ATP-dependent RNA helicase DDX56 [Mus musculus]	gi|21312650 (+1)	61 kDa			unknown	1	0	0	0	3	5	3	2
663	TRUE	FALSE	nucleolar protein 7 [Mus musculus]	gi|117647257 (+2)	29 kDa			unknown	0	0	1	0	5	4	4	1
664	TRUE	FALSE	PRP4 protein kinase homolog [Mus musculus]	gi|3236351	96 kDa	TRUE		unknown	2	0	0	0	2	0	1	1
665	TRUE	FALSE	keratin, type I cytoskeletal 42 [Mus musculus]	gi|154090941 (+3)	50 kDa	TRUE		unknown	2	0	5	2	2	1	0	2
666	TRUE	FALSE	DNA-directed RNA polymerase II subunit RPB2 [Mus musculus]	gi|226958589 (+1)	134 kDa			unknown	0	0	0	0	0	1	3	1
667	TRUE	FALSE	glucose transporter 14 [Xenopus laevis]	gi|147898512 (+4)	54 kDa			unknown	0	0	0	0	4	2	4	2
668	TRUE	FALSE	mCG11048, isoform CRA_b [Mus musculus]	gi|148678962 (+3)	40 kDa			unknown	0	0	0	0	2	2	2	2
669	TRUE	FALSE	RecName: Full=THO complex subunit 5 homolog; AltName: Full=Fms-interacting protein	gi|160358771 (+3)	79 kDa			unknown	0	0	0	0	0	2	0	0
670	TRUE	FALSE	bifunctional polynucleotide phosphatase/kinase [Mus musculus]	gi|118601009 (+2)	57 kDa			unknown	4	4	3	1	0	0	0	0
671	TRUE	FALSE	RecName: Full=Nuclear pore complex protein Nup50; AltName: Full=50 kDa nucleoporin; AltName: Full=Nuclear pore-associated protein 60 kDa-like; AltName: Full=Nucleoporin Nup50	gi|20455188 (+5)	49 kDa			unknown	0	0	0	0	5	1	2	2
672	TRUE	FALSE	cell division cycle associated 8, isoform CRA_b [Mus musculus]	gi|148698394 (+6)	40 kDa			unknown	0	0	0	0	2	6	4	1
673	TRUE	FALSE	protein dpy-30 homolog [Mus musculus]	gi|226246654 (+1)	11 kDa			unknown	2	0	0	0	2	2	3	0
674	TRUE	FALSE	DNA segment, Chr 2, Wayne State University 81, expressed, isoform CRA_b [Mus musculus]	gi|148676495 (+2)	42 kDa			unknown	0	0	0	0	2	5	0	2
675	TRUE	FALSE	Gatad2b protein [Mus musculus]	gi|120577529 (+1)	64 kDa			unknown	0	0	0	0	7	2	4	0
676	TRUE	FALSE	ROD1 regulator of differentiation 1 (S. pombe) [Mus musculus]	gi|13879326 (+4)	56 kDa	TRUE		unknown	2	0	0	0	0	2	0	2
677	TRUE	FALSE	Chain A, Structure Of Apo-Calmodulin Bound To Unconventional Myosin V	gi|122920763 (+10)	16 kDa			unknown	2	0	1	2	1	1	1	1
678	TRUE	FALSE	actin-related protein 2/3 complex subunit 3 [Mus musculus]	gi|9790141	21 kDa			unknown	2	1	2	2	2	1	2	2
679	TRUE	FALSE	Ighmbp2 protein [Mus musculus]	gi|126632173 (+7)	42 kDa			unknown	2	2	0	2	2	2	2	1
680	TRUE	FALSE	protein CWC15 homolog [Mus musculus]	gi|12963537 (+1)	27 kDa			unknown	2	2	2	0	2	2	2	0
681	TRUE	FALSE	serine beta-lactamase-like protein LACTB, mitochondrial precursor [Mus musculus]	gi|13507666 (+1)	61 kDa			unknown	0	2	0	2	2	2	2	2
682	TRUE	FALSE	zinc finger CCHC domain-containing protein 8 [Mus musculus]	gi|169808385 (+3)	78 kDa			unknown	0	0	0	1	2	2	2	1
683	TRUE	FALSE	tubulin alpha-1B chain [Mus musculus]	gi|34740335	50 kDa	TRUE		unknown	2	2	2	0	2	2	2	2
684	TRUE	FALSE	unnamed protein product [Mus musculus]	gi|12849707 (+3)	25 kDa			unknown	2	2	2	2	2	2	0	2
685	TRUE	FALSE	Family with sequence similarity 98, member A [Mus musculus]	gi|13435506 (+1)	54 kDa			unknown	2	4	0	0	1	4	2	0
686	TRUE	FALSE	pre-mRNA-splicing factor 38A [Mus musculus]	gi|227497256 (+1)	37 kDa			unknown	0	0	0	0	2	0	1	1
687	TRUE	FALSE	coronin, actin binding protein 1A, isoform CRA_b [Mus musculus]	gi|148685471 (+7)	40 kDa			unknown	2	0	2	0	4	2	3	0
688	TRUE	FALSE	Bcas2 protein [Mus musculus]	gi|116284042 (+4)	19 kDa			unknown	4	2	2	2	0	1	2	0
689	TRUE	FALSE	Chain A, Crystal Structure Of Aurora A Complexed With An Inhibitor Discovered Through Site-Directed Dynamic Tethering	gi|193885442 (+7)	32 kDa			unknown	1	0	0	0	0	1	2	0
690	TRUE	FALSE	novel protein [Mus musculus]	gi|123233657 (+9)	83 kDa			unknown	0	0	0	0	2	2	3	2
691	TRUE	FALSE	hypothetical protein PTT_02052 [Pyrenophora teres f. teres 0-1]	gi|311332909 (+2)	23 kDa	TRUE		unknown	0	0	0	0	4	2	2	4
692	TRUE	FALSE	unnamed protein product [Mus musculus]	gi|12851679 (+1)	27 kDa			unknown	0	2	0	5	2	2	0	2
693	TRUE	FALSE	ABC multidrug transporter, ATPase and permease component [Lactobacillus delbrueckii subsp. bulgaricus ND02]	gi|313124083	58 kDa			unknown	0	0	1	0	0	0	0	0
694	TRUE	FALSE	1810029B16Rik protein [Mus musculus]	gi|116283413 (+2)	18 kDa			unknown	4	2	5	1	0	0	0	0
695	TRUE	FALSE	karyopherin (importin) alpha 3 [Mus musculus]	gi|148704153 (+1)	55 kDa	TRUE		unknown	5	2	5	0	1	0	0	0
696	TRUE	FALSE	nuclear protein, NP220 [Mus musculus]	gi|1469809 (+5)	214 kDa			unknown	0	0	0	0	4	2	3	0
697	TRUE	FALSE	splicing factor 45 [Mus musculus]	gi|22779924	45 kDa			unknown	0	0	0	0	2	1	3	0
698	TRUE	FALSE	hypothetical protein PTT_15057 [Pyrenophora teres f. teres 0-1]	gi|311321256	49 kDa			unknown	0	0	1	0	1	1	1	0
699	TRUE	FALSE	unnamed protein product [Mus musculus]	gi|74197965	54 kDa	TRUE		unknown	2	0	0	0	2	0	4	0
700	TRUE	FALSE	eukaryotic translation initiation factor 3 subunit G [Mus musculus]	gi|31980808 (+2)	36 kDa			unknown	3	2	2	1	1	1	1	0
701	TRUE	FALSE	DEAD/H (Asp-Glu-Ala-Asp/His) box polypeptide 31 [Mus musculus]	gi|254675193	77 kDa			unknown	0	0	1	2	2	2	3	2
702	TRUE	FALSE	unnamed protein product [Mus musculus]	gi|12845999 (+4)	29 kDa			unknown	2	1	2	1	2	2	2	1
703	TRUE	FALSE	RecName: Full=S1 RNA-binding domain-containing protein 1	gi|145566961 (+2)	114 kDa			unknown	2	1	0	1	2	1	2	2
704	TRUE	FALSE	KRR1 small subunit processome component homolog [Mus musculus]	gi|226442952 (+2)	44 kDa			unknown	2	0	0	0	2	3	2	2
705	TRUE	FALSE	cleavage stimulation factor, 3' pre-RNA subunit 2 [Mus musculus]	gi|148688462 (+4)	39 kDa			unknown	3	2	2	0	2	2	2	0
706	TRUE	FALSE	unnamed protein product [Mus musculus]	gi|12834505 (+3)	28 kDa			unknown	2	2	0	2	2	2	1	2
707	TRUE	FALSE	barrier-to-autointegration factor [Mus musculus]	gi|6753178	10 kDa			unknown	2	0	2	2	2	2	2	1
708	TRUE	FALSE	LysR family transcription regulator protein [Herbaspirillum seropedicae SmR1]	gi|300313065	34 kDa			unknown	2	2	2	1	2	2	2	0
709	TRUE	FALSE	keratin intermediate filament 16a [Mus musculus]	gi|11559579 (+3)	52 kDa	TRUE		unknown	2	0	2	0	1	2	2	2
710	TRUE	FALSE	adenosine deaminase [Mobiluncus mulieris ATCC 35243]	gi|227874615	38 kDa			unknown	0	1	1	2	1	1	2	0
711	TRUE	FALSE	mCG16344 [Mus musculus]	gi|148705490 (+2)	145 kDa			unknown	0	4	2	3	0	1	0	1
712	TRUE	FALSE	THO complex subunit 6 homolog [Mus musculus]	gi|56605680	37 kDa			unknown	0	0	0	1	2	1	4	2
713	TRUE	FALSE	ATPase family AAA domain-containing protein 2 [Mus musculus]	gi|91199557	155 kDa			unknown	0	0	0	3	0	1	0	0
714	TRUE	FALSE	hypothetical protein MM1_0135 [Escherichia coli]	gi|222104921 (+5)	5 kDa			unknown	2	2	1	1	0	2	1	0
715	TRUE	FALSE	guanine nucleotide binding protein, beta 1, isoform CRA_a [Mus musculus]	gi|148683063 (+2)	38 kDa	TRUE		unknown	0	0	0	0	2	3	3	3
716	TRUE	FALSE	PH-interacting protein [Mus musculus]	gi|124487035 (+3)	207 kDa			unknown	0	0	0	1	1	4	1	0
717	TRUE	FALSE	non-histone chromosomal protein HMG-14 [Mus musculus]	gi|41406074	10 kDa			unknown	1	1	0	3	1	0	2	0
718	TRUE	FALSE	60S ribosomal protein L7-like 1 [Mus musculus]	gi|27754134	29 kDa			unknown	3	0	1	0	2	0	1	0
719	TRUE	FALSE	kinesin family member 11, isoform CRA_b [Mus musculus]	gi|148709842 (+2)	119 kDa			unknown	0	0	0	1	0	0	6	1
720	TRUE	FALSE	alpha-tubulin [Capsellina sp. ATCC 50039]	gi|300676729	41 kDa	TRUE		unknown	0	2	2	2	0	2	2	2
721	TRUE	FALSE	phosphatidylinositol 4-kinase, catalytic, alpha polypeptide [Mus musculus]	gi|148665040 (+2)	238 kDa			unknown	0	0	0	0	2	2	4	2
722	TRUE	FALSE	integrator complex subunit 7, isoform CRA_a [Mus musculus]	gi|148681037 (+3)	109 kDa			unknown	0	0	0	0	3	3	2	2
723	TRUE	FALSE	cytochrome b-c1 complex subunit Rieske, mitochondrial [Mus musculus]	gi|13385168	29 kDa			unknown	0	0	0	0	3	2	2	3
724	TRUE	FALSE	PRP31 pre-mRNA processing factor 31 homolog (yeast), isoform CRA_b [Mus musculus]	gi|148699240 (+6)	55 kDa			unknown	5	1	1	0	0	0	0	0
725	TRUE	FALSE	telomere-associated protein RIF1 [Mus musculus]	gi|146231944 (+2)	267 kDa			unknown	0	0	0	0	4	1	5	0
726	TRUE	FALSE	unnamed protein product [Mus musculus]	gi|26342014 (+3)	21 kDa	TRUE		unknown	0	0	0	0	2	2	2	2
727	TRUE	FALSE	RIKEN cDNA 2500003M10, isoform CRA_f [Mus musculus]	gi|148683186 (+8)	24 kDa			unknown	1	0	8	0	2	0	1	0
728	TRUE	FALSE	unnamed protein product [Mus musculus]	gi|12846314 (+2)	22 kDa	TRUE		unknown	0	0	0	3	0	0	1	2
729	TRUE	FALSE	sideroflexin-1 [Mus musculus]	gi|15147224	36 kDa			unknown	0	0	0	0	1	0	1	8
730	TRUE	FALSE	hypothetical protein PP_5096 [Pseudomonas putida KT2440]	gi|26991772	22 kDa			unknown	2	2	1	2	1	2	1	1
731	TRUE	FALSE	unnamed protein product [Mus musculus]	gi|12836734 (+3)	62 kDa			unknown	2	2	0	1	1	2	2	1
732	TRUE	FALSE	epidermal Langerhans cell protein LCP1 [Mus musculus]	gi|12656035 (+9)	66 kDa			unknown	2	2	1	1	2	2	2	0
733	TRUE	FALSE	BUD31 homolog (yeast), isoform CRA_a [Mus musculus]	gi|148687048 (+1)	14 kDa			unknown	1	1	0	2	1	0	1	1
734	TRUE	FALSE	Krt78 protein [Mus musculus]	gi|111185567 (+5)	55 kDa	TRUE		unknown	4	0	2	2	1	1	0	1
735	TRUE	FALSE	serine/arginine-rich splicing factor 9 [Mus musculus]	gi|13385016	26 kDa			unknown	0	1	0	2	0	2	2	2
736	TRUE	FALSE	GLE1 RNA export mediator (yeast) [Mus musculus]	gi|20070897 (+4)	80 kDa			unknown	0	0	0	2	2	3	2	2
737	TRUE	FALSE	serum albumin precursor [Mus musculus]	gi|163310765 (+4)	69 kDa			unknown	0	0	2	2	2	2	2	2
738	TRUE	FALSE	AT rich interactive domain 1A (Swi1 like) [Mus musculus]	gi|123229223 (+4)	219 kDa			unknown	0	0	0	2	1	2	0	0
739	TRUE	FALSE	zinc finger protein 622 [Mus musculus]	gi|21362307 (+2)	53 kDa			unknown	2	2	1	2	0	2	2	0
740	TRUE	FALSE	DNA-directed RNA polymerases I and III subunit RPAC1 [Mus musculus]	gi|119226251 (+4)	39 kDa			unknown	2	2	1	2	2	2	0	0
741	TRUE	FALSE	solute carrier family 25, member 1 [Mus musculus]	gi|23943838 (+1)	34 kDa			unknown	0	0	0	0	2	3	4	3
742	TRUE	FALSE	RNA-binding protein with serine-rich domain 1 isoform 2 [Mus musculus]	gi|121674799 (+3)	32 kDa			unknown	3	2	0	4	0	0	2	0
743	TRUE	FALSE	PHD finger protein 6 [Mus musculus]	gi|123231112 (+4)	51 kDa			unknown	2	1	0	0	0	0	0	0
744	TRUE	FALSE	Microtubule-severing ATPase [Thermaerobacter subterraneus DSM 13965]	gi|313901640	54 kDa			unknown	2	2	0	0	2	1	2	0
745	TRUE	FALSE	ESF1 homolog [Mus musculus]	gi|124487344 (+1)	98 kDa			unknown	3	0	0	0	1	0	1	1
746	TRUE	FALSE	calcium homeostasis endoplasmic reticulum protein [Mus musculus]	gi|119672912 (+1)	106 kDa			unknown	0	0	0	1	3	2	3	0
747	TRUE	FALSE	putative threonyl-tRNA synthetase [Candidatus Zinderia insecticola CARI]	gi|307069528	57 kDa			unknown	0	0	0	0	0	1	0	0
748	TRUE	FALSE	U1 small nuclear ribonucleoprotein A [Mus musculus]	gi|114052106	32 kDa	TRUE		unknown	0	2	2	2	0	0	0	0
749	TRUE	FALSE	splicing factor, arginine/serine-rich 12, isoform CRA_d [Mus musculus]	gi|148686566 (+1)	71 kDa			unknown	2	2	0	0	0	2	2	0
750	TRUE	FALSE	Williams-Beuren syndrome critical region protein 22 [Mus musculus]	gi|125988405 (+3)	32 kDa			unknown	4	2	2	2	0	0	0	0
751	TRUE	FALSE	Developmentally regulated GTP binding protein 1 [Mus musculus]	gi|24586704 (+2)	41 kDa			unknown	4	0	3	0	0	0	0	0
752	TRUE	FALSE	mCG3764 [Mus musculus]	gi|148679539 (+1)	26 kDa			unknown	0	3	1	2	2	2	0	0
753	TRUE	FALSE	homoserine dehydrogenase [Streptomyces bingchenggensis BCW-1]	gi|297158185	39 kDa			unknown	1	1	2	2	0	0	0	0
754	TRUE	FALSE	transcription initiation factor TFIID subunit 5 [Mus musculus]	gi|110665722 (+3)	87 kDa			unknown	0	1	0	2	2	2	1	1
755	TRUE	FALSE	X-ray repair complementing defective repair in Chinese hamster cells 1, isoform CRA_a [Mus musculus]	gi|148692380 (+5)	55 kDa			unknown	3	1	0	0	0	0	0	0
756	TRUE	FALSE	surfeit locus protein 4 [Mus musculus]	gi|6755698	30 kDa			unknown	0	0	0	1	2	4	3	1
757	TRUE	FALSE	mCG21035, isoform CRA_c [Mus musculus]	gi|148680145 (+2)	24 kDa			unknown	2	0	1	0	0	0	1	0
758	TRUE	FALSE	mCG132412 [Mus musculus]	gi|148691312 (+4)	91 kDa			unknown	0	1	1	0	1	2	2	1
759	TRUE	FALSE	origin recognition complex subunit 2 isoform A [Mus musculus]	gi|6679176 (+1)	66 kDa			unknown	2	2	0	0	1	1	2	1
760	TRUE	FALSE	unnamed protein product [Mus musculus]	gi|12857620 (+4)	20 kDa			unknown	0	0	2	0	2	1	4	2
761	TRUE	FALSE	N-alpha-acetyltransferase 38, NatC auxiliary subunit [Homo sapiens]	gi|7706425	10 kDa			unknown	1	0	0	0	2	2	1	1
762	TRUE	FALSE	mCG123576 [Mus musculus]	gi|148694898 (+3)	14 kDa			unknown	2	2	2	2	0	1	2	0
763	TRUE	FALSE	28S ribosomal protein S5, mitochondrial [Mus musculus]	gi|17157985	48 kDa			unknown	1	2	1	2	1	0	2	0
764	TRUE	FALSE	ASL1/DROSHA fusion [Mus musculus]	gi|157326505 (+8)	88 kDa			unknown	0	0	0	0	2	2	1	0
765	TRUE	FALSE	nucleoporin like 1, isoform CRA_a [Mus musculus]	gi|148704172 (+7)	61 kDa			unknown	0	0	0	0	3	1	1	1
766	TRUE	FALSE	DEAD (Asp-Glu-Ala-Asp) box polypeptide 6, isoform CRA_a [Mus musculus]	gi|148693657 (+4)	54 kDa			unknown	3	2	1	0	2	0	0	0
767	TRUE	FALSE	RecName: Full=Nucleolar MIF4G domain-containing protein 1; AltName: Full=SGD1 homolog	gi|123791239 (+1)	96 kDa			unknown	0	0	0	0	3	5	2	0
768	TRUE	FALSE	HDIG domain protein [Veillonella atypica ACS-049-V-Sch6]	gi|303231232	53 kDa			unknown	0	0	1	0	0	1	1	1
769	TRUE	FALSE	hypothetical protein PTT_14206 [Pyrenophora teres f. teres 0-1]	gi|311322274	44 kDa			unknown	1	0	0	1	1	0	1	1
770	TRUE	FALSE	integrator complex subunit 5 [Mus musculus]	gi|28849895 (+1)	108 kDa			unknown	0	0	0	0	2	3	3	1
771	TRUE	FALSE	signal peptidase complex subunit 3 [Homo sapiens]	gi|11345462 (+2)	20 kDa			unknown	0	0	0	0	2	1	1	4
772	TRUE	FALSE	unnamed protein product [Mus musculus]	gi|12841194 (+9)	48 kDa			unknown	0	0	0	0	3	1	2	4
773	TRUE	FALSE	mCG3854, isoform CRA_a [Mus musculus]	gi|148703976 (+3)	108 kDa			unknown	2	0	0	0	3	2	3	0
774	TRUE	FALSE	hypothetical protein PTT_08095 [Pyrenophora teres f. teres 0-1]	gi|311329588	131 kDa			unknown	0	1	0	1	2	1	0	1
775	TRUE	FALSE	Cyclin L2 [Mus musculus]	gi|124376018 (+6)	58 kDa			unknown	0	1	0	1	3	2	4	0
776	TRUE	FALSE	hypothetical protein PA39016_002490000 [Pseudomonas aeruginosa 39016]	gi|313110616	72 kDa			unknown	0	1	1	1	0	0	0	2
777	TRUE	FALSE	mCG20089, isoform CRA_a [Mus musculus]	gi|148674592 (+3)	124 kDa			unknown	0	0	0	0	1	2	3	0
778	TRUE	FALSE	pre-mRNA branch site protein p14 [Homo sapiens]	gi|7706326	15 kDa			unknown	6	0	4	1	0	0	0	0
779	TRUE	FALSE	host cell factor C1 [Mus musculus]	gi|123122650 (+3)	215 kDa			unknown	0	0	0	0	3	0	3	0
780	TRUE	FALSE	tubulin alpha chain [Pyrenophora tritici-repentis Pt-1C-BFP]	gi|189194948	50 kDa	TRUE		unknown	0	0	0	1	0	0	0	2
781	TRUE	FALSE	hypothetical protein AMED_1605 [Amycolatopsis mediterranei U32]	gi|300783529	7 kDa			unknown	0	0	0	1	0	0	0	0
782	TRUE	FALSE	hypothetical protein HMPREF9296_1369 [Prevotella disiens FB035-09AN]	gi|303236353	38 kDa			unknown	1	2	0	1	1	2	1	1
783	TRUE	FALSE	unnamed protein product [Mus musculus]	gi|12857298 (+5)	61 kDa			unknown	0	0	0	0	1	1	2	1
784	TRUE	FALSE	ataxin 2-like, isoform CRA_a [Mus musculus]	gi|148685432 (+12)	102 kDa			unknown	1	0	0	0	2	0	1	0
785	TRUE	FALSE	surfeit locus protein 6 [Mus musculus]	gi|6678185	41 kDa			unknown	2	1	0	0	1	1	0	2
786	TRUE	FALSE	nuclear pore complex protein Nup54 [Mus musculus]	gi|39930543	56 kDa			unknown	0	0	0	0	1	1	1	2
787	TRUE	FALSE	DNA-directed RNA polymerase III subunit RPC1 [Mus musculus]	gi|124486963 (+1)	156 kDa			unknown	0	1	0	0	2	2	3	0
788	TRUE	FALSE	unnamed protein product [Mus musculus]	gi|12843863 (+6)	32 kDa			unknown	0	2	0	1	2	2	2	1
789	TRUE	FALSE	SWI/SNF related, matrix associated, actin dependent regulator of chromatin, subfamily c, member 2, isoform CRA_a [Mus musculus]	gi|148692621 (+6)	121 kDa	TRUE		unknown	0	1	0	2	1	2	1	3
790	TRUE	FALSE	transmembrane and coiled-coil domain-containing protein 1 [Homo sapiens]	gi|24308133 (+1)	21 kDa			unknown	1	1	0	0	0	0	0	0
791	TRUE	FALSE	hypothetical protein LOC69882 [Mus musculus]	gi|117647251 (+2)	57 kDa			unknown	2	0	0	2	1	2	2	1
792	TRUE	FALSE	epidermal keratin type I [Mus musculus]	gi|387399	11 kDa	TRUE		unknown	0	0	2	1	1	2	2	2
793	TRUE	FALSE	Pgam5 protein [Mus musculus]	gi|118600930 (+7)	32 kDa			unknown	1	0	1	2	0	1	0	0
794	TRUE	FALSE	unnamed protein product [Mus musculus]	gi|26342186 (+2)	35 kDa	TRUE		unknown	0	0	0	0	0	1	1	0
795	TRUE	FALSE	mCG6545 [Mus musculus]	gi|148674635 (+1)	12 kDa			unknown	1	0	1	0	1	0	0	0
796	TRUE	FALSE	replication factor C subunit 5 [Mus musculus]	gi|110625924 (+2)	38 kDa			unknown	1	2	2	2	0	0	0	2
797	TRUE	FALSE	la-related protein 4B [Mus musculus]	gi|27369836 (+3)	82 kDa	TRUE		unknown	2	2	0	0	2	1	2	0
798	TRUE	FALSE	KIF2 protein [Mus musculus]	gi|220468 (+3)	81 kDa			unknown	0	1	1	2	0	1	0	0
799	TRUE	FALSE	mCG48758 [Mus musculus]	gi|148680845 (+4)	11 kDa			unknown	1	0	2	0	2	2	2	0
800	TRUE	FALSE	unnamed protein product [Mus musculus]	gi|12833806 (+1)	16 kDa			unknown	0	0	0	1	0	2	0	0
801	TRUE	FALSE	coilin [Mus musculus]	gi|134053929 (+8)	62 kDa			unknown	0	0	0	0	2	2	3	2
802	TRUE	FALSE	DNA repair protein RAD50 [Mus musculus]	gi|153945822 (+1)	154 kDa			unknown	0	0	0	0	2	3	2	0
803	TRUE	FALSE	RecName: Full=Proteasome subunit alpha type-2; AltName: Full=Macropain subunit C3; AltName: Full=Multicatalytic endopeptidase complex subunit C3; AltName: Full=Proteasome component C3	gi|1709759 (+2)	26 kDa			unknown	2	0	0	0	4	2	2	0
804	TRUE	FALSE	dehydrogenase/reductase SDR family member 7B isoform 2 [Mus musculus]	gi|21703854 (+2)	35 kDa			unknown	0	0	0	0	2	2	2	2
805	TRUE	FALSE	mCG1035528 [Mus musculus]	gi|148667738 (+9)	46 kDa	TRUE		unknown	2	0	2	0	0	0	1	0
806	TRUE	FALSE	conserved protein of unknown function [Ralstonia solanacearum]	gi|299067841	13 kDa			unknown	0	0	0	0	0	0	1	0
807	TRUE	FALSE	ribosome production factor 1 isoform 2 [Mus musculus]	gi|169790907 (+1)	40 kDa			unknown	0	0	0	0	0	0	0	1
808	TRUE	FALSE	staufen (RNA binding protein) homolog 1 (Drosophila) [Mus musculus]	gi|123240384 (+12)	54 kDa			unknown	0	3	0	2	2	0	2	0
809	TRUE	FALSE	RIKEN cDNA 3100004P22 [Mus musculus]	gi|148692054 (+3)	51 kDa			unknown	3	1	2	0	0	0	0	0
810	TRUE	FALSE	primosomal protein N [Haemophilus influenzae 10810]	gi|301169261	12 kDa			unknown	1	0	1	0	0	0	0	2
811	TRUE	FALSE	SWI/SNF related, matrix associated, actin dependent regulator of chromatin, subfamily d, member 2, isoform CRA_a [Mus musculus]	gi|148702338 (+4)	55 kDa			unknown	0	0	0	2	1	2	0	0
812	TRUE	FALSE	cytochrome c oxidase subunit II [Mus musculus domesticus]	gi|118200813 (+2)	26 kDa			unknown	0	0	0	0	2	1	0	1
813	TRUE	FALSE	transcriptional regulator, MarR family [Pseudomonas fluorescens WH6]	gi|312959949	19 kDa			unknown	0	1	0	0	0	1	0	0
814	TRUE	FALSE	RIKEN cDNA 9430010O03, isoform CRA_c [Mus musculus]	gi|148690083 (+2)	24 kDa			unknown	1	0	0	0	2	1	0	0
815	TRUE	FALSE	unnamed protein product [Mus musculus]	gi|12853682 (+3)	35 kDa			unknown	0	0	0	0	2	2	2	0
816	TRUE	FALSE	DEAH (Asp-Glu-Ala-His) box polypeptide 9, isoform CRA_b [Mus musculus]	gi|148707490 (+1)	150 kDa	TRUE		unknown	0	0	0	0	1	0	0	2
817	TRUE	FALSE	protease [Corynebacterium accolens ATCC 49725]	gi|227502414	41 kDa			unknown	0	0	1	0	0	0	0	0
818	TRUE	FALSE	Chain A, Solution Structure Of Four Helical Up-And-Down Bundle Domain Of The Hypothetical Protein 2610208m17rik Similar To The Protein Flj12806	gi|159163133 (+8)	14 kDa			unknown	0	0	0	0	0	1	1	0
819	TRUE	FALSE	nucleolar protein 9 [Mus musculus]	gi|123248418 (+4)	71 kDa			unknown	0	0	0	0	2	3	2	0
820	TRUE	FALSE	translation initiation factor 2 subunit alpha [Encephalitozoon intestinalis ATCC 50506]	gi|303391421	32 kDa			unknown	0	0	0	0	2	0	0	0
821	TRUE	FALSE	nickel-dependent hydrogenase, large subunit [Oscillochloris trichoides DG6]	gi|309791149	63 kDa			unknown	1	0	0	0	3	3	1	0
822	TRUE	FALSE	RecName: Full=Transmembrane and TPR repeat-containing protein 3	gi|134035048 (+3)	104 kDa			unknown	0	0	0	0	0	0	2	1
823	TRUE	FALSE	putative thiol:disulfide interchange protein DsbD [Prevotella bryantii B14]	gi|300725840	75 kDa			unknown	0	0	0	0	0	1	0	0
824	TRUE	FALSE	protease, serine, 1 [Mus musculus]	gi|16716569	26 kDa			unknown	0	0	1	0	0	0	2	0
825	TRUE	FALSE	WD repeat domain 5 [Mus musculus]	gi|123858124 (+3)	31 kDa			unknown	0	3	1	2	2	0	0	0
826	TRUE	FALSE	SP140 nuclear body protein family member isoform 2 [Mus musculus]	gi|126352632 (+5)	30 kDa			unknown	0	0	0	0	2	1	3	3
827	TRUE	FALSE	AT hook containing transcription factor 1, isoform CRA_a [Mus musculus]	gi|148681216 (+3)	241 kDa			unknown	0	1	0	0	3	1	1	0
828	TRUE	FALSE	unnamed protein product [Mus musculus]	gi|12833038 (+1)	39 kDa			unknown	0	0	0	1	2	2	1	1
829	TRUE	FALSE	mCG141508, isoform CRA_a [Mus musculus]	gi|148700135 (+4)	70 kDa			unknown	0	1	0	1	0	2	0	2
830	TRUE	FALSE	putative acyl-CoA dehydrogenase [Arthrobacter arilaitensis Re117]	gi|308176382	43 kDa			unknown	0	2	0	0	0	0	2	0
831	TRUE	FALSE	nucleoporin SEH1 isoform b [Mus musculus]	gi|20532338 (+3)	39 kDa			unknown	0	0	0	0	1	2	1	3
832	TRUE	FALSE	ATP-dependent RNA helicase DHX8 [Mus musculus]	gi|56699440 (+2)	143 kDa			unknown	0	0	0	0	2	2	3	1
833	TRUE	FALSE	RIKEN cDNA B130055D15, isoform CRA_a [Mus musculus]	gi|148693369 (+5)	141 kDa			unknown	0	1	0	0	1	1	3	0
834	TRUE	FALSE	Brca1 associated protein 1, isoform CRA_a [Mus musculus]	gi|148692855 (+3)	83 kDa			unknown	0	2	0	0	1	2	2	0
835	TRUE	FALSE	interferon stimulated exonuclease gene 20-like 2 [Mus musculus]	gi|148683381 (+6)	33 kDa			unknown	0	2	0	0	2	2	2	1
836	TRUE	FALSE	hypothetical protein LOC28088 [Mus musculus]	gi|21703842 (+3)	55 kDa			unknown	3	1	1	1	0	0	0	0
837	TRUE	FALSE	DNA-directed RNA polymerases I, II, and III subunit RPABC3 [Homo sapiens]	gi|14589953	17 kDa			unknown	0	0	0	1	2	2	2	2
838	TRUE	FALSE	cytochrome b [Peromyscus grandis]	gi|300793482	42 kDa			unknown	2	0	0	0	1	2	2	2
839	TRUE	FALSE	coatomer protein complex subunit alpha, isoform CRA_a [Mus musculus]	gi|148707095 (+5)	138 kDa			unknown	0	2	0	1	2	2	2	0
840	TRUE	FALSE	unnamed protein product [Mus musculus]	gi|12857872 (+3)	31 kDa			unknown	0	0	2	0	2	2	1	2
841	TRUE	FALSE	wings apart-like protein homolog [Mus musculus]	gi|100815493 (+5)	134 kDa			unknown	1	1	0	0	2	2	2	0
842	TRUE	FALSE	lysine-specific demethylase NO66 [Mus musculus]	gi|257743021 (+1)	68 kDa			unknown	1	1	0	0	2	0	1	0
843	TRUE	FALSE	unnamed protein product [Mus musculus]	gi|74211590	94 kDa	TRUE		unknown	1	0	0	0	0	1	0	0
844	TRUE	FALSE	splicing factor, arginine/serine-rich 15 [Mus musculus]	gi|109150409 (+12)	132 kDa			unknown	2	0	2	1	2	0	2	0
845	TRUE	FALSE	myeloid-associated differentiation marker [Mus musculus]	gi|148271067 (+3)	35 kDa			unknown	0	0	0	0	2	2	3	2
846	TRUE	FALSE	high mobility group nucleosomal binding domain 2 [Mus musculus]	gi|126541198 (+7)	10 kDa			unknown	1	1	0	1	0	0	0	0
847	TRUE	FALSE	hypothetical protein CLJU_c05710 [Clostridium ljungdahlii DSM 13528]	gi|300853771 (+1)	131 kDa			unknown	0	0	0	0	1	2	2	2
848	TRUE	FALSE	eukaryotic translation initiation factor 4 gamma 2 isoform 2 [Mus musculus]	gi|110630015 (+10)	98 kDa			unknown	2	0	0	0	2	2	2	0
849	TRUE	FALSE	eukaryotic translation initiation factor 3, subunit M [Mus musculus]	gi|123241991 (+3)	28 kDa			unknown	4	1	0	0	0	0	0	0
850	TRUE	FALSE	hypothetical protein LOC107373 [Mus musculus]	gi|13386132 (+1)	70 kDa			unknown	0	0	0	0	2	4	0	2
851	TRUE	FALSE	RNA binding motif protein 34, isoform CRA_b [Mus musculus]	gi|148679876 (+2)	48 kDa			unknown	0	0	0	0	1	4	0	3
852	TRUE	FALSE	zinc finger protein 326, isoform CRA_b [Mus musculus]	gi|148688244 (+2)	61 kDa			unknown	0	0	0	0	2	0	3	3
853	TRUE	FALSE	WD repeat domain 74, isoform CRA_b [Mus musculus]	gi|148701411 (+2)	40 kDa			unknown	0	0	0	0	0	3	0	3
854	TRUE	FALSE	unnamed protein product [Mus musculus]	gi|12850145 (+5)	78 kDa			unknown	0	2	0	0	2	2	2	0
855	TRUE	FALSE	mCG142343 [Mus musculus]	gi|148694357 (+3)	28 kDa			unknown	3	1	0	0	0	2	2	0
856	TRUE	FALSE	unnamed protein product [Mus musculus]	gi|26352960 (+1)	25 kDa			unknown	1	0	3	0	0	0	0	0
857	TRUE	FALSE	WD40-repeat type I transmembrane protein A72.5 [Mus musculus]	gi|1762984 (+1)	28 kDa			unknown	2	0	2	0	0	0	0	0
858	TRUE	FALSE	coiled-coil domain-containing protein 47 precursor [Mus musculus]	gi|125628650 (+4)	56 kDa			unknown	0	0	0	0	0	2	2	0
859	TRUE	FALSE	topoisomerase I [Anaquedius vernix]	gi|304273925 (+27)	28 kDa	TRUE		unknown	0	0	0	1	0	0	0	0
860	TRUE	FALSE	metalloreductase STEAP3 [Mus musculus]	gi|146134446 (+2)	55 kDa			unknown	0	0	0	0	2	0	0	2
861	TRUE	FALSE	Chchd3 protein [Mus musculus]	gi|16741414 (+1)	22 kDa			unknown	0	0	0	0	4	0	2	0
862	TRUE	FALSE	dynactin subunit 2 isoform 3 [Mus musculus]	gi|28076935 (+2)	44 kDa			unknown	0	4	4	0	0	0	0	0
863	TRUE	FALSE	death inducer-obliterator 1, isoform CRA_a [Mus musculus]	gi|148675399 (+2)	225 kDa			unknown	0	0	0	0	3	0	3	0
864	TRUE	FALSE	Hypothetical protein, conserved [Pseudomonas putida BIRD-1]	gi|313497717	156 kDa			unknown	1	1	1	0	0	0	1	1
865	TRUE	FALSE	conserved hypothetical protein [Enterococcus faecium TX0133a01]	gi|313588842	16 kDa			unknown	1	0	2	2	0	1	0	1
866	TRUE	FALSE	NADH dehydrogenase [ubiquinone] 1 alpha subcomplex subunit 10, mitochondrial precursor [Mus musculus]	gi|13195624 (+2)	41 kDa			unknown	0	0	0	1	0	1	1	3
867	TRUE	FALSE	nuclear pore complex protein Nup88 isoform 1 [Mus musculus]	gi|111955409 (+7)	84 kDa			unknown	0	0	0	0	1	4	1	0
868	TRUE	FALSE	protein phosphatase 1, catalytic subunit, beta isoform [Mus musculus]	gi|148705446 (+2)	35 kDa	TRUE		unknown	1	0	0	0	0	0	0	0
869	TRUE	FALSE	mCG13650, isoform CRA_a [Mus musculus]	gi|148684014 (+3)	89 kDa			unknown	1	2	0	0	2	2	1	0
870	TRUE	FALSE	cDNA sequence AK122209, isoform CRA_a [Mus musculus]	gi|148679817 (+2)	158 kDa			unknown	0	0	0	0	0	2	1	0
871	TRUE	FALSE	unnamed protein product [Mus musculus]	gi|12859602 (+2)	52 kDa			unknown	0	2	0	2	1	1	0	0
872	TRUE	FALSE	mCG10837 [Mus musculus]	gi|148673159	24 kDa	TRUE		unknown	1	0	1	0	1	2	2	0
873	TRUE	FALSE	gene DN38 protein - mouse (fragment)	gi|109866 (+7)	40 kDa			unknown	0	1	0	1	0	2	2	0
874	TRUE	FALSE	methionine-tRNA synthetase, isoform CRA_a [Mus musculus]	gi|148692550 (+2)	97 kDa			unknown	1	0	0	2	0	0	0	0
875	TRUE	FALSE	Hmgn3 protein [Mus musculus]	gi|13543030 (+1)	10 kDa			unknown	2	0	0	0	0	0	0	0
876	TRUE	FALSE	protein BAT2-like 2 [Mus musculus]	gi|124486835 (+2)	311 kDa			unknown	2	1	0	0	2	0	1	0
877	TRUE	FALSE	fau [Mus musculus]	gi|15822914 (+5)	15 kDa			unknown	0	0	1	0	0	1	1	0
878	TRUE	FALSE	alpha-tubulin [Homo sapiens]	gi|32015 (+1)	50 kDa	TRUE		unknown	0	0	1	0	1	2	4	0
879	TRUE	FALSE	nucleoporin 153, isoform CRA_a [Mus musculus]	gi|148709082 (+3)	156 kDa			unknown	0	0	0	0	0	1	1	1
880	TRUE	FALSE	Fip1l1 protein [Mus musculus]	gi|13096934 (+4)	56 kDa			unknown	0	0	0	0	3	1	4	0
881	TRUE	FALSE	Luc7l2 protein [Mus musculus]	gi|116283408 (+7)	41 kDa	TRUE		unknown	0	0	0	1	1	0	3	0
882	TRUE	FALSE	cytoplasmic dynein 1 light intermediate chain 1 [Mus musculus]	gi|22122795	57 kDa			unknown	0	2	0	0	0	1	1	0
883	TRUE	FALSE	CUG triplet repeat, RNA binding protein 2 [Mus musculus]	gi|123232602 (+15)	53 kDa			unknown	2	3	0	3	0	0	0	0
884	TRUE	FALSE	RecName: Full=Nucleolar protein 8	gi|108860822 (+5)	129 kDa			unknown	0	0	0	0	1	1	1	0
885	TRUE	FALSE	golgi autoantigen, golgin subfamily a [Mus musculus]	gi|123230371 (+6)	109 kDa			unknown	0	0	0	0	2	2	2	2
886	TRUE	FALSE	CD44 antigen [Mus musculus]	gi|123231594 (+26)	47 kDa			unknown	0	0	0	0	2	2	2	2
887	TRUE	FALSE	cytochrome c oxidase subunit 6B1 [Mus musculus]	gi|13385090	10 kDa			unknown	0	0	0	0	2	2	2	2
888	TRUE	FALSE	chromatin assembly factor 1, subunit B (p60), isoform CRA_a [Mus musculus]	gi|148671809 (+2)	62 kDa			unknown	0	0	0	0	2	2	2	2
889	TRUE	FALSE	likely orthologue of H. sapiens Chromosome X open reading frame 57 (CXorf57) [Mus musculus]	gi|123225968 (+3)	97 kDa			unknown	0	0	0	2	1	2	2	0
890	TRUE	FALSE	3-hydroxyacyl-CoA dehydratase 3 [Mus musculus]	gi|171184435 (+2)	43 kDa			unknown	0	0	0	1	1	1	1	0
891	TRUE	FALSE	Farsa protein [Mus musculus]	gi|13905140 (+9)	58 kDa			unknown	2	0	0	2	1	0	0	2
892	TRUE	FALSE	AP-2 complex subunit alpha-1 isoform b [Mus musculus]	gi|116256510 (+2)	105 kDa	TRUE		unknown	1	2	2	2	0	0	0	0
893	TRUE	FALSE	mCG126011 [Mus musculus]	gi|148682499	834 kDa	TRUE		unknown	0	0	0	0	3	4	0	0
894	TRUE	FALSE	dolichyl-diphosphooligosaccharide--protein glycosyltransferase subunit STT3A [Mus musculus]	gi|148747128 (+7)	81 kDa			unknown	0	0	0	0	0	1	1	6
895	TRUE	FALSE	retinoblastoma-binding protein 5 [Mus musculus]	gi|164450487 (+2)	59 kDa			unknown	0	0	0	0	2	4	0	1
896	TRUE	FALSE	cleavage and polyadenylation specificity factor 3, isoform CRA_b [Mus musculus]	gi|148702078 (+4)	79 kDa			unknown	0	0	0	0	3	0	1	0
897	TRUE	FALSE	clathrin light chain A isoform a [Mus musculus]	gi|122939192 (+2)	24 kDa			unknown	0	0	0	1	5	0	1	0
898	TRUE	FALSE	peptidyl-prolyl cis-trans isomerase CWC27 homolog [Mus musculus]	gi|110625681 (+5)	54 kDa			unknown	3	0	4	0	0	0	0	0
899	TRUE	FALSE	Ahnak protein [Mus musculus]	gi|117938787 (+4)	116 kDa			unknown	0	0	0	0	1	0	3	0
900	TRUE	FALSE	unnamed protein product [Mus musculus]	gi|12860837 (+2)	31 kDa			unknown	0	0	0	0	0	0	0	1
901	TRUE	FALSE	mCG127945, isoform CRA_b [Mus musculus]	gi|148678083 (+4)	122 kDa			unknown	1	0	0	3	0	0	0	0
902	TRUE	FALSE	putative Fe3+ ABC transporter periplasmic protein [Clostridium ljungdahlii DSM 13528]	gi|300854898	39 kDa			unknown	0	2	0	0	0	0	0	0
903	TRUE	FALSE	kelch domain-containing protein 4 [Mus musculus]	gi|255683384	65 kDa			unknown	0	0	0	7	0	0	0	0
904	TRUE	FALSE	RNA binding motif protein 10, isoform CRA_b [Mus musculus]	gi|148668421 (+9)	62 kDa			unknown	2	1	0	0	1	1	1	0
905	TRUE	FALSE	neutral amino acid transporter B(0) [Mus musculus]	gi|114326474 (+2)	58 kDa			unknown	0	0	0	1	2	1	1	1
906	TRUE	FALSE	glutamine synthetase [Corynebacterium pseudotuberculosis FRC41]	gi|300858906 (+1)	51 kDa			unknown	0	1	0	0	1	2	2	1
907	TRUE	FALSE	unnamed protein product [Mus musculus]	gi|12833077 (+3)	35 kDa			unknown	0	0	0	0	1	0	0	0
908	TRUE	FALSE	unnamed protein product [Mus musculus]	gi|12851559 (+2)	14 kDa			unknown	2	1	1	0	0	0	0	0
909	TRUE	FALSE	mCG124490 [Mus musculus]	gi|148689824 (+4)	165 kDa			unknown	1	2	0	0	1	1	0	0
910	TRUE	FALSE	unnamed protein product [Mus musculus]	gi|12842244 (+2)	15 kDa			unknown	0	0	0	0	1	2	2	2
911	TRUE	FALSE	unnamed protein product [Mus musculus]	gi|12857167 (+4)	44 kDa			unknown	1	3	0	2	0	1	0	0
912	TRUE	FALSE	unnamed protein product [Mus musculus]	gi|12841013 (+5)	22 kDa			unknown	2	0	2	0	1	0	1	0
913	TRUE	FALSE	RecName: Full=Kinesin-like protein KIF20B; AltName: Full=Kinesin family member 20B; AltName: Full=Kinesin-related motor interacting with PIN1; AltName: Full=M-phase phosphoprotein 1; Short=MPP1	gi|124015169 (+4)	203 kDa			unknown	0	0	0	0	1	2	2	0
914	TRUE	FALSE	NADH dehydrogenase subunit 5 [Mus musculus domesticus]	gi|118200820 (+11)	68 kDa			unknown	0	0	0	0	2	2	1	1
915	TRUE	FALSE	unnamed protein product [Mus musculus]	gi|12843097 (+2)	23 kDa	TRUE		unknown	0	0	0	0	1	2	2	2
916	TRUE	FALSE	stromal antigen 1, isoform CRA_a [Mus musculus]	gi|148689086 (+4)	129 kDa			unknown	0	0	0	0	2	2	2	1
917	TRUE	FALSE	NADH dehydrogenase subunit 4 [Mus musculus molossinus]	gi|118200833 (+13)	52 kDa			unknown	0	0	0	0	0	2	1	2
918	TRUE	FALSE	unnamed protein product [Mus musculus]	gi|12858634 (+2)	20 kDa			unknown	0	2	2	0	1	0	0	2
919	TRUE	FALSE	unnamed protein product [Mus musculus]	gi|12847890 (+4)	44 kDa			unknown	1	0	0	0	2	2	2	0
920	TRUE	FALSE	PREDICTED: hypothetical protein [Monodelphis domestica]	gi|126340424 (+5)	49 kDa			unknown	2	0	2	2	0	0	0	1
921	TRUE	FALSE	regulation of nuclear pre-mRNA domain containing 1B [Mus musculus]	gi|123297010 (+8)	34 kDa			unknown	1	1	2	2	0	0	0	0
922	TRUE	FALSE	transmembrane glycoprotein NMB precursor [Mus musculus]	gi|171846253 (+9)	64 kDa			unknown	1	2	2	0	0	0	0	0
923	TRUE	FALSE	RecName: Full=DNA polymerase epsilon subunit 3; AltName: Full=DNA polymerase II subunit 3; AltName: Full=DNA polymerase epsilon subunit p17; AltName: Full=NF-YB-like protein; AltName: Full=YB-like protein 1; Short=YBL1	gi|22653708 (+1)	17 kDa			unknown	1	2	2	2	0	0	0	0
924	TRUE	FALSE	Pentatricopeptide repeat domain 3 [Mus musculus]	gi|109730765 (+8)	78 kDa			unknown	1	2	0	2	0	0	0	0
925	TRUE	FALSE	UDP-N-acetylglucosamine pyrophosphorylase [Encephalitozoon intestinalis ATCC 50506]	gi|303391595	38 kDa			unknown	1	0	0	0	1	0	2	0
926	TRUE	FALSE	hypothetical protein LOC212547 [Mus musculus]	gi|22122411 (+1)	63 kDa			unknown	0	0	0	0	2	2	0	2
927	TRUE	FALSE	ATP-binding protein [Corynebacterium accolens ATCC 49725]	gi|227503574	32 kDa			unknown	0	0	0	0	1	0	0	1
928	TRUE	FALSE	unnamed protein product [Mus musculus]	gi|12841649 (+6)	18 kDa			unknown	0	0	0	1	4	2	0	0
929	TRUE	FALSE	histone H2A type 2-C [Homo sapiens]	gi|24638446 (+3)	14 kDa	TRUE		unknown	0	0	0	0	2	0	0	0
930	TRUE	FALSE	DEAH (Asp-Glu-Ala-His) box polypeptide 29, isoform CRA_a [Mus musculus]	gi|148686455 (+2)	144 kDa			unknown	3	0	2	0	0	0	0	1
931	TRUE	FALSE	RecName: Full=Nesprin-1; AltName: Full=Enaptin; AltName: Full=Myocyte nuclear envelope protein 1; Short=Myne-1; AltName: Full=Nuclear envelope spectrin repeat protein 1; AltName: Full=Synaptic nuclear envelope protein 1; Short=Syne-1	gi|292630942	1010 kDa			unknown	0	0	0	0	2	2	0	0
932	TRUE	FALSE	hypothetical protein EcolC_1406 [Escherichia coli ATCC 8739]	gi|170019442 (+15)	35 kDa			unknown	0	0	1	0	0	0	0	1
933	TRUE	FALSE	AKR Qa protein	gi|384271	39 kDa			unknown	1	0	0	0	1	0	0	0
934	TRUE	FALSE	scaffold attachment factor B [Mus musculus]	gi|254028159	105 kDa	TRUE		unknown	0	0	0	0	0	0	2	1
935	TRUE	FALSE	PREDICTED: similar to tropomyosin 3 isoform 1 [Equus caballus]	gi|149751320 (+1)	29 kDa			unknown	0	0	2	3	0	0	0	0
936	TRUE	FALSE	WD repeat-containing protein 55 [Mus musculus]	gi|27229061	43 kDa			unknown	0	2	0	2	0	0	0	0
937	TRUE	FALSE	keratin, type II cytoskeletal 6A [Mus musculus]	gi|54607171	59 kDa	TRUE		unknown	0	0	1	0	0	2	2	0
938	TRUE	FALSE	DnaJ (Hsp40) homolog, subfamily C, member 8, isoform CRA_a [Mus musculus]	gi|148698151 (+2)	31 kDa			unknown	2	0	1	0	0	0	0	0
939	TRUE	FALSE	RNA binding motif protein, X-linked [Mus musculus]	gi|6755296	42 kDa	TRUE		unknown	0	0	0	1	2	0	0	0
940	TRUE	FALSE	ribosomal protein S5 [Hepialus fusconebulosus]	gi|307645417	21 kDa	TRUE		unknown	0	2	1	0	0	0	0	1
941	TRUE	FALSE	unnamed protein product [Haemophilus parainfluenzae T3T1]	gi|301156486	121 kDa			unknown	0	0	0	0	0	2	0	1
942	TRUE	FALSE	Binding-protein-dependent transport systems inner membrane component [Enterococcus faecium DO]	gi|69246460	31 kDa			unknown	0	0	0	1	0	0	0	0
943	TRUE	FALSE	Nucleolar protein 12 [Mus musculus]	gi|15489184 (+3)	25 kDa			unknown	0	1	0	0	0	0	0	0
944	TRUE	FALSE	ATPase, H+ transporting, lysosomal V0 subunit D1 [Mus musculus]	gi|15029719 (+2)	40 kDa			unknown	0	0	0	0	0	0	1	5
945	TRUE	FALSE	conserved hypothetical protein TIGR00257 [Propionibacterium acnes HL013PA1]	gi|313764390 (+2)	23 kDa			unknown	0	0	0	0	1	0	0	1
946	TRUE	FALSE	conserved hypothetical protein [Pedobacter saltans DSM 12145]	gi|313601162	26 kDa			unknown	0	0	0	0	0	0	1	0
947	TRUE	FALSE	50S ribosomal protein L21 [Mobiluncus mulieris ATCC 35243]	gi|227874870	11 kDa			unknown	0	1	0	0	0	0	0	0
948	TRUE	FALSE	moesin [Mus musculus]	gi|199765 (+2)	66 kDa			unknown	0	0	0	5	0	0	0	0
949	TRUE	FALSE	dihydrolipoamide S-acetyltransferase precursor [Mus musculus]	gi|16580128 (+3)	59 kDa			unknown	0	0	0	0	0	0	0	7
950	TRUE	FALSE	single-stranded DNA binding protein 1, isoform CRA_c [Mus musculus]	gi|148681636 (+1)	18 kDa			unknown	0	0	0	0	1	0	1	1
951	TRUE	FALSE	actin [Ammonia sp. T7]	gi|302179440	30 kDa	TRUE		unknown	0	0	0	1	0	0	1	0
952	TRUE	FALSE	cohesin subunit SA-2 [Mus musculus]	gi|118150672 (+3)	141 kDa			unknown	0	0	0	0	1	2	1	1
953	TRUE	FALSE	RIKEN cDNA F730047E07 [Mus musculus]	gi|148673590 (+4)	83 kDa			unknown	0	0	0	0	2	1	1	0
954	TRUE	FALSE	probable ribosome biogenesis protein RLP24 [Mus musculus]	gi|38348464 (+1)	20 kDa			unknown	0	0	0	1	0	2	1	2
955	TRUE	FALSE	unnamed protein product [Mus musculus]	gi|12850449 (+1)	18 kDa			unknown	0	0	0	0	2	1	1	2
956	TRUE	FALSE	transient receptor potential cation channel subfamily V member 2 [Mus musculus]	gi|134053865 (+3)	86 kDa			unknown	0	0	0	0	1	2	2	1
957	TRUE	FALSE	lymphoid transcription factor Ikaros/LyF-1, form IV - mouse	gi|1363187 (+10)	43 kDa			unknown	0	0	0	0	1	2	2	1
958	TRUE	FALSE	mCG1618, isoform CRA_b [Mus musculus]	gi|148685729 (+2)	30 kDa			unknown	0	0	0	0	1	2	1	2
959	TRUE	FALSE	coiled-coil domain-containing protein 126 precursor [Mus musculus]	gi|30424699 (+1)	16 kDa			unknown	0	0	0	0	1	1	2	2
960	TRUE	FALSE	unnamed protein product [Mus musculus]	gi|12847117 (+6)	36 kDa			unknown	0	1	0	0	2	1	2	0
961	TRUE	FALSE	CDK5 regulatory subunit-associated protein 3 [Mus musculus]	gi|13384788 (+3)	57 kDa			unknown	0	1	0	0	1	2	2	0
962	TRUE	FALSE	glyceraldehyde 3-phosphate dehydrogenase [Bacteriovorax marinus SJ]	gi|301168069	37 kDa			unknown	0	1	1	2	0	0	0	2
963	TRUE	FALSE	ring finger protein 213 [Mus musculus]	gi|123264882 (+3)	559 kDa			unknown	0	2	0	1	1	0	1	0
964	TRUE	FALSE	histone 3a [Selenops sp. n. 14 SCC-2010]	gi|306975500	12 kDa	TRUE		unknown	1	0	0	0	0	1	0	1
965	TRUE	FALSE	39S ribosomal protein L38, mitochondrial precursor [Mus musculus]	gi|124430535 (+4)	45 kDa			unknown	0	1	0	2	0	0	1	0
966	TRUE	FALSE	Phenylalanyl-tRNA synthetase beta chain [Salinibacter ruber M8]	gi|294508838	90 kDa			unknown	0	0	0	0	0	0	1	0
967	TRUE	FALSE	lamina-associated polypeptide 2 isoform alpha [Mus musculus]	gi|121949760	75 kDa	TRUE		unknown	0	0	0	0	4	1	0	1
968	TRUE	FALSE	nucleoporin 35 [Mus musculus]	gi|148695320 (+3)	32 kDa			unknown	0	0	0	0	2	2	2	0
969	TRUE	FALSE	unnamed protein product [Mus musculus]	gi|74150930 (+1)	90 kDa			unknown	1	0	0	1	0	0	0	0
970	TRUE	FALSE	unc-93 homolog B1 (C. elegans) [Mus musculus]	gi|148701027 (+4)	70 kDa			unknown	0	0	0	0	1	2	0	2
971	TRUE	FALSE	unnamed protein product [Mus musculus]	gi|12846107 (+5)	70 kDa			unknown	0	1	0	0	0	0	0	0
972	TRUE	FALSE	Tubulin, beta 2C [Mus musculus]	gi|13542680 (+1)	50 kDa	TRUE		unknown	0	0	2	0	1	0	3	0
973	TRUE	FALSE	RecName: Full=U6 snRNA-associated Sm-like protein LSm4	gi|10720074 (+3)	15 kDa			unknown	2	2	2	0	0	0	0	0
974	TRUE	FALSE	mCG145390, isoform CRA_a [Mus musculus]	gi|148692210 (+4)	148 kDa			unknown	0	0	0	0	0	0	0	1
975	TRUE	FALSE	microtubule-associated protein 7 domain containing 1 [Mus musculus]	gi|122889577 (+9)	65 kDa			unknown	0	0	0	0	2	0	3	0
976	TRUE	FALSE	RecName: Full=Cytospin-B; AltName: Full=Sperm antigen with calponin homology and coiled-coil domains 1	gi|117949789 (+3)	118 kDa			unknown	0	0	0	0	1	0	2	0
977	TRUE	FALSE	Ran binding protein 5 [Mus musculus]	gi|12057236 (+6)	124 kDa			unknown	1	0	0	0	0	0	1	0
978	TRUE	FALSE	acetyltransferase [Brachyspira pilosicoli 95/1000]	gi|300870087	23 kDa			unknown	0	0	0	0	1	0	0	2
979	TRUE	FALSE	unnamed protein product [Mus musculus]	gi|12844743 (+2)	35 kDa			unknown	0	0	0	0	0	0	0	2
980	TRUE	FALSE	Dot/Icm T4SS effector [Legionella pneumophila 130b]	gi|307608974	122 kDa			unknown	0	0	0	0	0	2	0	1
981	TRUE	FALSE	Psmd1 protein [Mus musculus]	gi|116283726 (+6)	93 kDa			unknown	0	0	0	0	2	0	2	2
982	TRUE	FALSE	unnamed protein product [Mus musculus]	gi|12841184 (+7)	21 kDa	TRUE		unknown	0	0	0	0	2	0	2	2
983	TRUE	FALSE	RecName: Full=Mitochondrial import inner membrane translocase subunit Tim23	gi|18203570 (+2)	22 kDa			unknown	0	0	0	0	2	0	2	2
984	TRUE	FALSE	U32 family peptidase [Peptoniphilus duerdenii ATCC BAA-1640]	gi|304440508	47 kDa			unknown	0	2	0	0	0	2	1	0
985	TRUE	FALSE	unnamed protein product [Mus musculus]	gi|12849498 (+1)	20 kDa			unknown	0	0	0	2	0	2	1	0
986	TRUE	FALSE	RIKEN cDNA 1110039B18, isoform CRA_a [Mus musculus]	gi|148705349 (+7)	45 kDa			unknown	0	2	0	0	2	0	2	0
987	TRUE	FALSE	RecName: Full=DNA replication licensing factor MCM9; AltName: Full=Mini-chromosome maintenance deficient 9; AltName: Full=Mini-chromosome maintenance deficient domain-containing protein 1	gi|158564298 (+1)	126 kDa			unknown	0	0	0	0	0	1	0	2
988	TRUE	FALSE	unnamed protein product [Mus musculus]	gi|12849244 (+5)	31 kDa			unknown	0	0	0	0	2	2	2	0
989	TRUE	FALSE	mCG9666, isoform CRA_a [Mus musculus]	gi|148693757 (+2)	13 kDa			unknown	0	0	0	0	2	2	2	0
990	TRUE	FALSE	cell division cycle and apoptosis regulator 1, isoform CRA_a [Mus musculus]	gi|148700128 (+4)	103 kDa			unknown	0	0	0	1	0	0	0	0
991	TRUE	FALSE	glyceraldehyde-3-phosphate dehydrogenase [Planctomyces brasiliensis DSM 5305]	gi|312894150	34 kDa			unknown	0	2	2	0	0	0	2	0
992	TRUE	FALSE	cell cycle protein MesJ [Salinibacter ruber M8]	gi|294507733 (+1)	51 kDa			unknown	0	1	0	1	0	0	0	0
993	TRUE	FALSE	mCG16769, isoform CRA_c [Mus musculus]	gi|148694590 (+2)	69 kDa	TRUE		unknown	2	2	2	0	0	0	0	0
994	TRUE	FALSE	endothelial differentiation-related factor 1 [Mus musculus]	gi|10946942 (+3)	16 kDa			unknown	2	0	2	2	0	0	0	0
995	TRUE	FALSE	hypothetical protein PTT_08500 [Pyrenophora teres f. teres 0-1]	gi|311329135	29 kDa			unknown	0	0	0	0	0	1	0	0
996	TRUE	FALSE	Putative surface-anchored membrane protein [Corynebacterium pseudotuberculosis C231]	gi|302205550	50 kDa			unknown	0	0	0	2	1	0	0	0
997	TRUE	FALSE	mCG130514, isoform CRA_b [Mus musculus]	gi|148666746 (+3)	11 kDa			unknown	0	0	1	0	0	0	0	0
998	TRUE	FALSE	possible sugar nucleotide epimerase/dehydratase [Bacteriovorax marinus SJ]	gi|301165704	38 kDa			unknown	0	0	0	1	0	0	0	0
999	TRUE	FALSE	NADH dehydrogenase [ubiquinone] flavoprotein 1, mitochondrial precursor [Mus musculus]	gi|19526814	51 kDa			unknown	0	0	0	0	0	0	0	1
1000	TRUE	FALSE	ankyrin repeat domain 11 [Mus musculus]	gi|124487033 (+4)	299 kDa			unknown	0	0	0	0	1	0	2	0
1001	TRUE	FALSE	preprocathepsin K [Mus musculus]	gi|1149525 (+2)	37 kDa			unknown	0	0	0	3	0	0	0	0
1002	TRUE	FALSE	hypothetical protein PTT_16860 [Pyrenophora teres f. teres 0-1]	gi|311319147	38 kDa			unknown	0	0	0	0	0	0	0	2
1003	TRUE	FALSE	mCG2375, isoform CRA_a [Mus musculus]	gi|148709908 (+3)	57 kDa			unknown	0	0	0	0	0	0	0	1
1004	TRUE	FALSE	mCG20427 [Mus musculus]	gi|148708988 (+1)	320 kDa			unknown	0	0	6	0	0	0	0	0
1005	TRUE	FALSE	conserved hypothetical protein [Pseudomonas aeruginosa C3719]	gi|254235218 (+7)	15 kDa			unknown	1	0	0	0	1	0	1	0
1006	TRUE	FALSE	unnamed protein product [Mus musculus]	gi|12839648 (+3)	36 kDa			unknown	0	0	0	0	1	2	1	1
1007	TRUE	FALSE	SNW domain-containing protein 1 [Mus musculus]	gi|146149191 (+3)	61 kDa			unknown	0	0	0	0	1	1	2	1
1008	TRUE	FALSE	probable ATP-dependent RNA helicase DHX40 [Mus musculus]	gi|144926009 (+2)	89 kDa			unknown	0	1	0	1	1	0	2	0
1009	TRUE	FALSE	pre-mRNA-splicing factor SYF1 [Mus musculus]	gi|13385660 (+2)	100 kDa			unknown	2	0	1	0	1	0	1	0
1010	TRUE	FALSE	KIAA1440 [Mus musculus]	gi|112821625 (+6)	248 kDa			unknown	0	0	0	0	2	1	0	1
1011	TRUE	FALSE	adenylosuccinate lyase [Brachyspira pilosicoli 95/1000]	gi|300870937	49 kDa			unknown	0	0	0	1	0	0	1	0
1012	TRUE	FALSE	mCG19747 [Mus musculus]	gi|148675185 (+1)	198 kDa	TRUE		unknown	0	0	1	0	0	0	1	1
1013	TRUE	FALSE	unnamed protein product [Mus musculus]	gi|26354775 (+1)	17 kDa			unknown	0	0	0	0	0	2	1	2
1014	TRUE	FALSE	plakoglobin [Mus musculus]	gi|1389682 (+1)	68 kDa			unknown	0	0	1	0	0	0	0	0
1015	TRUE	FALSE	Chain A, Crystal Structure Of The P14MP1 COMPLEX AT 2.15 A Resolution	gi|51247921 (+3)	14 kDa			unknown	0	0	0	0	1	0	0	0
1016	TRUE	FALSE	putative DNA repair protein [Clostridium ljungdahlii DSM 13528]	gi|300853997	29 kDa			unknown	0	0	0	1	0	2	0	0
1017	TRUE	FALSE	INO80 complex homolog 1 (S. cerevisiae) [Mus musculus]	gi|148696004 (+4)	116 kDa			unknown	0	0	0	0	0	2	0	3
1018	TRUE	FALSE	unnamed protein product [Mus musculus]	gi|12832315 (+3)	31 kDa			unknown	1	3	0	0	0	0	0	0
1019	TRUE	FALSE	putative RNA-binding protein Luc7-like 1 isoform 2 [Mus musculus]	gi|114158677 (+7)	44 kDa	TRUE		unknown	0	0	0	0	0	2	2	1
1020	TRUE	FALSE	nucleoporin 210 [Mus musculus]	gi|148666876 (+5)	204 kDa			unknown	0	0	0	0	0	0	2	1
1021	TRUE	FALSE	ras-related protein Rab-35 isoform 1 [Homo sapiens]	gi|5803135	23 kDa	TRUE		unknown	0	0	0	0	0	0	1	0
1022	TRUE	FALSE	unnamed protein product [Mus musculus]	gi|12836693 (+4)	89 kDa			unknown	0	0	0	0	1	2	2	0
1023	TRUE	FALSE	unnamed protein product [Mus musculus]	gi|12844666 (+4)	86 kDa			unknown	0	0	0	0	1	1	1	0
1024	TRUE	FALSE	Cpsf2 protein [Mus musculus]	gi|13938095 (+5)	83 kDa			unknown	0	0	0	0	1	2	1	0
1025	TRUE	FALSE	Chromosomal replication initiator DnaA [Calditerrivibrio nitroreducens DSM 19672]	gi|313652041	56 kDa			unknown	0	0	0	0	0	0	2	2
1026	TRUE	FALSE	nuclear cap-binding protein subunit 2 [Mus musculus]	gi|13386056 (+1)	18 kDa			unknown	2	1	0	2	0	0	0	0
1027	TRUE	FALSE	nuclear pore complex protein Nup85 [Mus musculus]	gi|108773813 (+2)	75 kDa			unknown	0	0	0	0	2	0	1	2
1028	TRUE	FALSE	mitotic checkpoint protein isoform MAD1b [Mus musculus]	gi|4580771 (+1)	60 kDa			unknown	0	2	1	2	0	0	0	0
1029	TRUE	FALSE	Snrpf protein [Mus musculus]	gi|41946811 (+2)	12 kDa			unknown	2	1	2	0	0	0	0	0
1030	TRUE	FALSE	putative oxidoreductase (beta-hydroxyacyl-CoA dehydrogenase) protein (abmB) [Ralstonia solanacearum]	gi|299068471	26 kDa			unknown	0	0	0	0	0	1	1	0
1031	TRUE	FALSE	RIKEN cDNA 2310008H09, isoform CRA_c [Mus musculus]	gi|148685204 (+5)	42 kDa			unknown	0	1	0	1	0	0	0	0
1032	TRUE	FALSE	chromobox protein homolog 1 [Homo sapiens]	gi|5803076	21 kDa	TRUE		unknown	0	0	0	0	4	0	0	0
1033	TRUE	FALSE	ATP-dependent zinc metalloprotease YME1L1 [Mus musculus]	gi|7305635	80 kDa			unknown	0	0	0	0	1	0	0	4
1034	TRUE	FALSE	60 kDa heat shock protein, mitochondrial [Mus musculus]	gi|183396771 (+3)	61 kDa			unknown	1	0	3	0	0	0	0	0
1035	TRUE	FALSE	RecName: Full=CLIP-associating protein 1; AltName: Full=Cytoplasmic linker-associated protein 1	gi|124007127 (+6)	169 kDa			unknown	0	0	1	0	0	0	2	0
1036	TRUE	FALSE	DEAH (Asp-Glu-Ala-His) box polypeptide 38 [Mus musculus]	gi|148679474 (+2)	139 kDa			unknown	0	0	0	0	0	0	2	2
1037	TRUE	FALSE	primosomal protein N' [Peptoniphilus harei ACS-146-V-Sch2b]	gi|313888530	90 kDa			unknown	0	0	0	0	0	1	0	0
1038	TRUE	FALSE	UDP-N-acetylmuramoylalanyl-D-glutamate--2,6-diaminopimelate ligase [Enterococcus faecium TX1330]	gi|227552483 (+1)	50 kDa			unknown	0	0	0	2	0	0	2	0
1039	TRUE	FALSE	Sfmbt1 protein [Mus musculus]	gi|27370691	67 kDa			unknown	1	0	0	0	0	0	0	0
1040	TRUE	FALSE	hypothetical protein PTT_18267 [Pyrenophora teres f. teres 0-1]	gi|311317571	87 kDa			unknown	0	0	0	1	0	0	0	0
1041	TRUE	FALSE	Men1 protein [Mus musculus]	gi|23273632 (+4)	61 kDa			unknown	0	2	0	0	0	0	0	0
1042	TRUE	FALSE	hypothetical protein SARI_00345 [Salmonella enterica subsp. arizonae serovar 62:z4,z23:-- str. RSK2980]	gi|161502313	179 kDa			unknown	0	0	0	0	0	1	0	0
1043	TRUE	FALSE	hypothetical protein HPSH_07985 [Helicobacter pylori Shi470]	gi|188528325 (+1)	8 kDa			unknown	1	0	0	1	0	0	0	0
1044	TRUE	FALSE	Rne/Rng family ribonuclease [Bifidobacterium longum subsp. longum JDM301]	gi|296454938 (+3)	118 kDa			unknown	0	1	0	0	0	0	0	0
1045	TRUE	FALSE	RecName: Full=Serine/arginine repetitive matrix protein 2	gi|114152161	295 kDa	TRUE		unknown	0	0	0	0	0	0	1	0
1046	TRUE	FALSE	conserved hypothetical protein [Streptococcus vestibularis F0396]	gi|312862788 (+1)	18 kDa			unknown	0	0	0	0	0	0	0	1
1047	TRUE	FALSE	unnamed protein product [Mus musculus]	gi|12859176 (+3)	22 kDa			unknown	0	0	0	0	1	0	0	0
1048	TRUE	FALSE	Conserved hypothetical protein, outer membrane protein [Salinibacter ruber M8]	gi|294506935	62 kDa			unknown	0	1	0	0	0	0	0	0
1049	TRUE	FALSE	conserved hypothetical protein [Streptococcus parasanguinis ATCC 15912]	gi|296875888	6 kDa			unknown	0	1	0	0	0	0	0	0
1050	TRUE	FALSE	rab7 [Mus musculus]	gi|1050551 (+1)	24 kDa			unknown	0	0	0	0	0	0	0	5
1051	TRUE	FALSE	RecName: Full=RNA-binding protein 27; AltName: Full=Peri-implantation stem cell protein 1; AltName: Full=RNA-binding motif protein 27	gi|124021006 (+2)	119 kDa			unknown	3	0	0	0	0	0	0	0
1052	TRUE	FALSE	mCG51133 [Mus musculus]	gi|148675008 (+2)	18 kDa			unknown	0	0	0	0	1	1	1	1
1053	TRUE	FALSE	recombination regulator RecX [Neisseria meningitidis FAM18]	gi|121635161	18 kDa			unknown	1	0	0	1	0	0	1	0
1054	TRUE	FALSE	transcription regulator [Lactobacillus plantarum subsp. plantarum ST-III]	gi|308180062	40 kDa			unknown	1	0	0	0	0	1	0	0
1055	TRUE	FALSE	SOSS complex subunit B1 [Mus musculus]	gi|28076937	23 kDa			unknown	1	1	1	0	0	0	0	0
1056	TRUE	FALSE	mCG7879, isoform CRA_a [Mus musculus]	gi|148702066 (+7)	29 kDa			unknown	0	1	0	0	0	0	1	1
1057	TRUE	FALSE	putative aminotransferase [Clostridium ljungdahlii DSM 13528]	gi|300856751 (+6)	51 kDa			unknown	0	0	0	0	2	0	1	1
1058	TRUE	FALSE	poly (ADP-ribose) polymerase 2 [Mus musculus]	gi|13160480 (+3)	63 kDa			unknown	0	2	1	0	0	0	0	1
1059	TRUE	FALSE	LEK1 [Mus musculus]	gi|109138675 (+4)	342 kDa			unknown	0	0	0	0	1	1	2	0
1060	TRUE	FALSE	unnamed protein product [Mus musculus]	gi|12846277 (+1)	39 kDa			unknown	0	0	0	0	0	1	0	0
1061	TRUE	FALSE	transcription factor AP-4 [Mus musculus]	gi|13626034 (+1)	39 kDa			unknown	0	0	0	0	0	2	0	0
1062	TRUE	FALSE	macrophage scavenger receptor types I and II isoform b [Mus musculus]	gi|164664520 (+2)	50 kDa			unknown	1	0	0	0	0	2	1	0
1063	TRUE	FALSE	survival motor neuron domain containing 1, isoform CRA_b [Mus musculus]	gi|148669751 (+1)	32 kDa			unknown	2	1	0	1	0	0	0	0
1064	TRUE	FALSE	interferon-activable protein 204 [Mus musculus]	gi|118130979 (+6)	69 kDa			unknown	0	2	1	1	0	0	0	0
1065	TRUE	FALSE	unnamed protein product [Mus musculus]	gi|12860412 (+2)	32 kDa			unknown	0	1	1	0	0	0	0	0
1066	TRUE	FALSE	pogo transposable element with ZNF domain isoform 1 [Mus musculus]	gi|260099684 (+3)	155 kDa			unknown	0	0	0	0	1	0	0	0
1067	TRUE	FALSE	EFR3 homolog A (S. cerevisiae) [Mus musculus]	gi|13938651 (+5)	93 kDa			unknown	0	0	0	0	2	1	0	0
1068	TRUE	FALSE	tyrosine type site-specific recombinase [Bacteroides sp. 3_2_5]	gi|253564012	46 kDa			unknown	1	1	0	0	0	0	0	0
1069	TRUE	FALSE	hypothetical protein PTT_18968 [Pyrenophora teres f. teres 0-1]	gi|311316779	68 kDa			unknown	0	0	0	0	0	1	0	1
1070	TRUE	FALSE	RecName: Full=Digestive organ expansion factor homolog	gi|118582052 (+3)	89 kDa			unknown	1	1	0	0	0	0	0	0
1071	TRUE	FALSE	exosome component 8, isoform CRA_f [Mus musculus]	gi|148703331 (+6)	31 kDa			unknown	0	0	0	0	0	3	0	0
1072	TRUE	FALSE	kinase D-interacting substrate of 220 kDa [Mus musculus]	gi|124487039 (+5)	199 kDa			unknown	0	0	0	0	2	0	0	1
1073	TRUE	FALSE	unnamed protein product [Mus musculus]	gi|12840861 (+2)	22 kDa			unknown	0	0	0	0	0	0	1	0
1074	TRUE	FALSE	PREDICTED: putative uncharacterized protein C8orf73-like [Mus musculus]	gi|309263303	78 kDa			unknown	0	0	0	0	0	0	1	0
1075	TRUE	FALSE	MOSC domain-containing protein 2, mitochondrial precursor [Mus musculus]	gi|19526848	38 kDa			unknown	0	0	0	0	0	0	1	1
1076	TRUE	FALSE	hypothetical protein PTT_19012 [Pyrenophora teres f. teres 0-1]	gi|311316706	159 kDa			unknown	0	0	0	1	0	0	0	0
1077	TRUE	FALSE	methyl-accepting chemotaxis sensory transducer [Mobiluncus mulieris ATCC 35239]	gi|306818852 (+1)	45 kDa			unknown	0	0	0	0	0	0	1	0
1078	TRUE	FALSE	Obg-like ATPase 1 [Mus musculus]	gi|123208560 (+6)	32 kDa			unknown	0	0	0	1	0	0	0	2
1079	TRUE	FALSE	leucine-rich repeat-containing protein 8D [Mus musculus]	gi|170650655 (+2)	98 kDa			unknown	0	0	0	1	0	1	0	0
1080	TRUE	FALSE	bromodomain adjacent to zinc finger domain, 2B [Mus musculus]	gi|148695007 (+3)	241 kDa			unknown	0	0	0	0	0	1	2	0
1081	TRUE	FALSE	hypothetical protein PTT_19074 [Pyrenophora teres f. teres 0-1]	gi|311316650	31 kDa			unknown	0	0	0	0	0	1	2	0
1082	TRUE	FALSE	inositol 1,4,5-triphosphate receptor 1, isoform CRA_a [Mus musculus]	gi|148666992 (+3)	196 kDa			unknown	0	0	0	0	1	0	2	0
1083	TRUE	FALSE	conserved hypothetical protein [Veillonella sp. oral taxon 158 str. F0412]	gi|313892699	76 kDa			unknown	0	0	0	0	0	0	0	1
1084	TRUE	FALSE	DNA-directed RNA polymerases I, II, and III subunit RPABC1 [Mus musculus]	gi|124249077 (+3)	25 kDa			unknown	0	0	0	0	1	2	0	0
1085	TRUE	FALSE	Leucine-rich repeat-containing protein [Pseudomonas putida BIRD-1]	gi|313499668	165 kDa			unknown	0	0	1	0	0	0	0	0
1086	TRUE	FALSE	oligosaccharyltransferase complex subunit OSTC [Mus musculus]	gi|13384930 (+1)	17 kDa			unknown	0	0	0	0	0	2	0	2
1087	TRUE	FALSE	RecName: Full=Fragile X mental retardation syndrome-related protein 2	gi|25090383 (+3)	74 kDa			unknown	0	1	0	0	0	0	0	0
1088	TRUE	FALSE	PREDICTED: myosin light polypeptide 6-like [Mus musculus]	gi|94363353 (+11)	16 kDa			unknown	0	0	0	2	0	0	0	2
1089	TRUE	FALSE	mCG57125, isoform CRA_a [Mus musculus]	gi|148700082 (+4)	224 kDa			unknown	0	2	0	0	0	0	0	0
1090	TRUE	FALSE	HA receptor for hyaluronic acid [Mus musculus]	gi|1495186 (+6)	71 kDa			unknown	0	2	0	0	0	0	2	0
1091	TRUE	FALSE	unnamed protein product [Mus musculus]	gi|12842709 (+1)	11 kDa			unknown	0	0	0	0	1	0	0	2
1092	TRUE	FALSE	mRNA-decapping enzyme 1A [Mus musculus]	gi|133778958 (+3)	65 kDa			unknown	0	0	0	0	0	1	2	0
1093	TRUE	FALSE	ketose-bisphosphate aldolase, class II [Clostridium sp. HGF2]	gi|313899715	32 kDa			unknown	0	0	0	0	0	1	1	0
1094	TRUE	FALSE	bromodomain containing 4, isoform CRA_c [Mus musculus]	gi|148708381 (+11)	82 kDa	TRUE		unknown	0	2	0	2	0	0	0	0
1095	TRUE	FALSE	LysR family transcriptional regulator [Pseudomonas putida BIRD-1]	gi|313497394	32 kDa			unknown	0	1	0	1	0	0	0	0
1096	TRUE	FALSE	lamina-associated polypeptide 1B [Mus musculus]	gi|103484305 (+7)	67 kDa			unknown	0	0	0	0	0	0	1	0
1097	TRUE	FALSE	O-linked N-acetylglucosamine (GlcNAc) transferase (UDP-N-acetylglucosamine:polypeptide-N-acetylglucosaminyl transferase) [Mus musculus]	gi|123228956 (+3)	116 kDa			unknown	0	0	0	0	2	0	2	0
1098	TRUE	FALSE	cell cycle regulator Mat89Bb homolog [Mus musculus]	gi|133922586 (+2)	83 kDa			unknown	0	0	0	0	2	0	1	0
1099	TRUE	FALSE	peroxisomal biogenesis factor 14, isoform CRA_a [Mus musculus]	gi|148682897 (+2)	29 kDa			unknown	0	0	0	0	1	0	2	0
1100	TRUE	FALSE	hepatitis B virus X-interacting protein homolog [Mus musculus]	gi|237820655 (+1)	15 kDa			unknown	0	0	0	0	2	0	2	0
1101	TRUE	FALSE	RecName: Full=Actin-related protein 10; AltName: Full=Actin-related protein 11	gi|10719908 (+2)	46 kDa			unknown	2	1	0	0	0	0	0	0
1102	TRUE	FALSE	mCG133345, isoform CRA_a [Mus musculus]	gi|148679235 (+6)	267 kDa			unknown	2	2	0	0	0	0	0	0
1103	TRUE	FALSE	putative lipoprotein [Escherichia coli APEC O1]	gi|117622529 (+12)	29 kDa			unknown	0	0	0	0	0	1	0	0
1104	TRUE	FALSE	origin recognition complex subunit 5 [Mus musculus]	gi|6754948	50 kDa			unknown	0	2	2	0	0	0	0	0
1105	TRUE	FALSE	aldehyde oxidase and xanthine dehydrogenase, molybdopterin binding domain protein [Veillonella sp. oral taxon 158 str. F0412]	gi|313893924	84 kDa			unknown	0	0	0	0	0	0	0	2
1106	TRUE	FALSE	Fgd6 protein [Mus musculus]	gi|114325429 (+9)	106 kDa			unknown	0	0	0	0	0	0	0	1
1107	TRUE	FALSE	unnamed protein product [Mus musculus]	gi|12836469 (+2)	80 kDa			unknown	0	0	1	0	2	0	0	0
1108	TRUE	FALSE	transcription factor A, mitochondrial, isoform CRA_b [Mus musculus]	gi|148700007 (+4)	14 kDa			unknown	2	0	2	0	0	0	0	0
1109	TRUE	FALSE	NADH dehydrogenase (ubiquinone) Fe-S protein 4 [Mus musculus]	gi|148686433 (+5)	21 kDa			unknown	0	0	0	0	0	0	0	2
1110	TRUE	FALSE	replication protein A 70 kDa DNA-binding subunit isoform 2 [Mus musculus]	gi|18390321 (+3)	69 kDa			unknown	0	0	0	1	0	0	0	0
1111	TRUE	FALSE	Keratin 77 [Mus musculus]	gi|115528975 (+1)	61 kDa	TRUE		unknown	1	0	2	0	0	0	0	0
1112	TRUE	FALSE	Hdgfrp2 protein [Mus musculus]	gi|13277669 (+5)	75 kDa			unknown	0	0	0	2	0	0	0	0
1113	TRUE	FALSE	SWI/SNF-related matrix-associated actin-dependent regulator of chromatin subfamily B member 1 isoform b [Homo sapiens]	gi|55956801 (+4)	43 kDa			unknown	0	0	0	0	0	0	0	1
1114	TRUE	FALSE	WD repeat domain 76 [Mus musculus]	gi|133777670	58 kDa			unknown	0	1	0	0	0	0	0	0
1115	TRUE	FALSE	Rbbp6 protein [Mus musculus]	gi|118600865 (+11)	65 kDa			unknown	0	0	0	4	0	0	0	0
1116	TRUE	FALSE	mCG144566 [Mus musculus]	gi|148673911 (+13)	28 kDa			unknown	0	0	0	3	0	0	0	0
1117	TRUE	FALSE	solute carrier family 16 (monocarboxylic acid transporters), member 3 [Mus musculus]	gi|123289514 (+3)	27 kDa			unknown	0	0	0	0	0	0	0	2
1118	TRUE	FALSE	protein disulfide-isomerase A3 precursor [Mus musculus]	gi|112293264 (+5)	57 kDa			unknown	0	0	0	0	0	0	1	0
1119	TRUE	FALSE	putative Zn-dependent protease [Ralstonia solanacearum]	gi|299065879 (+2)	26 kDa			unknown	0	1	0	0	0	0	0	0
1120	TRUE	FALSE	putative TonB-dependent receptor [Ralstonia solanacearum PSI07]	gi|300692386	79 kDa			unknown	0	0	0	0	0	0	0	1
1121	TRUE	FALSE	integrase catalytic region [Streptomyces bingchenggensis BCW-1]	gi|297154689	20 kDa			unknown	0	0	0	0	0	0	1	0
1122	TRUE	FALSE	glycosyl hydrolase family 25 [Prevotella disiens FB035-09AN]	gi|303237093	26 kDa			unknown	0	0	0	0	1	0	0	0
1123	TRUE	FALSE	DHHA1 domain protein [Faecalibacterium cf. prausnitzii KLE1255]	gi|313115481	35 kDa			unknown	0	0	1	0	0	0	0	0
1124	TRUE	FALSE	notchless homolog 1 (Drosophila) [Mus musculus]	gi|148683736 (+4)	75 kDa			unknown	0	0	0	0	0	1	1	1
1125	TRUE	FALSE	exosome component 1, isoform CRA_c [Mus musculus]	gi|148709922 (+2)	18 kDa			unknown	0	0	0	0	0	1	1	1
1126	TRUE	FALSE	gem (nuclear organelle) associated protein 5 [Mus musculus]	gi|123223408 (+11)	167 kDa			unknown	0	0	0	0	1	1	1	0
1127	TRUE	FALSE	peptidase S9 prolyl oligopeptidase active site domain protein [Planctomyces brasiliensis DSM 5305]	gi|312895715	40 kDa			unknown	0	0	0	1	1	0	1	0
1128	TRUE	FALSE	mitochondrial ribosomal protein S30 [Mus musculus]	gi|148686412 (+2)	51 kDa			unknown	1	1	0	0	0	0	0	0
1129	TRUE	FALSE	RAD23b homolog (S. cerevisiae), isoform CRA_b [Mus musculus]	gi|148670317 (+6)	35 kDa			unknown	0	1	0	0	0	0	1	0
1130	TRUE	FALSE	putative alpha-amylase precursor [Bacteroides fragilis 638R]	gi|301164079	71 kDa			unknown	1	1	0	0	0	1	0	0
1131	TRUE	FALSE	Crp/FNR family transcriptional regulator [Peptoniphilus duerdenii ATCC BAA-1640]	gi|304439929	26 kDa			unknown	0	0	0	1	1	1	0	0
1132	TRUE	FALSE	mCG144996 [Mus musculus]	gi|148672085	38 kDa	TRUE		unknown	0	0	1	0	0	1	0	0
1133	TRUE	FALSE	Nicotinamide nucleotide transhydrogenase [Mus musculus]	gi|14250196 (+8)	114 kDa			unknown	0	1	0	0	0	0	1	0
1134	TRUE	FALSE	DNA repair protein complementing XP-C cells homolog [Mus musculus]	gi|121247429 (+3)	105 kDa			unknown	1	0	0	0	0	1	0	0
1135	TRUE	FALSE	Putative Alkyl hydroperoxide reductase subunit C [Corynebacterium pseudotuberculosis C231]	gi|302206351	22 kDa			unknown	0	0	0	0	0	1	1	0
1136	TRUE	FALSE	GTP-binding protein YchF [Mycoplasma mycoides subsp. capri str. GM12]	gi|256383849 (+2)	41 kDa			unknown	1	1	0	0	0	0	0	0
1137	TRUE	FALSE	type I polyketide synthase [Streptomyces bingchenggensis BCW-1]	gi|297161806	358 kDa			unknown	0	0	0	1	0	0	0	1
1138	TRUE	FALSE	zinc finger CCCH type containing 14, isoform CRA_a [Mus musculus]	gi|148686977 (+7)	75 kDa			unknown	0	0	0	0	1	0	0	1
1139	TRUE	FALSE	eukaryotic translation initiation factor 3, subunit 12, isoform CRA_a [Mus musculus]	gi|148692149 (+1)	28 kDa			unknown	2	0	0	0	1	0	0	0
1140	TRUE	FALSE	FAD dependent oxidoreductase [Pseudomonas putida BIRD-1]	gi|313498359	51 kDa			unknown	0	0	0	1	1	0	0	0
1141	TRUE	FALSE	Ubiquitin specific peptidase 10 [Mus musculus]	gi|13938036 (+7)	87 kDa			unknown	0	2	0	0	0	0	0	0
1142	TRUE	FALSE	unnamed protein product [Mus musculus]	gi|12832585	40 kDa			unknown	0	2	0	0	0	0	0	1
1143	TRUE	FALSE	primosomal protein N' [Pseudomonas fluorescens WH6]	gi|312958531	82 kDa			unknown	0	0	0	0	0	0	1	1
1144	TRUE	FALSE	suppressor of variegation 3-9 homolog 1 (Drosophila) [Mus musculus]	gi|123283847 (+5)	48 kDa			unknown	0	0	0	0	0	2	0	1
1145	TRUE	FALSE	mediator of RNA polymerase II transcription subunit 4 [Mus musculus]	gi|13385626 (+3)	30 kDa			unknown	0	0	0	0	0	1	0	2
1146	TRUE	FALSE	probable transcription factor requiem - mouse	gi|1083466 (+4)	42 kDa			unknown	0	0	0	2	0	0	0	1
1147	TRUE	FALSE	tubulin alpha-3 chain [Mus musculus]	gi|6678465	50 kDa	TRUE		unknown	0	0	0	1	0	0	0	1
1148	TRUE	FALSE	unnamed protein product [Mus musculus]	gi|12832533 (+7)	30 kDa			unknown	0	0	0	0	1	0	0	2
1149	TRUE	FALSE	unnamed protein product [Mus musculus]	gi|12844202 (+3)	27 kDa			unknown	0	0	0	0	1	0	0	2
1150	TRUE	FALSE	Cd47 protein [Mus musculus]	gi|14318594 (+3)	24 kDa			unknown	0	0	0	0	1	0	0	2
1151	TRUE	FALSE	hypothetical protein PFWH6_3370 [Pseudomonas fluorescens WH6]	gi|312961452	15 kDa			unknown	0	0	0	0	0	0	0	1
1152	TRUE	FALSE	predicted oxidoreductase with FAD/NAD(P)-binding domain [Escherichia coli str. K-12 substr. MG1655]	gi|16128037 (+7)	46 kDa			unknown	0	0	0	1	0	0	0	0
1153	TRUE	FALSE	Glycerol kinase-like 1 [Mus musculus]	gi|110645844 (+12)	60 kDa			unknown	0	0	0	0	0	0	1	2
1154	TRUE	FALSE	peptidyl-prolyl cis-trans isomerase E [Mus musculus]	gi|14196340 (+1)	33 kDa			unknown	0	2	0	0	0	1	0	0
1155	TRUE	FALSE	possible butyryl-CoA dehydrogenase [Streptococcus mitis ATCC 6249]	gi|306828636	42 kDa			unknown	0	2	0	0	0	1	0	0
1156	TRUE	FALSE	unnamed protein product [Mus musculus]	gi|12858347 (+7)	48 kDa			unknown	0	0	0	0	0	1	1	0
1157	TRUE	FALSE	mCG117568, isoform CRA_a [Mus musculus]	gi|148692781 (+3)	157 kDa			unknown	0	0	0	0	0	1	2	0
1158	TRUE	FALSE	mCG1984 [Mus musculus]	gi|148700279 (+4)	85 kDa			unknown	0	0	0	0	0	1	2	0
1159	TRUE	FALSE	proteasome regulatory subunit 2 [Encephalitozoon intestinalis ATCC 50506]	gi|303388335	88 kDa			unknown	0	0	0	0	0	1	2	0
1160	TRUE	FALSE	ABC transporter, ATP-binding protein [Mycoplasma leachii PG50]	gi|313665054	58 kDa			unknown	0	0	0	0	0	0	1	1
1161	TRUE	FALSE	fragile X mental retardation gene 1, autosomal homolog, isoform CRA_b [Mus musculus]	gi|148703089 (+9)	60 kDa			unknown	0	1	0	2	0	0	0	0
1162	TRUE	FALSE	hydroxylamine reductase [Prevotella bryantii B14]	gi|300726352	61 kDa			unknown	0	2	0	1	0	0	0	0
1163	TRUE	FALSE	L-2-hydroxyisocaproate dehydrogenase [Lactobacillus oris PB013-T2-3]	gi|312870040	34 kDa			unknown	0	0	0	1	0	0	0	0
1164	TRUE	FALSE	exosome component 2 [Mus musculus]	gi|123236041 (+1)	27 kDa			unknown	0	0	0	1	0	2	0	0
1165	TRUE	FALSE	kinesin family member 20A, isoform CRA_a [Mus musculus]	gi|148664685 (+2)	103 kDa			unknown	0	0	0	1	0	2	0	0
1166	TRUE	FALSE	GAS2-like protein 3 [Mus musculus]	gi|120407058 (+2)	74 kDa			unknown	0	0	0	0	1	0	2	0
1167	TRUE	FALSE	chromosome segregation protein smc [Lactococcus lactis subsp. cremoris MG1363]	gi|125624542	132 kDa			unknown	0	0	0	0	1	0	2	0
1168	TRUE	FALSE	mCG140950, isoform CRA_b [Mus musculus]	gi|148672413 (+5)	206 kDa			unknown	0	0	0	0	1	0	2	0
1169	TRUE	FALSE	mCG7475 [Mus musculus]	gi|148693439 (+4)	68 kDa			unknown	0	0	0	0	2	0	1	0
1170	TRUE	FALSE	protein XRP2 [Mus musculus]	gi|19526820 (+3)	39 kDa			unknown	0	0	0	0	2	0	1	0
1171	TRUE	FALSE	Myosin IG [Mus musculus]	gi|109731441 (+8)	117 kDa			unknown	0	0	0	0	1	2	0	0
1172	TRUE	FALSE	histone H3.1 [Homo sapiens]	gi|4504281 (+2)	15 kDa	TRUE		unknown	0	0	0	0	1	1	0	0
1173	TRUE	FALSE	kinesin A-like protein [Encephalitozoon intestinalis ATCC 50506]	gi|303390968 (+1)	56 kDa			unknown	2	1	0	0	0	0	0	0
1174	TRUE	FALSE	protein Fam123b [Mus musculus]	gi|123858770 (+2)	124 kDa			unknown	0	0	0	1	0	0	0	1
1175	TRUE	FALSE	histone 3a [Selenops aissus]	gi|306975320 (+4)	9 kDa	TRUE		unknown	0	0	0	0	0	1	0	0
1176	TRUE	FALSE	DEAD (Asp-Glu-Ala-Asp) box polypeptide 55 [Mus musculus]	gi|109734461 (+10)	68 kDa			unknown	0	2	1	0	0	0	0	0
1177	TRUE	FALSE	novel protein [Mus musculus]	gi|123244677 (+8)	17 kDa			unknown	0	0	0	2	0	0	0	0
1178	TRUE	FALSE	keratin, type II cytoskeletal 7 [Mus musculus]	gi|14861854 (+1)	51 kDa	TRUE		unknown	0	0	2	1	0	0	0	0
1179	TRUE	FALSE	RIKEN cDNA 4732471D19, isoform CRA_b [Mus musculus]	gi|148709193 (+5)	87 kDa			unknown	0	0	0	0	0	1	0	0
1180	TRUE	FALSE	RecName: Full=Uncharacterized protein C8orf59 homolog	gi|123778490 (+1)	16 kDa			unknown	1	0	0	0	2	0	0	0
1181	TRUE	FALSE	copper-translocating P-type ATPase [Amycolatopsis mediterranei U32]	gi|300788369 (+1)	77 kDa			unknown	0	1	0	0	0	0	0	0
1182	TRUE	FALSE	spermatogenesis associated, serine-rich 2, isoform CRA_a [Mus musculus]	gi|148672194 (+5)	60 kDa			unknown	0	0	0	0	0	0	1	0
1183	TRUE	FALSE	insulin-like growth factor 2 mRNA-binding protein 2 [Mus musculus]	gi|145207996 (+10)	66 kDa			unknown	0	1	0	0	0	0	0	0
1184	TRUE	FALSE	unnamed protein product [Mus musculus]	gi|12832230 (+3)	18 kDa			unknown	0	0	0	0	0	0	0	3
1185	TRUE	FALSE	unnamed protein product [Mus musculus]	gi|12839515 (+4)	25 kDa			unknown	0	0	0	3	0	0	0	0
1186	TRUE	FALSE	cytochrome c oxidase subunit IV [Mus musculus]	gi|1372988 (+2)	20 kDa			unknown	0	0	0	0	0	0	0	2
1187	TRUE	FALSE	histone-lysine N-methyltransferase EZH2 isoform 1 [Mus musculus]	gi|226442803 (+3)	85 kDa			unknown	0	0	0	3	0	0	0	0
1188	TRUE	FALSE	Smad nuclear interacting protein 1, isoform CRA_a [Mus musculus]	gi|148698384 (+1)	37 kDa			unknown	0	0	1	0	0	0	0	0
1189	TRUE	FALSE	glutamine ABC transporter, ATP-binding protein GlnQ [Selenomonas sp. oral taxon 137 str. F0430]	gi|313894757	26 kDa			unknown	0	1	0	0	0	0	0	0
1190	TRUE	FALSE	hypothetical protein HMPREF9521_02783 [Enterococcus faecalis TX2134]	gi|307277178	77 kDa			unknown	0	0	0	0	1	0	0	0
1191	TRUE	FALSE	PHD finger protein 19, isoform CRA_a [Mus musculus]	gi|148676687 (+1)	33 kDa			unknown	0	1	0	0	0	0	0	0
1192	TRUE	FALSE	CRISPR-associated protein, Csn2 family [Streptococcus thermophilus ND03]	gi|312278830	26 kDa			unknown	0	0	0	0	0	0	2	0
1193	TRUE	FALSE	30S ribosomal protein S6 [Pediococcus acidilactici 7_4]	gi|270289886	11 kDa			unknown	0	0	0	0	0	0	0	2
1194	TRUE	FALSE	hypothetical protein PTT_16656 [Pyrenophora teres f. teres 0-1]	gi|311319381	88 kDa			unknown	0	1	0	0	0	0	0	0
1195	TRUE	FALSE	sugar-binding domain protein [Lactobacillus oris PB013-T2-3]	gi|312869479	38 kDa			unknown	0	0	0	1	0	0	0	0
1196	TRUE	FALSE	peptidase, S41 family [Mycoplasma mycoides subsp. capri str. GM12]	gi|256384188 (+1)	78 kDa			unknown	0	0	0	0	0	1	0	0
1197	TRUE	FALSE	Copg protein [Mus musculus]	gi|14250257 (+4)	71 kDa			unknown	0	0	0	0	0	0	0	2
1198	TRUE	FALSE	NAD-dependent epimerase/dehydratase [Ketogulonicigenium vulgare Y25]	gi|310815597	40 kDa			unknown	0	0	0	0	1	0	0	0
1199	TRUE	FALSE	single-strand binding protein [Campylobacter coli JV20]	gi|305431472	14 kDa			unknown	1	0	0	0	0	0	0	0
1200	TRUE	FALSE	protein kinase C binding protein 1 [Mus musculus]	gi|122889420 (+12)	134 kDa			unknown	0	0	0	0	0	1	0	0
1201	TRUE	FALSE	Rad3/XPD ATP-dependent DNA-binding helicase [Encephalitozoon intestinalis ATCC 50506]	gi|303388455	76 kDa			unknown	0	0	0	0	0	0	0	2
1202	TRUE	FALSE	leucine-rich repeat flightless-interacting protein 2 isoform 2 [Mus musculus]	gi|110625827 (+19)	46 kDa			unknown	0	0	0	2	0	0	0	0
1203	TRUE	FALSE	membrane-bound proton-translocating pyrophosphatase [Oscillochloris trichoides DG6]	gi|309790012	68 kDa			unknown	0	0	0	0	0	0	0	1
1204	TRUE	FALSE	ubiquitin carboxyl-terminal hydrolase 7 [Mus musculus]	gi|154146209 (+3)	128 kDa			unknown	0	0	0	0	0	1	0	0
1205	TRUE	FALSE	mCG23515 [Mus musculus]	gi|148679296 (+2)	50 kDa			unknown	0	0	0	1	0	0	0	0
1206	TRUE	FALSE	hypothetical protein SARI_00795 [Salmonella enterica subsp. arizonae serovar 62:z4,z23:-- str. RSK2980]	gi|161502745	48 kDa			unknown	0	0	0	0	0	0	0	2
1207	TRUE	FALSE	ras-related protein Rap-2b precursor [Mus musculus]	gi|13386338	21 kDa			unknown	0	0	0	0	0	0	1	1
1208	TRUE	FALSE	undecaprenyldiphospho-muramoylpentapeptide beta-N- acetylglucosaminyltransferase [Bacteroides fragilis NCTC 9343]	gi|60679847	42 kDa			unknown	0	0	0	0	0	1	0	1
1209	TRUE	FALSE	ABC superfamily ATP binding cassette transporter, ABC protein [Selenomonas sp. oral taxon 149 str. 67H29BP]	gi|304437361	59 kDa			unknown	0	0	0	0	1	0	0	1
1210	TRUE	FALSE	D-alanyl-D-alanine carboxypeptidase/D-alanyl-D-alanine-endopeptidase [Achromobacter xylosoxidans A8]	gi|311108307	50 kDa			unknown	0	1	0	0	0	1	0	0
1211	TRUE	FALSE	heterogeneous nuclear ribonucleoprotein H3 [Mus musculus]	gi|119637823 (+2)	37 kDa			unknown	0	1	0	1	0	0	0	0
1212	TRUE	FALSE	telomeric repeat binding factor 2, interacting protein, isoform CRA_b [Mus musculus]	gi|148679582 (+3)	47 kDa			unknown	0	1	0	1	0	0	0	0
1213	TRUE	FALSE	type iv pilus assembly pilz [Paenibacillus polymyxa SC2]	gi|310642589 (+2)	25 kDa			unknown	0	1	0	1	0	0	0	0
1214	TRUE	FALSE	heterogeneous nuclear ribonucleoprotein L-like [Mus musculus]	gi|110347535 (+3)	64 kDa			unknown	0	0	0	1	0	1	0	0
1215	TRUE	FALSE	hypothetical protein hp908_1139 [Helicobacter pylori 908]	gi|307637812 (+4)	51 kDa			unknown	0	1	0	1	0	0	0	0
1216	TRUE	FALSE	Chain B, Ring1b-Bmi1 E3 Catalytic Domain Structure	gi|109157342 (+4)	19 kDa			unknown	0	0	0	0	1	0	1	0
1217	TRUE	FALSE	unnamed protein product [Mus musculus]	gi|12838407 (+7)	28 kDa			unknown	0	0	0	0	1	0	1	0
1218	TRUE	FALSE	mCG128458 [Mus musculus]	gi|148665144 (+6)	150 kDa			unknown	0	0	0	0	0	0	1	0
1219	TRUE	FALSE	HIRA interacting protein 3, isoform CRA_a [Mus musculus]	gi|148685519 (+3)	59 kDa			unknown	0	0	0	0	1	0	0	0
1220	TRUE	FALSE	zinc finger protein 281 [Mus musculus]	gi|29244048 (+2)	97 kDa			unknown	0	0	0	0	1	0	1	0
1221	TRUE	FALSE	NADH dehydrogenase (ubiquinone) Fe-S protein 7, isoform CRA_a [Mus musculus]	gi|148699632 (+1)	22 kDa			unknown	0	0	0	0	1	1	0	0
1222	TRUE	FALSE	unnamed protein product [Mus musculus]	gi|12857516 (+3)	33 kDa			unknown	1	1	0	0	0	0	0	0
1223	TRUE	FALSE	methylenetetrahydrofolate dehydrogenase (NADP+ dependent), methenyltetrahydrofolate cyclohydrolase, formyltetrahydrofolate synthase, isoform CRA_a [Mus musculus]	gi|148704519 (+6)	100 kDa			unknown	1	1	0	0	0	0	0	0
1224	TRUE	FALSE	unnamed protein product [Mus musculus]	gi|12833869 (+4)	14 kDa			unknown	1	0	0	1	0	0	0	0
1225	TRUE	FALSE	mCG5312, isoform CRA_a [Mus musculus]	gi|148709652 (+4)	127 kDa			unknown	0	1	1	0	0	0	0	0
1226	TRUE	FALSE	Ser/Thr protein kinase Kin1-like protein [Encephalitozoon intestinalis ATCC 50506]	gi|303388715	66 kDa			unknown	0	0	0	1	0	0	0	0
1227	TRUE	FALSE	hypothetical protein PTT_11834 [Pyrenophora teres f. teres 0-1]	gi|311325250	64 kDa			unknown	1	0	0	0	0	0	0	0
1228	TRUE	FALSE	cancer susceptibility candidate 1, isoform CRA_d [Mus musculus]	gi|148678732 (+3)	87 kDa			unknown	0	1	0	0	0	0	0	0
1229	TRUE	FALSE	zinc finger protein 207, isoform CRA_b [Mus musculus]	gi|148683690 (+6)	36 kDa			unknown	1	0	1	0	0	0	0	0
1230	TRUE	FALSE	CagA [Helicobacter pylori]	gi|22335402 (+1)	131 kDa			unknown	1	0	1	0	0	0	0	0
1231	TRUE	FALSE	unnamed protein product [Mus musculus]	gi|12837572 (+4)	17 kDa			unknown	0	0	0	2	0	0	0	0
1232	TRUE	FALSE	tripartite motif-containing protein 56 [Mus musculus]	gi|41235779	80 kDa			unknown	0	0	0	0	0	2	0	0
1233	TRUE	FALSE	SPFH domain-containing protein [Salinibacter ruber DSM 13855]	gi|83814529	37 kDa			unknown	0	0	0	0	0	1	0	0
1234	TRUE	FALSE	transcription-repair coupling factor [Streptococcus parasanguinis ATCC 15912]	gi|296875514 (+1)	134 kDa			unknown	0	0	0	0	0	0	0	1
1235	TRUE	FALSE	hypothetical protein HMPREF9131_0081 [Peptoniphilus sp. oral taxon 836 str. F0141]	gi|300814040 (+1)	62 kDa			unknown	0	0	1	0	0	0	0	0
1236	TRUE	FALSE	histone 3a [Selenops sp. n. 16 SCC-2010]	gi|306975416	12 kDa	TRUE		unknown	0	0	0	0	0	0	1	0
1237	TRUE	FALSE	hypothetical protein LOC74347 [Mus musculus]	gi|28077021	51 kDa			unknown	0	0	0	0	0	0	1	0
1238	TRUE	FALSE	ATP synthase F1, beta subunit [Pediococcus acidilactici 7_4]	gi|270291020 (+1)	51 kDa	TRUE		unknown	0	0	0	0	0	0	1	0
1239	TRUE	FALSE	unnamed protein product [Mus musculus]	gi|12840821 (+2)	26 kDa			unknown	0	1	0	0	0	0	0	0
1240	TRUE	FALSE	TetR family transcriptional regulator [Corynebacterium accolens ATCC 49726]	gi|306835700	23 kDa			unknown	0	0	0	0	0	0	0	1
1241	TRUE	FALSE	hypothetical protein PTT_08749 [Pyrenophora teres f. teres 0-1]	gi|311328856	131 kDa			unknown	0	0	0	0	0	1	0	0
1242	TRUE	FALSE	RIKEN cDNA 1500003O22, isoform CRA_a [Mus musculus]	gi|148684858 (+3)	48 kDa			unknown	0	0	0	0	0	0	0	1
1243	TRUE	FALSE	DNA modification methylase [Pseudomonas fluorescens WH6]	gi|312962033	46 kDa			unknown	0	0	0	0	0	0	1	0
1244	TRUE	FALSE	mCG123728, isoform CRA_a [Mus musculus]	gi|148673677 (+3)	96 kDa			unknown	0	0	0	0	0	1	0	0
1245	TRUE	FALSE	two-component system response regulator [Arthrobacter arilaitensis Re117]	gi|308177724 (+1)	23 kDa			unknown	0	0	0	0	0	1	0	0
1246	TRUE	FALSE	centrosomal protein 192 [Mus musculus]	gi|255003835 (+1)	276 kDa			unknown	0	0	0	0	0	1	0	0
1247	TRUE	FALSE	putative lipoprotein [Prevotella disiens FB035-09AN]	gi|303237213	54 kDa			unknown	0	0	0	1	0	0	0	0
1248	TRUE	FALSE	NAD-dependent nucleoside-diphosphate sugar epimerase [Amycolatopsis mediterranei U32]	gi|300785421	31 kDa			unknown	0	0	0	0	1	0	0	0
1249	TRUE	FALSE	translation initiation factor IF-2 [Helicobacter pylori 908]	gi|307637095 (+1)	106 kDa			unknown	0	0	0	0	1	0	0	0
1250	TRUE	FALSE	hypothetical protein HMPREF9498_01449 [Enterococcus faecalis TX4248]	gi|307269321	15 kDa			unknown	0	0	0	0	1	0	0	0
1251	TRUE	FALSE	DNA gyrase, A subunit [Staphylococcus aureus subsp. aureus JH9]	gi|148266453 (+4)	100 kDa			unknown	0	0	0	0	1	0	0	0
1252	TRUE	FALSE	unnamed protein product [Mus musculus]	gi|26368672 (+1)	10 kDa			unknown	0	0	1	0	0	0	0	0
1253	TRUE	FALSE	acyl-CoA dehydrogenase family member 9, mitochondrial precursor [Mus musculus]	gi|100817933 (+2)	69 kDa			unknown	0	0	0	0	0	0	0	2
1254	TRUE	FALSE	ATP synthase gamma-subunit precursor [Mus musculus]	gi|11041632 (+4)	33 kDa			unknown	0	0	0	0	0	0	0	1
1255	TRUE	FALSE	sodium bicarbonate cotransporter 3 [Mus musculus]	gi|117320529 (+9)	127 kDa			unknown	0	0	0	0	0	0	0	2
1256	TRUE	FALSE	zinc finger CCHC domain-containing protein 9 [Mus musculus]	gi|117647247 (+3)	30 kDa			unknown	0	0	0	0	0	0	0	2
1257	TRUE	FALSE	unnamed protein product [Mus musculus]	gi|12833735 (+7)	49 kDa			unknown	0	0	0	0	0	0	0	2
1258	TRUE	FALSE	vesicle transport protein GOT1B [Mus musculus]	gi|13385354 (+1)	15 kDa			unknown	0	0	0	0	0	0	0	2
1259	TRUE	FALSE	transmembrane emp24-like trafficking protein 10 (yeast) [Mus musculus]	gi|148670919 (+3)	26 kDa			unknown	0	0	0	0	0	0	0	1
1260	TRUE	FALSE	phosphatidylinositol binding clathrin assembly protein, isoform CRA_b [Mus musculus]	gi|148674809 (+22)	66 kDa			unknown	0	0	0	0	0	0	0	2
1261	TRUE	FALSE	ATPase, H+ transporting, lysosomal accessory protein 1, isoform CRA_a [Mus musculus]	gi|148697878 (+7)	48 kDa			unknown	0	0	0	0	0	0	0	2
1262	TRUE	FALSE	ATPase, AAA family protein [Streptococcus pneumoniae SP3-BS71]	gi|148984220 (+10)	47 kDa			unknown	0	0	0	0	0	0	0	1
1263	TRUE	FALSE	hypothetical protein CGSSp3BS71_01512 [Streptococcus pneumoniae SP3-BS71]	gi|148984680 (+3)	25 kDa			unknown	0	0	0	0	0	0	0	2
1264	TRUE	FALSE	Transmembrane emp24 protein transport domain containing 5 [Mus musculus]	gi|18043634 (+1)	26 kDa			unknown	0	0	0	0	0	0	0	2
1265	TRUE	FALSE	tubulin beta chain [Pyrenophora tritici-repentis Pt-1C-BFP]	gi|189189682 (+2)	50 kDa	TRUE		unknown	0	0	0	0	0	0	0	2
1266	TRUE	FALSE	truncated N-acetylglucosaminyltransferase V [Mus musculus]	gi|18997009 (+1)	16 kDa			unknown	0	0	0	0	0	0	0	2
1267	TRUE	FALSE	ISBma4, transposase [Escherichia coli 101-1]	gi|194436096 (+1)	20 kDa			unknown	0	0	0	0	0	0	0	2
1268	TRUE	FALSE	sensor histidine kinase [Enterococcus faecium TX1330]	gi|227551268 (+1)	55 kDa			unknown	0	0	0	0	0	0	0	1
1269	TRUE	FALSE	translation elongation factor Tu [Mycoplasma alligatoris A21JP2]	gi|293364004 (+2)	43 kDa			unknown	0	0	0	0	0	0	0	2
1270	TRUE	FALSE	ATP synthase beta chain [Bacteroides fragilis 638R]	gi|301163249	55 kDa	TRUE		unknown	0	0	0	0	0	0	0	2
1271	TRUE	FALSE	hypothetical protein HMPREF0733_10418 [Rothia dentocariosa ATCC 17931]	gi|311112088	50 kDa			unknown	0	0	0	0	0	0	0	1
1272	TRUE	FALSE	hypothetical protein PTT_12738 [Pyrenophora teres f. teres 0-1]	gi|311324131	56 kDa			unknown	0	0	0	0	0	0	0	2
1273	TRUE	FALSE	Proteolipid protein 2 [Mus musculus]	gi|62027542 (+1)	17 kDa			unknown	0	0	0	0	0	0	0	2
1274	TRUE	FALSE	ATP-binding cassette sub-family G member 2 [Mus musculus]	gi|6752944 (+2)	73 kDa			unknown	0	0	0	0	0	0	0	2
1275	TRUE	FALSE	mCG6541, isoform CRA_a [Mus musculus]	gi|148695992 (+4)	34 kDa			unknown	0	2	0	0	0	0	0	0
1276	TRUE	FALSE	dr1-associated corepressor [Mus musculus]	gi|21313424	22 kDa			unknown	0	2	0	0	0	0	0	0
1277	TRUE	FALSE	nodal modulator 1 [Mus musculus]	gi|227908803 (+2)	133 kDa			unknown	0	2	0	0	0	0	0	0
1278	TRUE	FALSE	A-kinase anchor protein 1, mitochondrial [Mus musculus]	gi|110347477 (+3)	92 kDa			unknown	0	0	0	0	0	0	2	0
1279	TRUE	FALSE	mediator of RNA polymerase II transcription subunit 24 [Mus musculus]	gi|119220579 (+6)	110 kDa			unknown	0	0	0	0	0	0	1	0
1280	TRUE	FALSE	PHD finger protein 10 [Mus musculus]	gi|12805463 (+3)	46 kDa			unknown	0	0	0	0	0	0	2	0
1281	TRUE	FALSE	unnamed protein product [Mus musculus]	gi|12851187 (+1)	50 kDa	TRUE		unknown	0	0	0	0	0	0	2	0
1282	TRUE	FALSE	unnamed protein product [Mus musculus]	gi|12852160 (+4)	29 kDa			unknown	0	0	0	0	0	0	2	0
1283	TRUE	FALSE	cytoplasmic poly(A) polymerase [Mus musculus]	gi|133919902 (+2)	55 kDa			unknown	0	0	0	0	0	0	2	0
1284	TRUE	FALSE	TAP1-g7 [Mus musculus]	gi|1399905 (+9)	79 kDa			unknown	0	0	0	0	0	0	1	0
1285	TRUE	FALSE	RIKEN cDNA 3000004C01 [Mus musculus]	gi|148702214 (+2)	94 kDa			unknown	0	0	0	0	0	0	1	0
1286	TRUE	FALSE	mCG15886 [Mus musculus]	gi|148706690 (+3)	153 kDa			unknown	0	0	0	0	0	0	2	0
1287	TRUE	FALSE	RecName: Full=Stress-70 protein, mitochondrial; AltName: Full=75 kDa glucose-regulated protein; Short=GRP-75; AltName: Full=Heat shock 70 kDa protein 9; AltName: Full=Mortalin; AltName: Full=Peptide-binding protein 74; Short=PBP74; AltName: Full=p66 MOT; Flags: Precursor	gi|14917005 (+4)	74 kDa			unknown	0	0	0	0	0	0	2	0
1288	TRUE	FALSE	Cleavage and polyadenylation factor subunit homolog (S. cerevisiae) [Mus musculus]	gi|187956545 (+4)	173 kDa			unknown	0	0	0	0	0	0	2	0
1289	TRUE	FALSE	Dedicator of cytokinesis 8 [Mus musculus]	gi|223461262 (+2)	239 kDa			unknown	0	0	0	0	0	0	1	0
1290	TRUE	FALSE	MGF_505-6R [African swine fever virus Georgia 2007/1]	gi|303398713	61 kDa			unknown	0	0	0	0	0	0	2	0
1291	TRUE	FALSE	malate oxidoreductase [Legionella pneumophila 130b]	gi|307609992	64 kDa			unknown	0	0	0	0	0	0	2	0
1292	TRUE	FALSE	TAF1 RNA polymerase II, TATA box binding protein (TBP)-associated factor [Mus musculus]	gi|123228959 (+7)	212 kDa			unknown	0	0	0	0	0	2	0	0
1293	TRUE	FALSE	apoptosis-inducing factor, mitochondrion-associated 1 [Mus musculus]	gi|123298865 (+5)	66 kDa			unknown	0	0	0	0	0	1	0	0
1294	TRUE	FALSE	unnamed protein product [Mus musculus]	gi|12840712 (+1)	16 kDa			unknown	0	0	0	0	0	2	0	0
1295	TRUE	FALSE	unnamed protein product [Mus musculus]	gi|12852362 (+10)	43 kDa			unknown	0	0	0	0	0	2	0	0
1296	TRUE	FALSE	39S ribosomal protein L19, mitochondrial precursor [Mus musculus]	gi|13385976 (+4)	34 kDa			unknown	0	0	0	0	0	1	0	0
1297	TRUE	FALSE	zinc finger, DHHC domain containing 8 [Mus musculus]	gi|148665089 (+2)	83 kDa			unknown	0	0	0	0	0	2	0	0
1298	TRUE	FALSE	transformation related protein 53 binding protein 1, isoform CRA_a [Mus musculus]	gi|148696097 (+8)	208 kDa			unknown	0	0	0	0	0	1	0	0
1299	TRUE	FALSE	two component transcriptional regulator, LuxR family protein [Streptomyces bingchenggensis BCW-1]	gi|297156374	23 kDa			unknown	0	0	0	0	0	1	0	0
1300	TRUE	FALSE	serine-type D-Ala-D-Ala carboxypeptidase [Finegoldia magna ACS-171-V-Col3]	gi|302379860 (+1)	43 kDa			unknown	0	0	0	0	0	2	0	0
1301	TRUE	FALSE	importin subunit alpha-4 [Mus musculus]	gi|6680598 (+1)	58 kDa	TRUE		unknown	0	0	0	0	0	2	0	0
1302	TRUE	FALSE	ribosomal small subunit pseudouridine synthase A [Streptococcus pyogenes MGAS10270]	gi|94990658	27 kDa			unknown	0	0	0	0	0	2	0	0
1303	TRUE	FALSE	apoptotic cell clearance receptor PtdSerR [Mus musculus]	gi|11037740 (+6)	47 kDa			unknown	0	0	0	2	0	0	0	0
1304	TRUE	FALSE	unnamed protein product [Mus musculus]	gi|12851268 (+6)	20 kDa			unknown	0	0	0	2	0	0	0	0
1305	TRUE	FALSE	precorrin-6y C5,15-methyltransferase (decarboxylating), CbiE subunit [Clostridium botulinum F str. Langeland]	gi|153939070 (+1)	26 kDa			unknown	0	0	0	2	0	0	0	0
1306	TRUE	FALSE	cell division protein FtsB [Peptoniphilus lacrimalis 315-B]	gi|282882536 (+1)	12 kDa			unknown	0	0	0	2	0	0	0	0
1307	TRUE	FALSE	hypothetical protein ELI_1353 [Eubacterium limosum KIST612]	gi|310826945 (+1)	51 kDa			unknown	0	0	0	0	0	1	0	0
1308	TRUE	FALSE	ATP-binding cassette sub-family B member 6, mitochondrial [Mus musculus]	gi|17647117 (+3)	94 kDa			unknown	0	0	0	0	0	0	0	1
1309	TRUE	FALSE	unnamed protein product [Mus musculus]	gi|12852168 (+7)	35 kDa			unknown	0	0	0	0	2	0	0	0
1310	TRUE	FALSE	fad linked oxidase domain protein [Calditerrivibrio nitroreducens DSM 19672]	gi|313673795	106 kDa			unknown	0	0	0	0	1	0	0	0
1311	TRUE	FALSE	CDK-activating kinase assembly factor p36/MAT1 [Mus musculus]	gi|1015999 (+4)	36 kDa			unknown	1	0	0	0	0	0	0	0
1312	TRUE	FALSE	28S ribosomal protein S31, mitochondrial precursor [Mus musculus]	gi|10181116 (+3)	44 kDa			unknown	2	0	0	0	0	0	0	0
1313	TRUE	FALSE	Eif5 protein [Mus musculus]	gi|116283564 (+5)	33 kDa			unknown	2	0	0	0	0	0	0	0
1314	TRUE	FALSE	U6 snRNA-associated Sm-like protein LSm7 [Mus musculus]	gi|13384714 (+4)	12 kDa			unknown	2	0	0	0	0	0	0	0
1315	TRUE	FALSE	ajuba [Mus musculus]	gi|1710382 (+1)	58 kDa			unknown	1	0	0	0	0	0	0	0
1316	TRUE	FALSE	hypothetical protein PTT_13892 [Pyrenophora teres f. teres 0-1]	gi|311322642	56 kDa	TRUE		unknown	2	0	0	0	0	0	0	0
1317	TRUE	FALSE	leydig cell tumor 10 kDa protein homolog [Mus musculus]	gi|56090602	10 kDa			unknown	1	0	0	0	0	0	0	0
1318	TRUE	FALSE	protein tyrosine kinase 9-like (A6-related protein), isoform CRA_a [Mus musculus]	gi|148689176 (+4)	28 kDa			unknown	0	0	1	0	0	0	0	0
1319	TRUE	FALSE	predicted ABC transporter ATP-binding protein [Actinobacillus pleuropneumoniae serovar 7 str. AP76]	gi|190150612 (+1)	29 kDa			unknown	0	0	2	0	0	0	0	0
1320	TRUE	FALSE	Serine hydroxymethyltransferase [Lactobacillus crispatus ST1]	gi|295692126 (+1)	45 kDa			unknown	0	0	1	0	0	0	0	0
1321	TRUE	FALSE	GntR family transcriptional regulator [Amycolatopsis mediterranei U32]	gi|300790630	32 kDa			unknown	0	0	2	0	0	0	0	0
1322	TRUE	FALSE	hypothetical protein PTT_14848 [Pyrenophora teres f. teres 0-1]	gi|311321492	65 kDa			unknown	0	0	1	0	0	0	0	0
1323	TRUE	FALSE	keratin, type II cytoskeletal 72 [Mus musculus]	gi|47523977	57 kDa	TRUE		unknown	0	0	2	0	0	0	0	0
1324	TRUE	FALSE	cold inducible RNA binding protein, isoform CRA_a [Mus musculus]	gi|148699638 (+2)	18 kDa			unknown	1	0	0	0	0	0	0	0
1325	TRUE	FALSE	LacI family transcriptional regulator [Amycolatopsis mediterranei U32]	gi|300784972	36 kDa			unknown	0	0	0	0	0	0	1	0
1326	TRUE	FALSE	hypothetical protein SARI_02327 [Salmonella enterica subsp. arizonae serovar 62:z4,z23:-- str. RSK2980]	gi|161504220	56 kDa			unknown	1	0	0	0	0	0	0	0
1327	TRUE	FALSE	methionyl-tRNA synthetase [Clostridium ljungdahlii DSM 13528]	gi|300853381	73 kDa			unknown	0	0	0	1	0	0	0	0
1328	TRUE	FALSE	H/K ATPase:SUBUNIT=alpha	gi|1096611 (+15)	114 kDa			unknown	0	0	0	0	0	0	0	1
1329	TRUE	FALSE	RecName: Full=Dolichyl-diphosphooligosaccharide--protein glycosyltransferase subunit STT3B; Short=Oligosaccharyl transferase subunit STT3B; Short=STT3-B; AltName: Full=B6dom1 antigen; AltName: Full=Source of immunodominant MHC-associated peptides	gi|110287975 (+6)	93 kDa			unknown	0	0	0	0	0	0	0	1
1330	TRUE	FALSE	NADH dehydrogenase [ubiquinone] flavoprotein 2, mitochondrial precursor [Mus musculus]	gi|110625954 (+5)	27 kDa			unknown	0	0	0	0	0	0	0	1
1331	TRUE	FALSE	hypothetical protein PA14_38370 [Pseudomonas aeruginosa UCBPP-PA14]	gi|116049971	8 kDa			unknown	0	0	0	0	0	0	0	1
1332	TRUE	FALSE	RecName: Full=Alpha-mannosidase 2; AltName: Full=Golgi alpha-mannosidase II; Short=AMan II; Short=Man II; AltName: Full=Mannosidase alpha class 2A member 1; AltName: Full=Mannosyl-oligosaccharide 1,3-1,6-alpha-mannosidase	gi|126722 (+2)	132 kDa			unknown	0	0	0	0	0	0	0	1
1333	TRUE	FALSE	unnamed protein product [Mus musculus]	gi|12835839 (+8)	53 kDa			unknown	0	0	0	0	0	0	0	1
1334	TRUE	FALSE	unnamed protein product [Mus musculus]	gi|12851374 (+5)	45 kDa			unknown	0	0	0	0	0	0	0	1
1335	TRUE	FALSE	reactive oxygen species modulator 1 [Mus musculus]	gi|13385436	8 kDa			unknown	0	0	0	0	0	0	0	1
1336	TRUE	FALSE	FAST kinase domains 2, isoform CRA_b [Mus musculus]	gi|148667775 (+5)	87 kDa			unknown	0	0	0	0	0	0	0	1
1337	TRUE	FALSE	mCG120860, isoform CRA_a [Mus musculus]	gi|148668244 (+7)	153 kDa			unknown	0	0	0	0	0	0	0	1
1338	TRUE	FALSE	RIKEN cDNA 2310044H10, isoform CRA_a [Mus musculus]	gi|148690775 (+3)	28 kDa			unknown	0	0	0	0	0	0	0	1
1339	TRUE	FALSE	tRNA pseudouridine synthase A [Pseudomonas aeruginosa PAO1]	gi|15598310 (+1)	31 kDa			unknown	0	0	0	0	0	0	0	1
1340	TRUE	FALSE	RecName: Full=Probable cation-transporting ATPase 13A1; Short=CATP	gi|18202867 (+1)	132 kDa			unknown	0	0	0	0	0	0	0	1
1341	TRUE	FALSE	malectin precursor [Mus musculus]	gi|188497650 (+2)	32 kDa			unknown	0	0	0	0	0	0	0	1
1342	TRUE	FALSE	transmembrane emp24 protein transport domain containing 7 [Mus musculus]	gi|255003819	25 kDa			unknown	0	0	0	0	0	0	0	1
1343	TRUE	FALSE	calcium-binding mitochondrial carrier protein SCaMC-1 [Mus musculus]	gi|27369998 (+3)	53 kDa			unknown	0	0	0	0	0	0	0	1
1344	TRUE	FALSE	dolichol kinase [Mus musculus]	gi|29244058	59 kDa			unknown	0	0	0	0	0	0	0	1
1345	TRUE	FALSE	hypothetical protein EAMY_2984 [Erwinia amylovora CFBP1430]	gi|292489452	39 kDa			unknown	0	0	0	0	0	0	0	1
1346	TRUE	FALSE	glycogen phosphorylase [Bifidobacterium dentium ATCC 27679]	gi|306823970	91 kDa			unknown	0	0	0	0	0	0	0	1
1347	TRUE	FALSE	dephospho-CoA kinase [Streptococcus bovis ATCC 700338]	gi|306834023 (+1)	23 kDa			unknown	0	0	0	0	0	0	0	1
1348	TRUE	FALSE	hypothetical protein HMPREF0733_10568 [Rothia dentocariosa ATCC 17931]	gi|311112238	23 kDa			unknown	0	0	0	0	0	0	0	1
1349	TRUE	FALSE	hypothetical protein PTT_19968 [Pyrenophora teres f. teres 0-1]	gi|311315620	56 kDa			unknown	0	0	0	0	0	0	0	1
1350	TRUE	FALSE	hypothetical protein PTT_09935 [Pyrenophora teres f. teres 0-1]	gi|311327439	24 kDa	TRUE		unknown	0	0	0	0	0	0	0	1
1351	TRUE	FALSE	Hsp33-like chaperonin [Vibrio caribbenthicus ATCC BAA-2122]	gi|312882859	32 kDa			unknown	0	0	0	0	0	0	0	1
1352	TRUE	FALSE	unnamed protein product [Mus musculus]	gi|12852499 (+11)	50 kDa			unknown	0	0	0	0	0	0	0	1
1353	TRUE	FALSE	conserved hypothetical protein [Bacteroides sp. 3_2_5]	gi|253563699 (+1)	78 kDa			unknown	0	0	0	0	0	0	0	1
1354	TRUE	FALSE	SET translocation [Mus musculus]	gi|123295279 (+10)	18 kDa			unknown	0	1	0	0	0	0	0	0
1355	TRUE	FALSE	unnamed protein product [Mus musculus]	gi|12852181 (+1)	46 kDa			unknown	0	1	0	0	0	0	0	0
1356	TRUE	FALSE	RecName: Full=Myosin-If	gi|13431704 (+6)	126 kDa			unknown	0	1	0	0	0	0	0	0
1357	TRUE	FALSE	EMI domain containing 1, isoform CRA_a [Mus musculus]	gi|148708576 (+2)	46 kDa			unknown	0	1	0	0	0	0	0	0
1358	TRUE	FALSE	hypothetical protein SARI_01435 [Salmonella enterica subsp. arizonae serovar 62:z4,z23:-- str. RSK2980]	gi|161503362	90 kDa			unknown	0	1	0	0	0	0	0	0
1359	TRUE	FALSE	thermostable pullulanase [Bifidobacterium dentium ATCC 27679]	gi|306822863	182 kDa			unknown	0	1	0	0	0	0	0	0
1360	TRUE	FALSE	outer membrane protein [Helicobacter pylori PeCan4]	gi|308183451	4 kDa			unknown	0	1	0	0	0	0	0	0
1361	TRUE	FALSE	methionine adenosyltransferase [Clostridium sp. HGF2]	gi|313899381	41 kDa			unknown	0	1	0	0	0	0	0	0
1362	TRUE	FALSE	WTAP protein [Mus musculus]	gi|11322455 (+4)	42 kDa			unknown	0	0	0	0	0	0	1	0
1363	TRUE	FALSE	phosphoprotein-associated with GEMs [Mus musculus]	gi|12005671 (+3)	47 kDa			unknown	0	0	0	0	0	0	1	0
1364	TRUE	FALSE	unnamed protein product [Mus musculus]	gi|12845102 (+2)	56 kDa			unknown	0	0	0	0	0	0	1	0
1365	TRUE	FALSE	Ipo4 protein [Mus musculus]	gi|13097471 (+1)	83 kDa			unknown	0	0	0	0	0	0	1	0
1366	TRUE	FALSE	mediator of DNA damage checkpoint protein 1 [Mus musculus]	gi|132626693 (+5)	185 kDa			unknown	0	0	0	0	0	0	1	0
1367	TRUE	FALSE	mCG22181 [Mus musculus]	gi|148671812 (+4)	25 kDa			unknown	0	0	0	0	0	0	1	0
1368	TRUE	FALSE	flagellar protein FliS [Helicobacter pylori 26695]	gi|15645372	15 kDa			unknown	0	0	0	0	0	0	1	0
1369	TRUE	FALSE	chloride channel protein [Escherichia coli O157:H7 str. Sakai]	gi|15829413 (+4)	50 kDa			unknown	0	0	0	0	0	0	1	0
1370	TRUE	FALSE	flagellar hook-associated protein 2 [Escherichia coli E22]	gi|193066375	50 kDa			unknown	0	0	0	0	0	0	1	0
1371	TRUE	FALSE	conserved hypothetical protein [Enterococcus faecalis TX1322]	gi|229546731 (+5)	60 kDa			unknown	0	0	0	0	0	0	1	0
1372	TRUE	FALSE	cAMP-dependent protein kinase catalytic subunit beta isoform 4 [Mus musculus]	gi|255958156 (+3)	46 kDa			unknown	0	0	0	0	0	0	1	0
1373	TRUE	FALSE	F0F1 ATP synthase subunit beta [Lactobacillus plantarum WCFS1]	gi|28378938	51 kDa	TRUE		unknown	0	0	0	0	0	0	1	0
1374	TRUE	FALSE	histone 3 [Callobius sp. San Mateo population]	gi|297040802	14 kDa	TRUE		unknown	0	0	0	0	0	0	1	0
1375	TRUE	FALSE	hypothetical protein SBI_07021 [Streptomyces bingchenggensis BCW-1]	gi|297160429	31 kDa			unknown	0	0	0	0	0	0	1	0
1376	TRUE	FALSE	hypothetical protein PFREUD_16850 [Propionibacterium freudenreichii subsp. shermanii CIRM-BIA1]	gi|297626854	13 kDa			unknown	0	0	0	0	0	0	1	0
1377	TRUE	FALSE	heat shock protein 68 [Oxycera pardalina]	gi|300253415	69 kDa	TRUE		unknown	0	0	0	0	0	0	1	0
1378	TRUE	FALSE	transcriptional regulator [Prevotella bryantii B14]	gi|300727365	13 kDa			unknown	0	0	0	0	0	0	1	0
1379	TRUE	FALSE	ORF1b [Astrovirus MLB1 HK05]	gi|306478718	59 kDa			unknown	0	0	0	0	0	0	1	0
1380	TRUE	FALSE	hypothetical protein HELO_2761 [Halomonas elongata DSM 2581]	gi|307545351	56 kDa			unknown	0	0	0	0	0	0	1	0
1381	TRUE	FALSE	NolW domain protein [Planctomyces brasiliensis DSM 5305]	gi|312893714	134 kDa			unknown	0	0	0	0	0	0	1	0
1382	TRUE	FALSE	splicing factor, arginine/serine-rich 2, interacting protein [Mus musculus]	gi|117647277 (+4)	162 kDa			unknown	0	0	0	0	0	1	0	0
1383	TRUE	FALSE	Phax protein [Mus musculus]	gi|118599596 (+3)	35 kDa			unknown	0	0	0	0	0	1	0	0
1384	TRUE	FALSE	unnamed protein product [Mus musculus]	gi|12848016 (+1)	19 kDa			unknown	0	0	0	0	0	1	0	0
1385	TRUE	FALSE	ER lumen protein retaining receptor 2 [Mus musculus]	gi|13385318	24 kDa			unknown	0	0	0	0	0	1	0	0
1386	TRUE	FALSE	solute carrier family 30 (zinc transporter), member 6, isoform CRA_b [Mus musculus]	gi|148706484 (+5)	41 kDa			unknown	0	0	0	0	0	1	0	0
1387	TRUE	FALSE	heparan sulfate 2-O-sulfotransferase 1 [Mus musculus]	gi|170172560 (+1)	42 kDa			unknown	0	0	0	0	0	1	0	0
1388	TRUE	FALSE	histone H2B [Pyrenophora tritici-repentis Pt-1C-BFP]	gi|189194547	15 kDa	TRUE		unknown	0	0	0	0	0	1	0	0
1389	TRUE	FALSE	glucose-1-phosphate cytidylyltransferase [Yersinia pestis KIM 10]	gi|22124975	30 kDa			unknown	0	0	0	0	0	1	0	0
1390	TRUE	FALSE	coiled-coil domain-containing protein 137 [Mus musculus]	gi|22779893 (+1)	33 kDa			unknown	0	0	0	0	0	1	0	0
1391	TRUE	FALSE	putative membrane protein [Bacteriovorax marinus SJ]	gi|301166147	23 kDa			unknown	0	0	0	0	0	1	0	0
1392	TRUE	FALSE	hypothetical protein [Bacteriovorax marinus SJ]	gi|301167061	19 kDa			unknown	0	0	0	0	0	1	0	0
1393	TRUE	FALSE	Ribonucleoside-diphosphate reductase beta chai [Mycoplasma hyorhinis HUB-1]	gi|304373441	40 kDa			unknown	0	0	0	0	0	1	0	0
1394	TRUE	FALSE	ribonuclease E [Corynebacterium accolens ATCC 49726]	gi|306836703	135 kDa			unknown	0	0	0	0	0	1	0	0
1395	TRUE	FALSE	hypothetical protein LPW_21951 [Legionella pneumophila 130b]	gi|307610862	82 kDa			unknown	0	0	0	0	0	1	0	0
1396	TRUE	FALSE	exodeoxyribonuclease VII large subunit [Achromobacter xylosoxidans A8]	gi|311107321	51 kDa			unknown	0	0	0	0	0	1	0	0
1397	TRUE	FALSE	Helix-turn-helix type 11 domain protein [Planctomyces brasiliensis DSM 5305]	gi|312894672	39 kDa			unknown	0	0	0	0	0	1	0	0
1398	TRUE	FALSE	miab-like tRNA modifying enzyme [Calditerrivibrio nitroreducens DSM 19672]	gi|313672567	47 kDa			unknown	0	0	0	0	0	1	0	0
1399	TRUE	FALSE	unnamed protein product [Mus musculus]	gi|74139645	54 kDa	TRUE		unknown	0	0	0	0	0	1	0	0
1400	TRUE	FALSE	hypothetical protein PTT_08935 [Pyrenophora teres f. teres 0-1]	gi|311328596	120 kDa			unknown	0	1	0	0	0	0	0	0
1401	TRUE	FALSE	mt-Fem [Mus musculus]	gi|13359098 (+3)	70 kDa			unknown	0	0	0	1	0	0	0	0
1402	TRUE	FALSE	mCG141708, isoform CRA_a [Mus musculus]	gi|148665530 (+5)	363 kDa			unknown	0	0	0	1	0	0	0	0
1403	TRUE	FALSE	F-box protein 28, isoform CRA_a [Mus musculus]	gi|148681161 (+5)	20 kDa			unknown	0	0	0	1	0	0	0	0
1404	TRUE	FALSE	ADP-ribosylation factor-like 6 interacting protein 4 [Mus musculus]	gi|148687657 (+1)	23 kDa			unknown	0	0	0	1	0	0	0	0
1405	TRUE	FALSE	DEAD/DEAH box helicase [Prevotella disiens FB035-09AN]	gi|303237006	43 kDa			unknown	0	0	0	1	0	0	0	0
1406	TRUE	FALSE	CAD [Endoxyla secta]	gi|307640617	33 kDa			unknown	0	0	0	1	0	0	0	0
1407	TRUE	FALSE	mannonate dehydratase [Enterococcus faecium TX0133a01]	gi|313588792	43 kDa			unknown	0	0	0	1	0	0	0	0
1408	TRUE	FALSE	H/ACA ribonucleoprotein complex subunit 3 [Homo sapiens]	gi|8923942	8 kDa			unknown	0	0	0	1	0	0	0	0
1409	TRUE	FALSE	GtcA family membrane protein [Lactococcus lactis subsp. cremoris SK11]	gi|116511407 (+1)	17 kDa			unknown	0	1	0	0	0	0	0	0
1410	TRUE	FALSE	transmembrane emp24 domain trafficking protein 2, isoform CRA_a [Mus musculus]	gi|148687632 (+6)	13 kDa			unknown	0	0	0	0	0	0	0	1
1411	TRUE	FALSE	Use1 protein [Mus musculus]	gi|116283519 (+9)	21 kDa			unknown	0	0	0	0	1	0	0	0
1412	TRUE	FALSE	Cnot10 protein [Mus musculus]	gi|116283565 (+8)	67 kDa			unknown	0	0	0	0	1	0	0	0
1413	TRUE	FALSE	exosome component 3 [Mus musculus]	gi|123858117 (+3)	15 kDa			unknown	0	0	0	0	1	0	0	0
1414	TRUE	FALSE	cDNA sequence BC034204, isoform CRA_b [Mus musculus]	gi|148669292 (+3)	46 kDa			unknown	0	0	0	0	1	0	0	0
1415	TRUE	FALSE	origin recognition complex, subunit 3-like (S. cerevisiae), isoform CRA_b [Mus musculus]	gi|148673529 (+7)	82 kDa			unknown	0	0	0	0	1	0	0	0
1416	TRUE	FALSE	GATA zinc finger domain containing 2A, isoform CRA_a [Mus musculus]	gi|148696823 (+4)	79 kDa			unknown	0	0	0	0	1	0	0	0
1417	TRUE	FALSE	cyclin-K [Mus musculus]	gi|157841168 (+1)	64 kDa			unknown	0	0	0	0	1	0	0	0
1418	TRUE	FALSE	septin-5 [Mus musculus]	gi|158508501 (+4)	43 kDa			unknown	0	0	0	0	1	0	0	0
1419	TRUE	FALSE	immunoglobulin heavy chain variable DJH region [Mus musculus]	gi|224492196	1 kDa			unknown	0	0	0	0	1	0	0	0
1420	TRUE	FALSE	Na+/solute symporter [Ralstonia solanacearum CFBP2957]	gi|300703748	75 kDa			unknown	0	0	0	0	1	0	0	0
1421	TRUE	FALSE	putative pectinesterase [Prevotella bryantii B14]	gi|300726110	159 kDa			unknown	0	0	0	0	1	0	0	0
1422	TRUE	FALSE	hypothetical protein APP6_0912 [Actinobacillus pleuropneumoniae serovar 6 str. Femo]	gi|303249511 (+4)	35 kDa			unknown	0	0	0	0	1	0	0	0
1423	TRUE	FALSE	oxidoreductase (putative) [Lactobacillus plantarum subsp. plantarum ST-III]	gi|308181659	36 kDa			unknown	0	0	0	0	1	0	0	0
1424	TRUE	FALSE	ABC transporter related protein [Pseudomonas putida BIRD-1]	gi|313498261	27 kDa			unknown	0	0	0	0	1	0	0	0
1425	TRUE	FALSE	apolipoprotein O-like [Mus musculus]	gi|123122452 (+5)	21 kDa			unknown	0	0	0	0	1	0	0	0
1426	TRUE	FALSE	CW17R protein - mouse	gi|1083269 (+10)	60 kDa			unknown	1	0	0	0	0	0	0	0
1427	TRUE	FALSE	replication protein A 32 kDa subunit [Mus musculus]	gi|110625961 (+3)	29 kDa			unknown	1	0	0	0	0	0	0	0
1428	TRUE	FALSE	kinesin-like protein KIF13A [Mus musculus]	gi|120300944 (+3)	196 kDa			unknown	1	0	0	0	0	0	0	0
1429	TRUE	FALSE	zuotin related factor [Mus musculus]	gi|1256832 (+5)	60 kDa			unknown	1	0	0	0	0	0	0	0
1430	TRUE	FALSE	mitochondrial ribosomal protein S9, isoform CRA_b [Mus musculus]	gi|148664506 (+6)	46 kDa			unknown	1	0	0	0	0	0	0	0
1431	TRUE	FALSE	mKIAA1321 protein [Mus musculus]	gi|28972720 (+3)	78 kDa			unknown	1	0	0	0	0	0	0	0
1432	TRUE	FALSE	hypothetical protein CLJU_c31760 [Clostridium ljungdahlii DSM 13528]	gi|300856341	22 kDa			unknown	1	0	0	0	0	0	0	0
1433	TRUE	FALSE	hypothetical protein LPW_28511 [Legionella pneumophila 130b]	gi|307611481	16 kDa			unknown	1	0	0	0	0	0	0	0
1434	TRUE	FALSE	Parkin [Mus musculus]	gi|33112729	13 kDa			unknown	1	0	0	0	0	0	0	0
1435	TRUE	FALSE	unnamed protein product [Mus musculus]	gi|74211969	76 kDa	TRUE		unknown	1	0	0	0	0	0	0	0
1436	TRUE	FALSE	unnamed protein product [Mus musculus]	gi|74219852	76 kDa	TRUE		unknown	1	0	0	0	0	0	0	0
1437	TRUE	FALSE	extracellular deoxyribonuclease [Rothia dentocariosa ATCC 17931]	gi|311113465	33 kDa			unknown	0	0	0	0	0	1	0	0
1438	TRUE	FALSE	hypothetical protein ECP_1024 [Escherichia coli 536]	gi|110641208 (+5)	52 kDa			unknown	0	0	0	0	0	0	0	1
1439	TRUE	FALSE	Conserved hypothetical protein, membrane [Salinibacter ruber M8]	gi|294508497	19 kDa			unknown	0	1	0	0	0	0	0	0
1440	TRUE	FALSE	CDC23 (cell division cycle 23, yeast, homolog), isoform CRA_d [Mus musculus]	gi|148664691 (+1)	11 kDa			unknown	0	0	0	0	1	0	0	0
1441	TRUE	FALSE	major facilitator superfamily protein [Salinibacter ruber DSM 13855]	gi|83815471	41 kDa			unknown	0	0	0	0	0	0	0	1
1442	TRUE	FALSE	inositol 1,4,5-trisphosphate receptor type 2 isoform 2 [Mus musculus]	gi|60592758 (+5)	304 kDa			unknown	0	0	0	0	0	0	1	0
1443	TRUE	FALSE	Pcid2 protein [Mus musculus]	gi|117938779 (+5)	47 kDa			unknown	0	0	1	0	0	0	0	0
1444	TRUE	FALSE	RecName: Full=Protein phosphatase 1 regulatory subunit 12B; AltName: Full=Myosin phosphatase-targeting subunit 2; Short=Myosin phosphatase target subunit 2	gi|122065648 (+1)	109 kDa			unknown	0	0	1	0	0	0	0	0
1445	TRUE	FALSE	casein kinase 1, delta [Mus musculus]	gi|123287780 (+8)	25 kDa			unknown	0	0	1	0	0	0	0	0
1446	TRUE	FALSE	unnamed protein product [Mus musculus]	gi|12833594 (+5)	29 kDa			unknown	0	0	1	0	0	0	0	0
1447	TRUE	FALSE	mCG140888, isoform CRA_a [Mus musculus]	gi|148664527 (+7)	103 kDa			unknown	0	0	1	0	0	0	0	0
1448	TRUE	FALSE	mitochondrial ribosomal protein S2, isoform CRA_a [Mus musculus]	gi|148676435 (+3)	37 kDa			unknown	0	0	1	0	0	0	0	0
1449	TRUE	FALSE	major facilitator superfamily protein [Clostridium botulinum F str. Langeland]	gi|153939427	44 kDa			unknown	0	0	1	0	0	0	0	0
1450	TRUE	FALSE	beta-centractin [Mus musculus]	gi|22122615	42 kDa	TRUE		unknown	0	0	1	0	0	0	0	0
1451	TRUE	FALSE	cytochrome oxidase subunit 1 [Diptera sp. BOLD:AAG1513]	gi|301080382	24 kDa			unknown	0	0	1	0	0	0	0	0
1452	TRUE	FALSE	heat shock protein HtpX [Bifidobacterium dentium ATCC 27679]	gi|306823937	35 kDa			unknown	0	0	1	0	0	0	0	0
1453	TRUE	FALSE	phosphoglycerate dehydrogenase [Arthrobacter arilaitensis Re117]	gi|308177181	55 kDa			unknown	0	0	1	0	0	0	0	0
1454	TRUE	FALSE	arginine-binding periplasmic 2 domain protein [Shigella dysenteriae 1617]	gi|309788060	11 kDa			unknown	0	0	1	0	0	0	0	0
1455	TRUE	FALSE	glycyl-tRNA synthetase [Oscillochloris trichoides DG6]	gi|309789595	60 kDa			unknown	0	0	1	0	0	0	0	0
1456	TRUE	FALSE	ribosomal protein L17 [Lactobacillus oris PB013-T2-3]	gi|312870495	14 kDa			unknown	0	0	1	0	0	0	0	0
1457	TRUE	FALSE	gp24 head vertex protein [Enterobacteria phage T4]	gi|9632598	47 kDa			unknown	0	0	1	0	0	0	0	0
1458	TRUE	FALSE	30.2 putative protein [Escherichia phage LZ]	gi|296923365 (+1)	32 kDa			unknown	0	0	0	0	1	0	0	0
1459	TRUE	FALSE	YTH domain family 2 [Mus musculus]	gi|20809771 (+4)	62 kDa			unknown	0	0	0	0	0	0	0	1
1460	TRUE	FALSE	RecName: Full=26S protease regulatory subunit 6B; AltName: Full=26S proteasome AAA-ATPase subunit RPT3; AltName: Full=CIP21; AltName: Full=MB67-interacting protein; AltName: Full=MIP224; AltName: Full=Proteasome 26S subunit ATPase 4; AltName: Full=Tat-binding protein 7; Short=TBP-7	gi|1709797 (+8)	47 kDa			unknown	0	0	0	0	0	1	0	0
1461	TRUE	FALSE	RNA polymerase sigma factor, sigma-70 family [Clostridium sp. HGF2]	gi|313900682	23 kDa			unknown	1	0	0	0	0	0	0	0
1462	TRUE	FALSE	G protein-coupled receptor 111 [Mus musculus]	gi|134949047 (+3)	72 kDa			unknown	0	0	0	0	0	0	1	0
1463	TRUE	FALSE	nicotinate phosphoribosyltransferase [Finegoldia magna ATCC 29328]	gi|169824095 (+3)	55 kDa			unknown	0	0	0	1	0	0	0	0
1464	TRUE	FALSE	hypothetical protein PA14_61120 [Pseudomonas aeruginosa UCBPP-PA14]	gi|116052761	35 kDa			unknown	0	0	0	1	0	0	0	0
1465	TRUE	FALSE	ATP-dependent RNA helicase [Pseudomonas fluorescens WH6]	gi|312962373	22 kDa			unknown	0	0	0	0	1	0	0	0
1466	TRUE	FALSE	hypothetical protein Hsero_3509 [Herbaspirillum seropedicae SmR1]	gi|300312804	31 kDa			unknown	0	0	1	0	0	0	0	0
END OF FILE

## Sheet: Spectrum report set1
Amandine_201206_Mus_Musculus_SPN_vs_cSPN_set_1_cutoff_20, Spectrum report created on 06/10/2013
Experiment: Amandine_201206_Mus_Musculus_SPN_vs_cSPN_set_1_cutoff_20
	Peak List Generator: unknown
		Version: unknown
		Charge States Calculated: unknown
		Deisotoped: unknown
		Textual Annotation: unknown
	Database Set: 1 Database
		Database Name: the nr_20101214 database
			Version: unknown
			Taxonomy: Mus musculus
			Number of Proteins: 671727
		Does database contain common contaminants?: unknown
	Search Engine Set: 1 Search Engine
		Search Engine: Mascot
			Version: 2.3.02
			Samples: All Samples
			Fragment Tolerance: 0,60 Da (Monoisotopic)
			Parent Tolerance: 15 PPM (Monoisotopic)
			Fixed Modifications: +57 on C (Carbamidomethyl)
			Variable Modifications: +16 on M (Oxidation)
			Database: the nr_20101214 database (selected for Mus musculus, unknown version, 671727 entries)
			Digestion Enzyme: Trypsin
			Max Missed Cleavages: 1
	Scaffold Version: Scaffold_3.5.1
		Peptide Thresholds: Mascot: ion scores must be greater than both the associated identity scores and , 20, 15 and 15 for , doubly, triply and quadruply charged peptides
		Protein Thresholds: 1 peptides minimum
Experiment name	Biological sample category	Biological sample name	MS/MS sample name	Protein name	Protein accession numbers	Database sources	Protein molecular weight (Da)	Protein identification probability	Number of unique peptides	Number of unique spectra	Number of total spectra	Percentage of total spectra	Percentage sequence coverage	Manual validation	Assigned	Spectrum name	Peptide sequence	Previous amino acid	Next amino acid	Peptide identification probability	Mascot Ion score	Mascot Identity score	Mascot Delta Ion Score	Number of enzymatic termini	Fixed modifications identified by spectrum	Variable modifications identified by spectrum	Observed m/z	Actual peptide mass (AMU)	Calculated +1H Peptide Mass (AMU)	Spectrum charge	Actual minus calculated peptide mass (AMU)	Actual minus calculated peptide mass (PPM)	Total Ion Current	Peptide start index	Peptide stop index	Exclusive	Other Proteins
Amandine_201206_Mus_Musculus_SPN_vs_cSPN_set_1_cutoff_20	1-NP NIL	1-NP NIL	VL_20120604_OLI_01_2.raw (F026091)	unnamed protein product [Mus musculus]	gi|12835959,gi|12836360,gi|6755995,gi|74220999,gi|74222348	nr_20101214.fasta	66 378,3	99,8 %	1	1	1	0,00388%	3,63%	possibly correct	TRUE	VL_20120604_OLI_01_2.15752.15752.3.dta	GPVTDVAYSHDGAFLAVcDASK	K	V	95,0 %	49,0	33,1	49,0	2		c18: Carbamidomethyl (+57,02)	760,6918	2 279,0536	2 280,0603	3	0,0005368	0,2354	359354	490	511	TRUE
Amandine_201206_Mus_Musculus_SPN_vs_cSPN_set_1_cutoff_20	1-NP NIL	1-NP NIL	VL_20120604_OLI_01_2.raw (F026091)	paraspeckle component 1 [Mus musculus]	gi|225543409,gi|26383339,gi|74141372	nr_20101214.fasta	58 759,4	100,0 %	4	4	7	0,0272%	12,2%	possibly correct	TRUE	VL_20120604_OLI_01_2.16276.16276.2.dta	FAQPGTFEFEYASR	R	W	95,0 %	74,6	32,8	64,5	2			825,3826	1 648,7506	1 649,7594	2	-0,001522	-0,9225	176557	264	277	TRUE
Amandine_201206_Mus_Musculus_SPN_vs_cSPN_set_1_cutoff_20	1-NP NIL	1-NP NIL	VL_20120604_OLI_01_2.raw (F026091)	paraspeckle component 1 [Mus musculus]	gi|225543409,gi|26383339,gi|74141372	nr_20101214.fasta	58 759,4	100,0 %	4	4	7	0,0272%	12,2%	possibly correct	TRUE	VL_20120604_OLI_01_2.16270.16270.2.dta	FAQPGTFEFEYASR	R	W	95,0 %	96,2	32,7	81,2	2			825,3830	1 648,7514	1 649,7594	2	-0,0007219	-0,4376	177296	264	277	TRUE
Amandine_201206_Mus_Musculus_SPN_vs_cSPN_set_1_cutoff_20	1-NP NIL	1-NP NIL	VL_20120604_OLI_01_2.raw (F026091)	paraspeckle component 1 [Mus musculus]	gi|225543409,gi|26383339,gi|74141372	nr_20101214.fasta	58 759,4	100,0 %	4	4	7	0,0272%	12,2%	possibly correct	TRUE	VL_20120604_OLI_01_2.19668.19668.2.dta	LFVGNLPTDITEEDFK	R	R	95,0 %	63,5	35,8	51,9	2			919,4647	1 836,9148	1 837,9221	2	-0,00002194	-0,01194	207368	83	98	TRUE
Amandine_201206_Mus_Musculus_SPN_vs_cSPN_set_1_cutoff_20	1-NP NIL	1-NP NIL	VL_20120604_OLI_01_2.raw (F026091)	paraspeckle component 1 [Mus musculus]	gi|225543409,gi|26383339,gi|74141372	nr_20101214.fasta	58 759,4	100,0 %	4	4	7	0,0272%	12,2%	possibly correct	TRUE	VL_20120604_OLI_01_2.19687.19687.2.dta	LFVGNLPTDITEEDFK	R	R	95,0 %	79,2	35,8	70,4	2			919,4645	1 836,9144	1 837,9221	2	-0,0004219	-0,2296	238413	83	98	TRUE
Amandine_201206_Mus_Musculus_SPN_vs_cSPN_set_1_cutoff_20	1-NP NIL	1-NP NIL	VL_20120604_OLI_01_2.raw (F026091)	paraspeckle component 1 [Mus musculus]	gi|225543409,gi|26383339,gi|74141372	nr_20101214.fasta	58 759,4	100,0 %	4	4	7	0,0272%	12,2%	possibly correct	TRUE	VL_20120604_OLI_01_2.23478.23478.3.dta	NLSPVVSNELLEQAFSQFGPVEK	K	A	95,0 %	39,3	34,5	31,5	2			844,7736	2 531,2990	2 532,2981	3	0,008102	3,199	46 280,8	161	183	TRUE
Amandine_201206_Mus_Musculus_SPN_vs_cSPN_set_1_cutoff_20	1-NP NIL	1-NP NIL	VL_20120604_OLI_01_2.raw (F026091)	paraspeckle component 1 [Mus musculus]	gi|225543409,gi|26383339,gi|74141372	nr_20101214.fasta	58 759,4	100,0 %	4	4	7	0,0272%	12,2%	possibly correct	TRUE	VL_20120604_OLI_01_2.13173.13173.2.dta	YGEPSEVFINR	R	D	95,0 %	76,8	35,3	63,9	2			655,8224	1 309,6302	1 310,6375	2	-0,00002194	-0,01674	258109	104	114	TRUE
Amandine_201206_Mus_Musculus_SPN_vs_cSPN_set_1_cutoff_20	1-NP NIL	1-NP NIL	VL_20120604_OLI_01_2.raw (F026091)	paraspeckle component 1 [Mus musculus]	gi|225543409,gi|26383339,gi|74141372	nr_20101214.fasta	58 759,4	100,0 %	4	4	7	0,0272%	12,2%	possibly correct	TRUE	VL_20120604_OLI_01_2.13169.13169.2.dta	YGEPSEVFINR	R	D	95,0 %	76,9	35,3	66,2	2			655,8223	1 309,6300	1 310,6375	2	-0,0002219	-0,1693	246400	104	114	TRUE
Amandine_201206_Mus_Musculus_SPN_vs_cSPN_set_1_cutoff_20	1-NP NIL	1-NP NIL	VL_20120604_OLI_01_2.raw (F026091)	keratin, type II cytoskeletal 1 [Mus musculus]	gi|126116585,gi|12859782	nr_20101214.fasta	65 607,1	100,0 %	3	3	4	0,0155%	3,77%	possibly correct	TRUE	VL_20120604_OLI_01_2.11533.11533.2.dta	FLEQQNQVLQTK	R	W	95,0 %	64,7	36,0	48,5	2			738,3965	1 474,7784	1 475,7854	2	0,0002781	0,1884	1026950	208	219	TRUE
Amandine_201206_Mus_Musculus_SPN_vs_cSPN_set_1_cutoff_20	1-NP NIL	1-NP NIL	VL_20120604_OLI_01_2.raw (F026091)	keratin, type II cytoskeletal 1 [Mus musculus]	gi|126116585,gi|12859782	nr_20101214.fasta	65 607,1	100,0 %	3	3	4	0,0155%	3,77%	possibly correct	TRUE	VL_20120604_OLI_01_2.12753.12753.2.dta	TNAENEFVTIK	R	K	95,0 %	63,1	36,7	45,8	2			633,3221	1 264,6296	1 265,6372	2	-0,0003219	-0,2544	362627	286	296	TRUE
Amandine_201206_Mus_Musculus_SPN_vs_cSPN_set_1_cutoff_20	1-NP NIL	1-NP NIL	VL_20120604_OLI_01_2.raw (F026091)	keratin, type II cytoskeletal 1 [Mus musculus]	gi|126116585,gi|12859782	nr_20101214.fasta	65 607,1	100,0 %	3	3	4	0,0155%	3,77%	possibly correct	TRUE	VL_20120604_OLI_01_2.12751.12751.2.dta	TNAENEFVTIK	R	K	95,0 %	68,7	36,4	45,8	2			633,3232	1 264,6318	1 265,6372	2	0,001878	1,484	260856	286	296	TRUE
Amandine_201206_Mus_Musculus_SPN_vs_cSPN_set_1_cutoff_20	1-NP NIL	1-NP NIL	VL_20120604_OLI_01_2.raw (F026091)	keratin, type II cytoskeletal 1 [Mus musculus]	gi|126116585,gi|12859782	nr_20101214.fasta	65 607,1	100,0 %	3	3	4	0,0155%	3,77%	possibly correct	TRUE	VL_20120604_OLI_01_2.10653.10653.3.dta	TNAENEFVTIKK	R	D	95,0 %	38,3	36,7	22,4	2			465,2486	1 392,7240	1 393,7322	3	-0,0009979	-0,7160	1401070	286	297	TRUE
Amandine_201206_Mus_Musculus_SPN_vs_cSPN_set_1_cutoff_20	1-NP NIL	1-NP NIL	VL_20120604_OLI_01_2.raw (F026091)	ribosomal RNA-processing protein 7 homolog A [Mus musculus]	gi|257467556,gi|258558876,gi|74152138	nr_20101214.fasta	32 399,3	59,9 %	1	1	1	0,00388%	6,43%	possibly correct	TRUE	VL_20120604_OLI_01_2.11493.11493.3.dta	TVELQEKPDLAESPTEPK	K	S	95,0 %	53,8	36,0	39,8	2			671,0129	2 010,0169	2 011,0233	3	0,0008021	0,3988	362353	87	104	TRUE
Amandine_201206_Mus_Musculus_SPN_vs_cSPN_set_1_cutoff_20	1-NP NIL	1-NP NIL	VL_20120604_OLI_01_2.raw (F026091)	60S ribosomal protein L10a [Rattus norvegicus]	gi|13592009,gi|74150338	nr_20101214.fasta	24 832,0	100,0 %	6	7	11	0,0427%	23,0%	possibly correct	TRUE	VL_20120604_OLI_01_2.10762.10762.2.dta	DTLYEAVR	R	E	95,0 %	37,8	36,3	20,5	2			483,7482	965,4818	966,4891	2	-0,00002194	-0,02270	1101270	8	15	TRUE
Amandine_201206_Mus_Musculus_SPN_vs_cSPN_set_1_cutoff_20	1-NP NIL	1-NP NIL	VL_20120604_OLI_01_2.raw (F026091)	60S ribosomal protein L10a [Rattus norvegicus]	gi|13592009,gi|74150338	nr_20101214.fasta	24 832,0	100,0 %	6	7	11	0,0427%	23,0%	possibly correct	TRUE	VL_20120604_OLI_01_2.13106.13106.3.dta	FSVcVLGDQQHcDEAK	K	A	95,0 %	32,7	29,4	28,9	2		c4: Carbamidomethyl (+57,02), c12: Carbamidomethyl (+57,02)	631,6133	1 891,8181	1 892,8268	3	-0,001429	-0,7547	843161	63	78	TRUE
Amandine_201206_Mus_Musculus_SPN_vs_cSPN_set_1_cutoff_20	1-NP NIL	1-NP NIL	VL_20120604_OLI_01_2.raw (F026091)	60S ribosomal protein L10a [Rattus norvegicus]	gi|13592009,gi|74150338	nr_20101214.fasta	24 832,0	100,0 %	6	7	11	0,0427%	23,0%	possibly correct	TRUE	VL_20120604_OLI_01_2.13096.13096.3.dta	FSVcVLGDQQHcDEAK	K	A	95,0 %	35,7	29,3	32,0	2		c4: Carbamidomethyl (+57,02), c12: Carbamidomethyl (+57,02)	631,6135	1 891,8187	1 892,8268	3	-0,0008285	-0,4377	448486	63	78	TRUE
Amandine_201206_Mus_Musculus_SPN_vs_cSPN_set_1_cutoff_20	1-NP NIL	1-NP NIL	VL_20120604_OLI_01_2.raw (F026091)	60S ribosomal protein L10a [Rattus norvegicus]	gi|13592009,gi|74150338	nr_20101214.fasta	24 832,0	100,0 %	6	7	11	0,0427%	23,0%	possibly correct	TRUE	VL_20120604_OLI_01_2.13145.13145.2.dta	FSVcVLGDQQHcDEAK	K	A	95,0 %	62,2	29,3	59,1	2		c4: Carbamidomethyl (+57,02), c12: Carbamidomethyl (+57,02)	946,9169	1 891,8192	1 892,8268	2	-0,0002525	-0,1334	187104	63	78	TRUE
Amandine_201206_Mus_Musculus_SPN_vs_cSPN_set_1_cutoff_20	1-NP NIL	1-NP NIL	VL_20120604_OLI_01_2.raw (F026091)	60S ribosomal protein L10a [Rattus norvegicus]	gi|13592009,gi|74150338	nr_20101214.fasta	24 832,0	100,0 %	6	7	11	0,0427%	23,0%	possibly correct	TRUE	VL_20120604_OLI_01_2.13157.13157.2.dta	FSVcVLGDQQHcDEAK	K	A	95,0 %	63,9	29,4	61,5	2		c4: Carbamidomethyl (+57,02), c12: Carbamidomethyl (+57,02)	946,9173	1 891,8200	1 892,8268	2	0,0005475	0,2892	260491	63	78	TRUE
Amandine_201206_Mus_Musculus_SPN_vs_cSPN_set_1_cutoff_20	1-NP NIL	1-NP NIL	VL_20120604_OLI_01_2.raw (F026091)	60S ribosomal protein L10a [Rattus norvegicus]	gi|13592009,gi|74150338	nr_20101214.fasta	24 832,0	100,0 %	6	7	11	0,0427%	23,0%	possibly correct	TRUE	VL_20120604_OLI_01_2.13221.13221.3.dta	KVLcLAVAVGHVK	K	M	95,0 %	40,7	28,1	27,4	2		c4: Carbamidomethyl (+57,02)	465,2832	1 392,8278	1 393,8349	3	0,0001368	0,09812	319666	161	173	TRUE
Amandine_201206_Mus_Musculus_SPN_vs_cSPN_set_1_cutoff_20	1-NP NIL	1-NP NIL	VL_20120604_OLI_01_2.raw (F026091)	60S ribosomal protein L10a [Rattus norvegicus]	gi|13592009,gi|74150338	nr_20101214.fasta	24 832,0	100,0 %	6	7	11	0,0427%	23,0%	possibly correct	TRUE	VL_20120604_OLI_01_2.13233.13233.3.dta	KVLcLAVAVGHVK	K	M	95,0 %	42,7	28,1	25,2	2		c4: Carbamidomethyl (+57,02)	465,2831	1 392,8275	1 393,8349	3	-0,0001632	-0,1171	403042	161	173	TRUE
Amandine_201206_Mus_Musculus_SPN_vs_cSPN_set_1_cutoff_20	1-NP NIL	1-NP NIL	VL_20120604_OLI_01_2.raw (F026091)	60S ribosomal protein L10a [Rattus norvegicus]	gi|13592009,gi|74150338	nr_20101214.fasta	24 832,0	100,0 %	6	7	11	0,0427%	23,0%	possibly correct	TRUE	VL_20120604_OLI_01_2.16713.16713.3.dta	KYDAFLASESLIK	K	Q	95,0 %	40,8	35,8	32,6	2			495,6051	1 483,7935	1 484,7996	3	0,001102	0,7422	2926870	106	118	TRUE
Amandine_201206_Mus_Musculus_SPN_vs_cSPN_set_1_cutoff_20	1-NP NIL	1-NP NIL	VL_20120604_OLI_01_2.raw (F026091)	60S ribosomal protein L10a [Rattus norvegicus]	gi|13592009,gi|74150338	nr_20101214.fasta	24 832,0	100,0 %	6	7	11	0,0427%	23,0%	possibly correct	TRUE	VL_20120604_OLI_01_2.15023.15023.3.dta	VLcLAVAVGHVK	K	M	95,0 %	44,0	31,1	31,5	2		c3: Carbamidomethyl (+57,02)	422,5847	1 264,7323	1 265,7399	3	-0,0003632	-0,2870	975241	162	173	TRUE
Amandine_201206_Mus_Musculus_SPN_vs_cSPN_set_1_cutoff_20	1-NP NIL	1-NP NIL	VL_20120604_OLI_01_2.raw (F026091)	60S ribosomal protein L10a [Rattus norvegicus]	gi|13592009,gi|74150338	nr_20101214.fasta	24 832,0	100,0 %	6	7	11	0,0427%	23,0%	possibly correct	TRUE	VL_20120604_OLI_01_2.15014.15014.3.dta	VLcLAVAVGHVK	K	M	95,0 %	47,3	31,1	31,7	2		c3: Carbamidomethyl (+57,02)	422,5848	1 264,7326	1 265,7399	3	-0,00006324	-0,04997	744415	162	173	TRUE
Amandine_201206_Mus_Musculus_SPN_vs_cSPN_set_1_cutoff_20	1-NP NIL	1-NP NIL	VL_20120604_OLI_01_2.raw (F026091)	60S ribosomal protein L10a [Rattus norvegicus]	gi|13592009,gi|74150338	nr_20101214.fasta	24 832,0	100,0 %	6	7	11	0,0427%	23,0%	possibly correct	TRUE	VL_20120604_OLI_01_2.18377.18377.2.dta	YDAFLASESLIK	K	Q	95,0 %	40,9	35,5	33,5	2			678,8569	1 355,6992	1 356,7046	2	0,001878	1,384	317663	107	118	TRUE
Amandine_201206_Mus_Musculus_SPN_vs_cSPN_set_1_cutoff_20	1-NP NIL	1-NP NIL	VL_20120604_OLI_01_2.raw (F026091)	suppressor of Ty 5 homolog (S. cerevisiae) [Mus musculus]	gi|148692198,gi|22094123,gi|35505439,gi|37589463,gi|74138739,gi|74144580,gi|74203110,gi|74222096	nr_20101214.fasta	120 336,0	59,9 %	1	1	1	0,00388%	1,67%	possibly correct	TRUE	VL_20120604_OLI_01_2.24304.24304.3.dta	VEENFVILFSDLTmHELK	R	V	95,0 %	36,2	35,2	25,3	2		m14: Oxidation (+15,99)	727,3718	2 179,0936	2 180,0946	3	0,006287	2,884	36 943,1	491	508	TRUE
Amandine_201206_Mus_Musculus_SPN_vs_cSPN_set_1_cutoff_20	1-NP NIL	1-NP NIL	VL_20120604_OLI_01_2.raw (F026091)	hypothetical protein CLJU_c31760 [Clostridium ljungdahlii DSM 13528]	gi|300856341	nr_20101214.fasta	21 640,8	59,9 %	1	1	1	0,00388%	6,42%	possibly correct	TRUE	VL_20120604_OLI_01_2.24800.24800.3.dta	WMLLFTLGLVEK	R	K	95,0 %	36,3	31,0	3,70	2			483,9504	1 448,8294	1 449,8176	3	0,01900	13,11	15 048,9	171	182	TRUE
Amandine_201206_Mus_Musculus_SPN_vs_cSPN_set_1_cutoff_20	1-NP NIL	1-NP NIL	VL_20120604_OLI_01_2.raw (F026091)	16S ribosomal protein [Mus musculus]	gi|200796,gi|4506691,gi|52078405,gi|60334810	nr_20101214.fasta	16 356,9	100,0 %	6	7	15	0,0582%	35,9%	possibly correct	TRUE	VL_20120604_OLI_01_2.13216.13216.2.dta	DILIQYDR	K	T	95,0 %	38,8	37,0	13,2	2			518,2767	1 034,5388	1 035,5471	2	-0,001022	-0,9869	983816	109	116	TRUE
Amandine_201206_Mus_Musculus_SPN_vs_cSPN_set_1_cutoff_20	1-NP NIL	1-NP NIL	VL_20120604_OLI_01_2.raw (F026091)	16S ribosomal protein [Mus musculus]	gi|200796,gi|4506691,gi|52078405,gi|60334810	nr_20101214.fasta	16 356,9	100,0 %	6	7	15	0,0582%	35,9%	possibly correct	TRUE	VL_20120604_OLI_01_2.13205.13205.2.dta	DILIQYDR	K	T	95,0 %	39,1	37,2	11,9	2			518,2770	1 034,5394	1 035,5471	2	-0,0004219	-0,4075	1034030	109	116	TRUE
Amandine_201206_Mus_Musculus_SPN_vs_cSPN_set_1_cutoff_20	1-NP NIL	1-NP NIL	VL_20120604_OLI_01_2.raw (F026091)	16S ribosomal protein [Mus musculus]	gi|200796,gi|4506691,gi|52078405,gi|60334810	nr_20101214.fasta	16 356,9	100,0 %	6	7	15	0,0582%	35,9%	possibly correct	TRUE	VL_20120604_OLI_01_2.15301.15301.2.dta	EIKDILIQYDR	K	T	95,0 %	46,3	34,9	30,1	2			703,3879	1 404,7612	1 405,7688	2	-0,0003219	-0,2290	537012	106	116	TRUE
[truncated: 51,222 more rows]

## Sheet: Peptide report set1
Amandine_201206_Mus_Musculus_SPN_vs_cSPN_set_1_cutoff_20, Protein report created on 06/10/2013
[truncated: 6,308 more rows]

## Sheet: Scaffold-Nb of spectra set2
Amandine_201206_Mus_Musculus_SPN_vs_cSPN_set_2_cutoff_20, Samples report created on 06/10/2013
[truncated: 1,503 more rows]

[truncated: 5 more sheets: Spectrum report set2, Peptide report set2, NP - Fold-Change vs NIL, Leishmania database NP-WN, Microscopy Nup62]
