# Supplementary material for: Impact of Leishmania Infection on Host Macrophage Nuclear Physiology and Nucleopore Complex Integrity
Source: PLoS Pathog. 2015 Mar 31;11(3):e1004776. doi: 10.1371/journal.ppat.1004776 (PMC4380401; doi:10.1371/journal.ppat.1004776)
Supplement: S2 Dataset — Excel file. Sheet 1: Proteins increasing/appearing after infection. Sheet 2: Proteins decreasing/disappearing after infection. (XLSX) [file ppat.1004776.s007.xlsx]

## Sheet: Increasing with KO &-or WT
Proteins appearing after L. major GP63-/- infection (GP63-independent)					emPAI Values						Main GP63 cleavage sites present
Uniprot	gi Accession Number	IPI	Gene	Protein Name	Nil	Mex	Maj WT	Maj GP63-/-			Site 1	Sites 2,3,4	Site 5	n/a
Q7TPR4	13096866	IPI00380436	Actn1	actinin, alpha 1	0			0.11		Q7TPR4	1
P57780	10303333	IPI00118899	Actn4	actinin alpha 4	0			0.11		P57780	1
E9Q557	6049256	IPI00553419	Dsp	desmoplakin	0	0.03		0.05		E9Q557				1
XP_985698	149260017	IPI00621468	Gm7866	predicted gene 7866	0	0.41	0	0.41		XP_985698		1
Q9Z2X1-2	17390408	IPI00798511	Hnrnpf	Isoform 2 of Heterogeneous nuclear ribonucleoprotein F	0	0.39	0	0.39		Q9Z2X1-2		1
P63038-1	16741093	IPI00308885	Hspd1	Isoform 1 of 60 kDa heat shock protein, mitochondrial	0			0.19		P63038-1	n/a			1
Q6PB66	74218232	IPI00420706	Lrpprc	leucine-rich PPR-motif containing	0	0.14		0.07		Q6PB66	1
D3YVU2	148704798	IPI00466822	Rpl31-ps17	ribosomal protein L31, pseudogene 17	0			1		D3YVU2	1
Q3URQ0	124249335	IPI00458057	Tex10	testis expressed gene 10	0	0.31	0	0.15		Q3URQ0	1
P26369	55101	IPI00113746	U2af2	U2 small nuclear ribonucleoprotein auxiliary factor (U2AF) 2	0	0.52		0.37		P26369	1
Q60932-1	74212025	IPI00122549	Vdac1	Isoform Pl-VDAC1 of Voltage-dependent anion-selective channel protein 1	0	4.08	0	0.5		Q60932-1	n/a			1
										11
Proteins increasing after L. major GP63-/- infection (GP63-independent)					emPAI Values
Uniprot	gi Accession Number	IPI	Gene	Protein Name	Nil	Mex	Maj WT	Maj GP63-/-
Q05D19	116283601	IPI00808206	Acin1	apoptotic chromatin condensation inducer 1	0.62	0.47	0.62	0.96		Q05D19	1
P61164	26352988	IPI00113895	Actr1a	ARP1 actin-related protein 1A, centractin alpha	0.33		0.47	0.78		P61164	1
Q8R5C5	18606465	IPI00153990	Actr1b	ARP1 actin-related protein 1B, centractin beta	0.35		0.35	0.82		Q8R5C5		1
Q99JY9	74211517	IPI00115627	Actr3	ARP3 actin-related protein 3	1.02	1.23	1.46	2.01		Q99JY9		1
P50516-1	74183858	IPI00407692	Atp6v1a	Isoform 1 of V-type proton ATPase catalytic subunit A	0.51	1.15	0.7	0.8		P50516-1		1
P50516-2	74217982	IPI00844689	Atp6v1a	Isoform 2 of V-type proton ATPase catalytic subunit A	0.61	1.21	0.74	1.04		P50516-2		1
O54833	12833272	IPI00118795	Csnk2a2	casein kinase 2, alpha prime polypeptide	0.49	0.49	0.49	0.82		O54833	1
Q9CWX9	27229058	IPI00187240	Ddx47	DEAD (Asp-Glu-Ala-Asp) box polypeptide 47	1.15	1.15	0.67	1.78		Q9CWX9	1
Q9D0D4	26347035	IPI00132415	Dimt1	DIM1 dimethyladenosine transferase 1-like (S. cerevisiae)	0.45	0.32	0.58	1.29		Q9D0D4	1
Q9D8N0	109734396	IPI00318841	Eef1g	eukaryotic translation elongation factor 1 gamma	0.29	0.53	0.41	0.53		Q9D8N0		1
A2AFK7	122889627	IPI00648352	Eif4a3	Eukaryotic translation initiation factor 4A, isoform 3	0.83	1.64	0.62	1.34		A2AFK7	1
P56959	74226636	IPI00117063	Fus	fused in sarcoma	1.15	0.85	1.15	1.93		P56959	1
D3Z2T7	149267317	IPI00627049	Gm10247	Gm10247 Uncharacterized protein	0.87	1.31	0.87	3.33		D3Z2T7		1
D3Z6R0		IPI00762364	Gm5478	predicted pseudogene 5478	0.32	0.23	0	0.87		D3Z6R0	1
P52293	893393	IPI00124973	Kpna2	Importin subunit alpha-2	0.49	0.49	0.61	0.74		P52293	n/a			1
P70168	1669535	IPI00323881	Kpnb1	karyopherin (importin) beta 1	0.25	0.39	0.32	0.47		P70168	1
Q91YR7-2	12847895	IPI00229813	Prpf6	Isoform 2 of Pre-mRNA-processing factor 6	0.8	1.01	1.12	1.36		Q91YR7-2	n/a			1
O55142	149250385	IPI00115902	Rpl35a	LOC100505110;Rpl35a;LOC100046034;LOC100505045 60S ribosomal protein L35a	1.31	1.85	1.31	4.34		O55142		1
P62264	38571659	IPI00322562	Rps14	ribosomal protein S14	9	9	5.81	13.68		P62264		1
O08583-1	1916290	IPI00114407	Thoc4	Isoform 1 of THO complex subunit 4	1.93	1.15	1.51	2.98		O08583-1		1
Q80X41-1	26353734	IPI00132936	Vrk1	Isoform 1 of Serine/threonine-protein kinase VRK1	0.56			1.03		Q80X41-1	1
Q80X41-3	26353734	IPI00132933	Vrk1	Isoform 3 of Serine/threonine-protein kinase VRK1	0.58			1.09		Q80X41-3	1
Q80X41-5	3406823	IPI00377358	Vrk1	Isoform 5 of Serine/threonine-protein kinase VRK1	0.58			1.09		Q80X41-5	1
Q80X41-2	3406823	IPI00377355	Vrk1	Isoform 2 of Serine/threonine-protein kinase VRK1	0.62			1.15		Q80X41-2	1
										24
										35
Proteins appearing after L. major WT and GP63-/- infection (GP63-independent)					emPAI Values
Uniprot	gi Accession Number	IPI	Gene	Protein Name	Nil	Mex	Maj WT	Maj GP63-/-
A2AMV7	123229612	IPI00474883	Capzb	Capping protein (Actin filament) muscle Z-line, beta	0	0.37	0.37	0.37		A2AMV7	n/a			1
A2AMW0	148681349	IPI00776140	Capzb CRA_a	Capping protein (Actin filament) muscle Z-line, beta, isoform CRA_a	0	0.44	0.44	0.44		A2AMW0	1
Q9JHU4	9717245	IPI00119876	Dync1h1	dynein cytoplasmic 1 heavy chain 1	0	0.03	0.04	0.02		Q9JHU4	1
D3YY62	309262976	IPI00625397	Gm9858	Gm9858 Uncharacterized protein	0	1.15	1.15	1.78		D3YY62		1
Q62029	148678113	IPI00120954	Pabpc2	poly A binding protein, cytoplasmic 2	0	0.39	0.25	0.39		Q62029	n/a			1
Q8BU03	19909883	IPI00469755	Pwp2	PWP2 periodic tryptophan protein homolog (yeast)	0	0.47	0.21	0.15		Q8BU03	1
A2AU62	123234166	IPI00754017	Raly HnRNP	HnRNP-associated with lethal yellow	0	4.78	0.93	0.39		A2AU62	1
Q61263	1066810	IPI00278153	Soat1	sterol O-acyltransferase 1	0	0.64	0.28	0.28		Q61263		1
Q640M1-1	123218278	IPI00462762	Utp14a	Isoform 1 of U3 small nucleolar RNA-associated protein 14 homolog A	0	0.32	0.2	0.15		Q640M1-1	1
Q9JI13-1	12845671	IPI00119776	Utp3	Isoform 1 of Something about silencing protein 10	0	0.58	0.32	0.32		Q9JI13-1	1
Q9JI13-2	9652123	IPI00551192	Utp3	Isoform 2 of Something about silencing protein 10	0	0.49	0.35	0.35		Q9JI13-2	1
										11
Proteins increasing after L. major WT and GP63-/- infection (GP63-independent)					emPAI Values
Uniprot	gi Accession Number	IPI	Gene	Protein Name	Nil	Mex	Maj WT	Maj GP63-/-
Q99ME9	13160991	IPI00117642	Gtpbp4	GTP binding protein 4	0.26	0.39	0.53	0.39		Q99ME9	1
P62814	154550725	IPI00119113	Atp6v1b2	ATPase, H+ transporting, lysosomal V1 subunit B2	0.31	0.97	0.5	0.5		P62814	1
P19182	54806	IPI00113812	Ifrd1	interferon-related developmental regulator 1	0.33	0.47	0.62	0.78		P19182		1
NP_001157308	12855391	IPI00137145	Pabpc6	poly(A) binding protein, cytoplasmic 3	0.44	0.87	0.69	0.78		NP_001157308	1
P51881	499132	IPI00127841	Slc25a5	solute carrier family 25 (mitochondrial carrier, adenine nucleotide translocator), member 5	0.49	2.32	1.02	0.82		P51881		1
P62317	27696661	IPI00119220	Snrpd2	small nuclear ribonucleoprotein D2	0.87	1.85	1.31	1.31		P62317	n/a			1
D3Z3Q9	148704751	IPI00118166	Rpl26-ps2	ps2 Uncharacterized protein	1.61	0.78	2.83	2.83		D3Z3Q9		1
ENSMUSP00000074560	295842468	IPI00874521	Gm10136	predicted pseudogene 10136	1.89	1.42	3.12	3.12		ENSMUSP00000074560		1
OTTMUSP00000006144	56205563	IPI00649136	Rpl26	Ribosomal protein L26	2.46	1.42	3.92	3.92		OTTMUSP00000006144		1
P99027	12846190	IPI00139795	Rplp2	ribosomal protein, large P2	14.85	24.12	24.12	24.12		P99027	n/a			1
										10
										21
Proteins appearing after L. major WT infection but not L. major GP63-/- infection (GP63-dependent)					emPAI Values
Uniprot	gi Accession Number	IPI	Gene	Protein Name	Nil	Mex	Maj WT	Maj GP63-/-
Q9JKX4-1	74194197	IPI00123565	Aatf	Isoform 1 of Protein AATF	0	0.53	0.41	0		Q9JKX4-1	1
Q9JKX4-3	19263541	IPI00405346	Aatf	Isoform 3 of Protein AATF	0	0.78	0.58	0		Q9JKX4-3	1
Q9JKX4-2	32186991	IPI00409289	Aatf	Isoform 2 of Protein AATF	0	0.45	0.32	0		Q9JKX4-2	1
Q8BFZ3	26325118	IPI00221528	Actbl2	actin, beta-like 2	0	1.87	1.61	0		Q8BFZ3			1
Q9Z2N8	148703059	IPI00323660	Actl6a	actin-like 6A	0	1.15	0.39	0		Q9Z2N8		1
P47754	148681933	IPI00111265	Capza2	capping protein (actin filament) muscle Z-line, alpha 2	0	0.52	0.52	0		P47754		1
Q8BMK4	26326697	IPI00223047	Ckap4	cytoskeleton-associated protein 4	0	1.29	0.51	0		Q8BMK4	1
Q7TMX0	30851275	IPI00462142	D19Bwg1357e	DNA segment, Chr 19, Brigham & Women's Genetics 1357 expressed	0	0.55	0.55	0		Q7TMX0		1
O54734	2662377	IPI00117705	Ddost	dolichyl-di-phosphooligosaccharide-protein glycotransferase	0	1.31	0.37	0		O54734		1
Q91ZU6-1	904019	IPI00230690	Dst	Isoform 2 of Dystonin	0	0.01	0.01	0		Q91ZU6-1	1
Q8K366	123226356	IPI00280255	Exosc10	Exosome component 10	0	0.17	0.12	0		Q8K366	1
NP_598592	26346218	IPI00122471	Gltscr2	glioma tumor suppressor candidate region gene 2	0	0.41	0.82	0		NP_598592	1
Q7TPD0-1	26333611	IPI00380394	Ints3	Isoform 1 of Integrator complex subunit 3	0	0.12	0.12	0		Q7TPD0-1	1
NP_032503	27125891	IPI00760003	Ktn1	Isoform 5 of Kinectin	0		0.1	0		NP_032503
Q3U9G9	16307429	IPI00331173	Lbr	lamin B receptor	0	1.1	0.81	0		Q3U9G9	1
P21619-1	220472	IPI00126191	Lmnb2	Isoform B2 of Lamin-B2	0	0.5	0.64	0		P21619-1	1
Q80UM7	4100636	IPI00330323	Mogs	mannosyl-oligosaccharide glucosidase	0	0.31	0.24	0		Q80UM7
Q3TAB3	74179109	IPI00652056	Mtdh	metadherin	0	2.98	2.98	0		Q3TAB3	1
Q8VDD5	13543854	IPI00123181	Myh9	myosin, heavy polypeptide 9, non-muscle	0	0.83	0.14	0		Q8VDD5	1
Q9DB96	12836794	IPI00119201	Ngdn	neuroguidin, EIF4E binding protein	0	0.41	0.41			Q9DB96	1
Q9DBY8	74218226	IPI00321884	Nvl	nuclear VCP-like	0	0.62	0.13	0		Q9DBY8	1
NP_001003717	50510933	IPI00461212	Osbpl8	oxysterol-binding protein-like protein 8 isoform b	0	0.19	0.24	0		NP_001003717	1
O35134	31753226	IPI00313726	Polr1a	polymerase (RNA) I polypeptide A	0	0.15	0.08	0		O35134	1
A2AQW6	123232123	IPI00828548	Prpf40a	PRP40 pre-mRNA processing factor 40 homolog A	0	0.62	0.44	0		A2AQW6	n/a			1
Q9ERU9	26334801	IPI00337844	Ranbp2	RAN binding protein 2	0	0.09	0.06	0		Q9ERU9	1
B2RY56	74216671	IPI00662049	Rbm25	Isoform 3 of RNA-binding protein 25	0	0.83	0.83	0		B2RY56	1
NP_001074397	74139859	IPI00828780	Rbpj	recombining binding protein suppressor of hairless isoform 3	0	0.29	0.53			NP_001074397	1
Q9JJ80	7670547	IPI00121159	Rpf2	ribosome production factor 2 homolog (S. cerevisiae)	0	0.74	0.45	0		Q9JJ80	1
Q91YQ5	74207180	IPI00309035	Rpn1	ribophorin I	0	1.08	0.23	0		Q91YQ5		1
Q9DBG6	29165769	IPI00475154	Rpn2	ribophorin II	0	2.29	0.74	0		Q9DBG6	n/a			1
Q91YK2	16741513	IPI00130246	Rrp1b	ribosomal RNA processing 1 homolog B (S. cerevisiae)	0	0.28	0.16	0		Q91YK2	1
NP_001107568	74147407	IPI00651846	Smarcc2	SWI/SNF complex subunit SMARCC2 isoform 2	0	0.27	0.17	0		NP_001107568	1
Q9CW03	40226155	IPI00132122	Smc3	structural maintenance of chromosomes 3	0	0.41	0.07	0		Q9CW03	1
Q6P5D8	37194655	IPI00137433	Smchd1	SMC hinge domain containing 1	0	0.08	0.05	0		Q6P5D8	1
Q62383	56206007	IPI00454050	Supt6	suppressor of Ty 6	0	0.21	0.14	0		Q62383	1
Q9D883	74181282	IPI00318548	U2af1	U2 small nuclear ribonucleoprotein auxiliary factor (U2AF) 1	0		0.87	0		Q9D883		1
Q60931	74197051	IPI00122548	Vdac3	voltage-dependent anion channel 3	0	1.34	0.44	0		Q60931	n/a			1
										37
Proteins increasing after L. major WT infection but not L. major GP63-/- infection (GP63-dependent)					emPAI Values
Uniprot	gi Accession Number	IPI	Gene	Protein Name	Nil	Mex	Maj WT	Maj GP63-/-
P47753	595917	IPI00330063	Capza1	capping protein (actin filament) muscle Z-line, alpha 1	0.37	0.87	0.69	0.37		P47753		1
Q922B2	14250408	IPI00122743	Dars	aspartyl-tRNA synthetase	0.18	0.4	0.66			Q922B2		1
B1ARC0	123243271	IPI00649028	Ddx5	DEAD (Asp-Glu-Ala-Asp) box polypeptide 5	5.58	4.34	9	4.34		B1ARC0	n/a			1
Q99PU8-3	13111310	IPI00127902	Dhx30	Isoform 3 of Putative ATP-dependent RNA helicase DHX30	0.08	0.11	0.2	0.08		Q99PU8-3	1
D3YYI8	148706511	IPI00556893	Gm10093	predicted pseudogene 10093	0.28	0.51	0.51	0.39		D3YYI8	1
Q8C1Y3	26354855	IPI00404590	H1f0	H1 histone family, member 0	1.15	3.64	1.78	1.15		Q8C1Y3	1
O09106	1771286	IPI00114232	Hdac1	histone deacetylase 1	0.28	0.51	0.51	0.39		O09106	1
OTTMUSP00000044907	220941773	IPI00918041	Hnrnpm	heterogeneous nuclear ribonucleoprotein M	0.93	2.73	2.16	1.28		OTTMUSP00000044907	1
Q3TEA8-2	26344523	IPI00896020	Hp1bp3	Isoform 2 of Heterochromatin protein 1-binding protein 3	0.87	1.31	1.31	1.01		Q3TEA8-2		1
Q9ERG0-2	26389834	IPI00112339	Lima1	LIM domain and actin-binding protein 1 isoform a	0.29	0.78	0.67	0		Q9ERG0-2	1
P48678-3	74151854	IPI00230435	Lmna	Isoform C2 of Prelamin-A/C	2.76	6.94	4.62	2.76		P48678-3	1
P14733	26348034	IPI00230394	Lmnb1	lamin B1	0.26	1.95	2.73	0.21		P14733	1
XP_003086230	309264133	IPI00987970	LOC100504856	f-actin-capping protein subunit alpha-1-like	0.35	0.82	0.65	0.35		XP_003086230		1
E9Q264	261245016	IPI00947579	Myh15	myosin, heavy chain 15	0.05		0.08			E9Q264	1
Q3UYV9	74151321	IPI00458056	Ncbp1	nuclear cap binding protein subunit 1	0.37	0.44	0.6	0.3		Q3UYV9	1
E9Q7Z9	13879312	IPI00986204	Numa1	Uncharacterized protein	0.13	0.34	0.43	0.09		E9Q7Z9	1
Q99JX7	3719435	IPI00115588	Nxf1	nuclear RNA export factor 1	0.28	0.65	0.55	0		Q99JX7		1
OTTMUSP00000049131	254675253	IPI00625928	Plec	plectin	0.61	2.14	1.61	0.56		OTTMUSP00000049131	1
OTTMUSP00000003190	37360362	IPI00755120	Rrbp1	ribosome-binding protein 1 isoform a	0.79	1.69	1.77	0.26		OTTMUSP00000003190	1
P60122	13435708	IPI00133985	Ruvbl1	RuvB-like protein 1	0.61	0.89	1.21	0.74		P60122	1
P48962	902008	IPI00115564	Slc25a4	solute carrier family 25 (mitochondrial carrier, adenine nucleotide translocator), member 4	0.49	2.32	1.02	0.65		P48962		1
Q3URH5	74200625	IPI00654251	Smarca4	SWI/SNF related, matrix associated, actin dependent regulator of chromatin, subfamily a, member 4	0.18	0.84	0.31	0		Q3URH5	1
Q91ZW3	31419851	IPI00396739	Smarca5	SWI/SNF related, matrix associated, actin dependent regulator of chromatin, subfamily a, member 5	0.41	1	0.78	0.54		Q91ZW3	1
Q8BMA6	26328771	IPI00222977	Srp68	signal recognition particle 68	0.16	0.28	0.48			Q8BMA6	1
Q542V3	122890230	IPI00607076	Srsf4	serine/arginine-rich splicing factor 4	0.73	1.15	1.4	0.73		Q542V3	1
E9PZV5	74214018	IPI00988539	Vim	Uncharacterized protein	4.62	14.65	9.66	5.39		E9PZV5			1
Q0P678-1	62948091	IPI00648513	Zc3h18	Isoform 1 of Zinc finger CCCH domain-containing protein 18	0.29	0.36	0.51	0.17		Q0P678-1	1
O88532	74182834	IPI00131810	Zfr	zinc finger RNA binding protein	0.2	0.16	0.39	0		O88532	1
										28
										65

## Sheet: Decreasing with KO &-or WT
Proteins disappearing after L. major GP63-/- infection (GP63-independent)					emPAI Values						Main GP63 cleavage sites present
Uniprot	gi Accession Number	IPI	Gene	Protein Name	Nil	Mex	Maj WT	Maj GP63-/-		Uniprot	Site 1	Sites 2,3,4	Site 5	n/a
Q6NV83-3	45946398	IPI00411097	2610101N10Rik	Isoform 3 of U2 snRNP-associated SURP motif-containing protein	0.28	0.45	0.23	0		Q6NV83-3	1
Q9Z277-2	223461465	IPI00930843	Baz1b	Isoform 2 of Tyrosine-protein kinase BAZ1B	0.09	0.26	0.12			Q9Z277-2	1
Q7JJ13-2	3041763	IPI00622700	Brd2	Isoform 2 of Bromodomain-containing protein 2	0.25	0.25	0.32			Q7JJ13-2	1
Q7JJ13-1	2995269	IPI00775910	Brd2	Isoform 1 of Bromodomain-containing protein 2	0.25	0.25	0.32			Q7JJ13-1	1
Q8K2F0-2	123858121	IPI00410792	Brd3	Isoform 2 of Bromodomain-containing protein 3	0.21	0.21	0.29			Q8K2F0-2	1
E9Q9M0	26325892	IPI00798578	Cep290	centrosomal protein 290	0.04	0.05	0.03			E9Q9M0	1
OTTMUSP00000006184	56800176	IPI00675483	Chd3	Chromodomain helicase DNA binding protein 3	0.06	0.08	0.06	0		OTTMUSP00000006184	1
NP_083492	67514207	IPI00608001	Chd5	chromodomain helicase DNA binding protein 5 isoform 2	0.06	0.11	0.06	0		NP_083492		1
Q922B2	14250408	IPI00122743	Dars	aspartyl-tRNA synthetase	0.18	0.4	0.66			Q922B2		1
Q91VR5	74145343	IPI00127172	Ddx1	DEAD (Asp-Glu-Ala-Asp) box polypeptide 1	0.48	0.16	0.34	0		Q91VR5	1
Q8CGC7	66267550	IPI00339916	Eprs	glutamyl-prolyl-tRNA synthetase	0.19	0.3	0.22	0		Q8CGC7	1
Q9WUA2	4633656	IPI00322828	Farsb	phenylalanyl-tRNA synthetase, beta subunit	0.24	0.17	0.24			Q9WUA2	1
Q9D1R9	149254156	IPI00460103	Gm10086	60S ribosomal protein L34	0.87	0.87	0.87	0		Q9D1R9				1
D3Z5M2	309267080	IPI00666636	Gm10110	predicted gene 10110	0.78	0.6	0.6	0		D3Z5M2	1
F8VQ88		IPI00381275	Gm5145	predicted pseudogene 5145	0.7	0.7	0.7	0		F8VQ88		1
D3YWV7	38085727	IPI00111248	Gm5321	predicted gene 5321	0.78	0.78	0.78	0		D3YWV7	1
E9PXS3	74200830	IPI00987666	Hdac2	Uncharacterized protein	0.54	0.54	0.54			E9PXS3	1
P20029	2598562	IPI00319992	Hspa5	heat shock protein 5	0.17	0.31	0.24	0		P20029		1
Q9JKF1	7331254	IPI00467447	Iqgap1	IQ motif containing GTPase activating protein 1	0.06	0.08	0.06	0		Q9JKF1	1
Q8R2P8	148679577	IPI00469103	Kars	lysyl-tRNA synthetase isoform 1	0.36	0.26	0.47	0		Q8R2P8				1
Q3U0I5	74217610	IPI00989803	Lig3	ligase III, DNA, ATP-dependent	0.35	0.35	0.35			Q3U0I5	1
Q9ERG0-2	26389834	IPI00112339	Lima1	LIM domain and actin-binding protein 1 isoform a	0.29	0.78	0.67	0		Q9ERG0-2	1
Q8C854-2	536926	IPI00404685	Myef2	Gm9833;Myef2 Isoform 4 of Myelin expression factor 2	0.3	0.3	0.43			Q8C854-2	1
Q8BHX6	74228763	IPI00828463	Noc2l	nucleolar complex protein 2 homolog	0.18	0.85	0.18	0		Q8BHX6				1
Q99JX7	3719435	IPI00115588	Nxf1	nuclear RNA export factor 1	0.28	0.65	0.55	0		Q99JX7		1
A3KFU8	126541013	IPI00649252	Pabpc4	Poly A binding protein, cytoplasmic 4	0.78	0.6	0.6	0		A3KFU8	1
OTTMUSP00000035212	21961363	IPI00169797	Pop1	processing of precursor 1 isoform 1	0.19	0.27	0.23	0		OTTMUSP00000035212		1
Q9D0I9	74212414	IPI00315488	Rars	arginyl-tRNA synthetase	0.15	0.38	0.2			Q9D0I9	1
D3Z3D4	148706960	IPI00457946	Rpl21-ps11	Uncharacterized protein	0.87	1.31	0.87			D3Z3D4		1
Q6ZWV7	116138413	IPI00263879	Rpl35	60S ribosomal protein L35	1.37	1.37	1.37	0		Q6ZWV7		1
P47955	35192923	IPI00113377	Rplp1	ribosomal protein, large, P1	30.62	30.62	30.62			P47955				1
Q80UZ2-3	74218945	IPI00720118	Sdad1	Isoform 3 of Protein SDA1 homolog	0.85	0.58	0.58			Q80UZ2-3				1
Q3URH5	74200625	IPI00654251	Smarca4	SWI/SNF related, matrix associated, actin dependent regulator of chromatin, subfamily a, member 4	0.18	0.84	0.31	0		Q3URH5	1
O54941	169794003	IPI00119892	Smarce1	SWI/SNF related, matrix associated, actin dependent regulator of chromatin, subfamily e, member 1	0.35	0.49	0.35	0		O54941	1
Q8BMA6	26328771	IPI00222977	Srp68	signal recognition particle 68	0.16	0.28	0.48			Q8BMA6	1
Q91WM1-1	123229640	IPI00128254	Strbp	Isoform 1 of Spermatid perinuclear RNA-binding protein	0.15	0.2	0.2			Q91WM1-1	1
Q91WM1-2	15928464	IPI00475177	Strbp	Isoform 2 of Spermatid perinuclear RNA-binding protein	0.15	0.2	0.2			Q91WM1-2	1
Q9ERD7	26341868	IPI00112251	Tubb3	tubulin, beta 3 class III	0.41	0.41	0.41	0		Q9ERD7	1
Q922F4	74201220	IPI00122928	Tubb6	tubulin, beta 6 class V	0.37	0.52	0.52	0		Q922F4	1
O88532	74182834	IPI00131810	Zfr	zinc finger RNA binding protein	0.2	0.16	0.39	0		O88532	1
										40
Proteins decreasing after L. major GP63-/- infection (GP63-independent)					emPAI Values
Uniprot	gi Accession Number	IPI	Gene	Protein Name	Nil	Mex	Maj WT	Maj GP63-/-
Q9CR02-1	22028291	IPI00132883	1810029B16Rik	Isoform 1 of UPF0534 protein C4orf43 homolog	1.51			0.85		Q9CR02-1	1
Q6NV83-1	45946398	IPI00830853	2610101N10Rik	Isoform 1 of U2 snRNP-associated SURP motif-containing protein	0.32	0.49	0.27	0.13		Q6NV83-1	1
Q6NV83-3	45946398	IPI00411097	2610101N10Rik	Isoform 3 of U2 snRNP-associated SURP motif-containing protein	0.28	0.45	0.23	0		Q6NV83-3	1
Q91XV3	15076513	IPI00129519	Basp1	brain abundant, membrane attached signal protein 1	5.31			2.98		Q91XV3		1
Q9Z277-1	74205963	IPI00923656	Baz1b	Isoform 1 of Tyrosine-protein kinase BAZ1B	0.11	0.29	0.14	0.07		Q9Z277-1	1
Q8K019-1	21706556	IPI00415385	Bclaf1	Isoform 1 of Bcl-2-associated transcription factor 1	0.51	0.93	0.71	0.33		Q8K019-1	1
Q8K019-2	37359806	IPI00169477	Bclaf1	Isoform 2 of Bcl-2-associated transcription factor 1	0.52	0.95	0.72	0.34		Q8K019-2	1
Q9DCA5	12833364	IPI00130436	Brix1	BRX1, biogenesis of ribosomes, homolog (S. cerevisiae)	0.96	1.15	0.78	0.47		Q9DCA5				1
OTTMUSP00000006184	56800176	IPI00675483	Chd3	Chromodomain helicase DNA binding protein 3	0.06	0.08	0.06	0		OTTMUSP00000006184	1
Q6PDQ2	35193271	IPI00396802	Chd4	chromodomain helicase DNA binding protein 4	0.24	0.46	0.26	0.11		Q6PDQ2	1
NP_083492	67514207	IPI00608001	Chd5	chromodomain helicase DNA binding protein 5 isoform 2	0.06	0.11	0.06	0		NP_083492		1
Q68FD5	21619519	IPI00169916	Cltc	clathrin, heavy polypeptide (Hc)	0.28	0.56	0.22	0.07		Q68FD5	1
Q62018-1	26333697	IPI00120919	Ctr9	Isoform 1 of RNA polymerase-associated protein CTR9 homolog	0.12		0.12	0		Q62018-1		1
P60229	74139150	IPI00132250	Eif3e	eukaryotic translation initiation factor 3, subunit E	0.54			0.33		P60229		1
P10630-2	26345442	IPI00409918	Eif4a2	Isoform 2 of Eukaryotic initiation factor 4A-II	0.28			0		P10630-2	1
Q6NZJ6-1	41946089	IPI00421179	Eif4g1	Isoform 1 of Eukaryotic translation initiation factor 4 gamma 1	0.66			0.31		Q6NZJ6-1	1
Q8R0W0	32140777	IPI00320459	Eppk1	epiplakin 1	0.02			0		Q8R0W0	1
Q8CGC7	66267550	IPI00339916	Eprs	glutamyl-prolyl-tRNA synthetase	0.19	0.3	0.22	0		Q8CGC7	1
Q9DBE9	148702334	IPI00119632	Ftsj3	FtsJ homolog 3 (E. coli)	0.62	1.05	0.87	0.33		Q9DBE9	1
Q9D1R9	149254156	IPI00460103	Gm10086	60S ribosomal protein L34	0.87	0.87	0.87	0		Q9D1R9				1
D3Z5M2	309267080	IPI00666636	Gm10110	predicted gene 10110	0.78	0.6	0.6	0		D3Z5M2	1
D3Z4H3	149252605	IPI00621625	Gm10154	Gm10154 Uncharacterized protein	2.59	1.78	2.59	1.15		D3Z4H3				1
OTTMUSP00000000573	56205920	IPI00475203	Gm11353	40S ribosomal protein S8	2.73	2.73	2.73	1.68		OTTMUSP00000000573	1
XP_001480960	309267881	IPI00971244	Gm14438	predicted gene 14438	1.58	1.58	1.58	0.97		XP_001480960				1
F8VQ88		IPI00381275	Gm5145	predicted pseudogene 5145	0.7	0.7	0.7	0		F8VQ88		1
D3YWV7	38085727	IPI00111248	Gm5321	predicted gene 5321	0.78	0.78	0.78	0		D3YWV7	1
XP_003085886	309262778	IPI00990068	Gm6988	predicted gene 6988	2.16	2.16	2.16	1.37		XP_003085886	1
XP_003085762	309262285	IPI00113394	Gm7263	Gm7263 40S ribosomal protein S15a-like	2.46	1.89	1.89	1.42		XP_003085762	1
Q6ZWU9	74151474	IPI00173160	Gm9846	Rps27 40S ribosomal protein S27	4.62	4.62		0		Q6ZWU9	1
Q8CI11-2	26346386	IPI00399477	Gnl3	Isoform 2 of Guanine nucleotide-binding protein-like 3	1.2	0.93	1.06	0.69		Q8CI11-2	1
P43275	27372631	IPI00228616	Hist1h1a	histone cluster 1, H1a	3.64	2.83	3.64	2.16		P43275		1
P15864	27372635	IPI00223713	Hist1h1c	histone cluster 1, H1c	3.92	3.92	3.92	2.46		P15864	1
P43277	111600702	IPI00331597	Hist1h1d	histone cluster 1, H1d	9	9	9	4.99		P43277	1
P43274	418020	IPI00223714	Hist1h1e	histone cluster 1, H1e	6.94	6.94	6.94	4.01		P43274	1
P52927	51344	IPI00331612	Hmga2	high mobility group AT-hook 2	99	99	99	30.62		P52927		1
P20029	2598562	IPI00319992	Hspa5	heat shock protein 5	0.17	0.31	0.24	0		P20029		1
Q9JKF1	7331254	IPI00467447	Iqgap1	IQ motif containing GTPase activating protein 1	0.06	0.08	0.06	0		Q9JKF1	1
Q8R2P8	148679577	IPI00469103	Kars	lysyl-tRNA synthetase isoform 1	0.36	0.26	0.47	0		Q8R2P8				1
Q9ERG0-2	26389834	IPI00112339	Lima1	LIM domain and actin-binding protein 1 isoform a	0.29	0.78	0.67	0		Q9ERG0-2	1
Q3TF84	74141893	IPI00653744	Lrrc59	leucine rich repeat containing 59	1.68	2.16	1.68	0.93		Q3TF84	1
Q8K310	74189445	IPI00453826	Matr3	matrin 3	0.65	1.23	0.73	0.28		Q8K310		1
Q3ULG5	26346977	IPI00988047	Mcm6	minichromosome maintenance deficient 6 (MIS5 homolog, S. pombe) (S. cerevisiae)	0.83	0.83	0.83	0.43		Q3ULG5		1
E9PVX6	1177528	IPI00124959	Mki67	antigen identified by monoclonal antibody Ki 67	0.4	0.58	0.56	0.22		E9PVX6	1
Q8BHX6	74228763	IPI00828463	Noc2l	nucleolar complex protein 2 homolog	0.18	0.85	0.18	0		Q8BHX6				1
Q8BHY2	26342801	IPI00330054	Noc4l	nucleolar complex associated 4 homolog (S. cerevisiae)	0.69			0		Q8BHY2	1
Q99JX7	3719435	IPI00115588	Nxf1	nuclear RNA export factor 1	0.28	0.65	0.55	0		Q99JX7		1
A3KFU8	126541013	IPI00649252	Pabpc4	Poly A binding protein, cytoplasmic 4	0.78	0.6	0.6	0		A3KFU8	1
Q9JLV6-1	7108591	IPI00454118	Pnkp	Isoform 1 of Bifunctional polynucleotide phosphatase/kinase	0.58		0.58	0.36		Q9JLV6-1		1
OTTMUSP00000035212	21961363	IPI00169797	Pop1	processing of precursor 1 isoform 1	0.19	0.27	0.23	0		OTTMUSP00000035212		1
Q9D1R9	149268895	IPI00466153	Rpl34	Rpl34;Rpl34-ps1;Gm4705 60S ribosomal protein L34	2.59	1.78	2.59	1.15		Q9D1R9				1
Q6ZWV7	116138413	IPI00263879	Rpl35	60S ribosomal protein L35	1.37	1.37	1.37	0		Q6ZWV7		1
P62245	12849261	IPI00230660	Rps15a	40S ribosomal protein S15a	3.33	2.51	2.51	1.85		P62245				1
F5H8M6	149264635	IPI00620156	Rps18-ps3	ribosomal protein S18, pseudogene 3	3.12	2.46	3.12	1.89		F5H8M6	1
P62852	26346310	IPI00137735	Rps25	ribosomal protein S25	4.62	3.22	3.22	2.16		P62852	1
P97461	1685071	IPI00125521	Rps5	ribosomal protein S5	1.89	1.42	1.42	1.03		P97461		1
P62242	74226828	IPI00466820	Rps8	40S ribosomal protein S8	3.39	3.39	3.39	2.16		P62242	1
OTTMUSP00000003190	37360362	IPI00755120	Rrbp1	ribosome-binding protein 1 isoform a	0.79	1.69	1.77	0.26		OTTMUSP00000003190	1
Q3UL54	74214229	IPI00226149	Rsl1d1	ribosomal L1 domain containing 1	3.64	4.05	2.59	2.3		Q3UL54	1
Q3URH5	74200625	IPI00654251	Smarca4	SWI/SNF related, matrix associated, actin dependent regulator of chromatin, subfamily a, member 4	0.18	0.84	0.31	0		Q3URH5	1
O54941	169794003	IPI00119892	Smarce1	SWI/SNF related, matrix associated, actin dependent regulator of chromatin, subfamily e, member 1	0.35	0.49	0.35	0		O54941	1
Q8BTI8-1	20380014	IPI00785240	Srrm2	Isoform 1 of Serine/arginine repetitive matrix protein 2	0.19	0.14	0.16	0.09		Q8BTI8-1				1
OTTMUSP00000001014	74226809	IPI00310880	Srsf6	arginine/serine-rich splicing factor 6	2.9	2.9	2.9	1.85		OTTMUSP00000001014	1
Q01320	74206179	IPI00122223	Top2a	topoisomerase (DNA) II alpha	1.82	1.95	1.82	1.09		Q01320	1
Q62318-1	74211740	IPI00312128	Trim28	Isoform 1 of Transcription intermediary factor 1-beta	0.6		0.43	0.34		Q62318-1	1
Q9ERD7	26341868	IPI00112251	Tubb3	tubulin, beta 3 class III	0.41	0.41	0.41	0		Q9ERD7	1
Q922F4	74201220	IPI00122928	Tubb6	tubulin, beta 6 class V	0.37	0.52	0.52	0		Q922F4	1
NP_780367	54038287	IPI00850851	Utp20	UTP20, small subunit (SSU) processome component, homolog (yeast)	0.17	0.38	0.15	0.05		NP_780367		1
Q8BHB4	26341476	IPI00221822	Wdr3	WD repeat domain 3	0.26	0.42	0.26	0.12		Q8BHB4	1
Q9DBR1-1	26327149	IPI00120046	Xrn2	Isoform 1 of 5~-3~ exoribonuclease 2	0.13		0.13	0		Q9DBR1-1	1
Q6NZF1	42490806	IPI00421162	Zc3h11a	zinc finger CCCH type containing 11A	0.2		0.15	0		Q6NZF1	1
Q0P678-1	62948091	IPI00648513	Zc3h18	Isoform 1 of Zinc finger CCCH domain-containing protein 18	0.29	0.36	0.51	0.17		Q0P678-1	1
O88532	74182834	IPI00131810	Zfr	zinc finger RNA binding protein	0.2	0.16	0.39	0		O88532	1
										72
										112
Proteins disappearing after L. major WT and GP63-/- infection (GP63-independent)					emPAI Values					100
Uniprot	gi Accession Number	IPI	Gene	Protein Name	Nil	Mex	Maj WT	Maj GP63-/-
Q9DBG3-2	56205111	IPI00378063	Ap2b1	Isoform 2 of AP-2 complex subunit beta	0.14				1	Q9DBG3-2	1
Q9DBG3-1	28386121	IPI00119689	Ap2b1	Isoform 1 of AP-2 complex subunit beta	0.14				1	Q9DBG3-1	1
OTTMUSP00000049845	187957036	IPI00666034	Apob	apolipoprotein B	0.02	0.02			1	OTTMUSP00000049845		1
Q3TLH4-1	116283442	IPI00903422	Bat2l2	Isoform 1 of Protein PRRC2C	0.08				1	Q3TLH4-1		1
Q3TLH4-5	74188826	IPI00659535	Bat2l2	Isoform 5 of Protein PRRC2C	0.08				1	Q3TLH4-5		1
Q3TLH4-3	74188826	IPI00831515	Bat2l2	Isoform 3 of Protein PRRC2C	0.07				1	Q3TLH4-3		1
Q9WVA3	1762984	IPI00626752	Bub3	budding uninhibited by benzimidazoles 3 homolog (S. cerevisiae)	0.41				1	Q9WVA3		1
Q9CX22	74198704	IPI00407543	Cfl1	cofilin 1, non-muscle	0.7				1	Q9CX22	1
Q6ZQ08-1	211828021	IPI00673465	Cnot1	Isoform 1 of CCR4-NOT transcription complex subunit 1	0.05				1	Q6ZQ08-1		1
Q6ZQ08-2	211828021	IPI00672703	Cnot1	Isoform 2 of CCR4-NOT transcription complex subunit 1	0.05				1	Q6ZQ08-2		1
Q6ZQ08-4	26327241	IPI00880243	Cnot1	Isoform 4 of CCR4-NOT transcription complex subunit 1	0.05				1	Q6ZQ08-4		1
Q8BIQ5-1	26328597	IPI00457575	Cstf2	Isoform 1 of Cleavage stimulation factor subunit 2	0.17				1	Q8BIQ5-1				1
Q9WTX6	116283231	IPI00124047	Cul1	cullin 1	0.16				1	Q9WTX6	1
Q3TKY6	12851648	IPI00659713	Cwc27	CWC27 spliceosome-associated protein homolog (S. cerevisiae)	0.27				1	Q3TKY6		1
Q99LF4	74212476	IPI00116850	D10Wsu52e	DNA segment, Chr 10, Wayne State University 52, expressed	0.26				1	Q99LF4		1
Q6PGC1	74189184	IPI00410936	Dhx29	DEAH (Asp-Glu-Ala-His) box polypeptide 29	0.1				1	Q6PGC1	1
Q9Z1D1	4097873	IPI00622371	Eif3g	eukaryotic translation initiation factor 3, subunit G	0.55				1	Q9Z1D1	1
Q8BMZ8	26385838	IPI00457995	Eif3h	Putative uncharacterized protein	99				1	Q8BMZ8				1
OTTMUSP00000015938	123241991	IPI00752792	Eif3m	eukaryotic translation initiation factor 3, subunit M	0.44				1	OTTMUSP00000015938				1
OTTMUSP00000031666	74215693	IPI00857127	Eif4a2	eukaryotic initiation factor 4A-II isoform c	0.29				1	OTTMUSP00000031666	1
P10630-2	26345442	IPI00409918	Eif4a2	Isoform 2 of Eukaryotic initiation factor 4A-II	0.28			0	1	P10630-2	1
Q8R0W0	32140777	IPI00320459	Eppk1	epiplakin 1	0.02			0	1	Q8R0W0	1
D3Z1P4	149258592	IPI00120475	Gm10063	Gm10063 40S ribosomal protein S12	1.15				1	D3Z1P4
NP_001182646	307611980	IPI00986460	Gm12034	40S ribosomal protein S17	2.51				1	NP_001182646
XP_001477187	309270405	IPI00985734	Gm3552	predicted gene 3552	0.44				1	XP_001477187	1
XP_003085965	309263086	IPI00989081	Gm3552	predicted gene 3552	0.44				1	XP_003085965	1
XP_001480334	149255823	IPI00848816	Gm4604	predicted gene 4604	0.7				1	XP_001480334	1
D3Z7M8	51827816	IPI00113713	Gm5614	predicted gene 5614	1.37				1	D3Z7M8				1
Q6ZWV3	82931053	IPI00403956	Gm5621	60S ribosomal protein L10-like isoform 2	0.47	0.47	0		1	Q6ZWV3		1
XP_001478610	149263574	IPI00987783	Gm6750	predicted gene 6750	999				1	XP_001478610				1
XP_980250	309272448	IPI00986371	Gm7536	60S ribosomal protein L27a-like	0.78	0.78			1	XP_980250	1
D3YW69	94386148	IPI00118707	Gm7589	predicted gene 7589	0.54				1	D3YW69	1
XP_003084667	309268322	IPI00986711	Gm7931	predicted pseudogene 7931	999				1	XP_003084667				1
E9Q057	94398719	IPI00678657	Gm7935	Uncharacterized protein	1.42				1	E9Q057		1
F6VUT6		IPI00989163	Gm8251	predicted gene 8251	0.05				1	F6VUT6	1
Q6ZWU9	74151474	IPI00173160	Gm9846	Rps27 40S ribosomal protein S27	4.62	4.62		0	1	Q6ZWU9	1
Q60934	951156	IPI00122550	Grik1	glutamate receptor, ionotropic, kainate 1	0.15				1	Q60934	1
P18608	52789374	IPI00338745	Hmgn1	high mobility group nucleosomal binding domain 1	20.54				1	P18608		1
P09602	74191560	IPI00338650	Hmgn2	Gm10282;Hmgn2;Gm7931 Non-histone chromosomal protein HMG-17	999				1	P09602				1
OTTMUSP00000045093	220941589	IPI00918033	Hmgn2	high mobility group nucleosomal binding domain 2	30.62				1	OTTMUSP00000045093				1
Q60749	602251	IPI00458765	Khdrbs1	KH domain containing, RNA binding, signal transduction associated 1	0.33		0	0	1	Q60749		1
Q3UIG9	74147291	IPI00652012	Krr1	KRR1, small subunit (SSU) processome component, homolog (yeast)	0.27		0	0	1	Q3UIG9	1
XP_003084929	309262506	IPI00988291	LOC100502908	40S ribosomal protein S17-like	1.89				1	XP_003084929		1
XP_922368	82898629	IPI00986523	LOC637553	60S ribosomal protein L36-like	2.16				1	XP_922368		1
Q810V0	29351667	IPI00402911	Mphosph10	M-phase phosphoprotein 10 (U3 small nucleolar ribonucleoprotein)	0.21	0.21	0	0	1	Q810V0	1
Q8BHY2	26342801	IPI00330054	Noc4l	nucleolar complex associated 4 homolog (S. cerevisiae)	0.69			0	1	Q8BHY2	1
Q3UFM5	74203878	IPI00652660	Nom1	nucleolar protein with MIF4G domain 1	0.14		0	0	1	Q3UFM5	1
Q8R3N1	19483890	IPI00353010	Nop14	NOP14 nucleolar protein	0.25	0	0	0	1	Q8R3N1	1
E9PVY5	74141166	IPI00655207	Pabpc4	Uncharacterized protein	0.58				1	E9PVY5		1
Q8BX10-1	26339942	IPI00848970	Pgam5	Isoform 1 of Serine/threonine-protein phosphatase PGAM5, mitochondrial	0.35	0.49			1	Q8BX10-1	1
Q8BX10-2	187957588	IPI00226387	Pgam5	Isoform 2 of Serine/threonine-protein phosphatase PGAM5, mitochondrial	0.33	0.47			1	Q8BX10-2	1
Q80W00-1	26343289	IPI00330483	Ppp1r10	Isoform 1 of Serine/threonine-protein phosphatase 1 regulatory subunit 10	0.19				1	Q80W00-1			1
Q80W00-2	20987646	IPI00553250	Ppp1r10	Isoform 2 of Serine/threonine-protein phosphatase 1 regulatory subunit 10	0.19				1	Q80W00-2		1
Q8CCF0-5	38494181	IPI00625183	Prpf31	Isoform 5 of U4/U6 small nuclear ribonucleoprotein Prp31	1.68				1	Q8CCF0-5	1
E9QKG5	28972614	IPI01007925	Prrc2c	proline-rich coiled-coil 2C	0.08				1	E9QKG5	1
OTTMUSP00000046692	74224960	IPI00223055	Qars	glutaminyl-tRNA synthetase isoform 1	0.14	0.24			1	OTTMUSP00000046692	1
Q99KG3-2	26334773	IPI00468834	Rbm10	Isoform 2 of RNA-binding protein 10	0.15				1	Q99KG3-2	1
Q99KG3-3	74219368	IPI00776254	Rbm10	Isoform 3 of RNA-binding protein 10	0.14				1	Q99KG3-3	1
Q99KG3-1	74198465	IPI00116031	Rbm10	Isoform 1 of RNA-binding protein 10	0.14				1	Q99KG3-1	1
Q0VBL3	51593323	IPI00340815	Rbm15	RNA binding motif protein 15	0.11		0	0	1	Q0VBL3	1
Q8CGC6	26252146	IPI00229472	Rbm28	RNA binding motif protein 28	0.16	0.63	0	0	1	Q8CGC6	1
Q3U319	74142858	IPI00621791	Rnf40	ring finger protein 40	0.1				1	Q3U319	1
Q99M28-2	74138721	IPI00656166	Rnps1	Isoform 2 of RNA-binding protein with serine-rich domain 1	1.15	1.15			1	Q99M28-2		1
Q99M28-1	74138721	IPI00462424	Rnps1	Isoform 1 of RNA-binding protein with serine-rich domain 1	1	1			1	Q99M28-1		1
Q9D7S7-2	12843392	IPI00762362	Rpl22l1	Isoform 2 of 60S ribosomal protein L22-like 1	1				1	Q9D7S7-2	1
Q9D7S7-1	20072012	IPI00110724	Rpl22l1	Isoform 1 of 60S ribosomal protein L22-like 1	0.87				1	Q9D7S7-1	1
O88796	38566076	IPI00134346	Rpp30	ribonuclease P/MRP 30 subunit	0.41	1	0	0	1	O88796	1
P63323	54006	IPI00554850	Rps12	40S ribosomal protein S12	1.37				1	P63323		1
OTTMUSP00000034041	309266403	IPI00225634	Rps12l1	ribosomal protein S12-like 1	1.37				1	OTTMUSP00000034041		1
XP_001472752	149258678	IPI00986500	Rps12l2	ribosomal protein S12-like 2	1.15				1	XP_001472752		1
P63276	148675000	IPI00465880	Rps17	ribosomal protein S17	2.98				1	P63276			1
Q91WM3	26345088	IPI00128256	Rrp9	RRP9, small subunit (SSU) processome component, homolog (yeast)	0.56	0.56	0	0	1	Q91WM3		1
OTTMUSP00000025412	215490074	IPI00915480	Sap18	Sin3-associated polypeptide 18	0.58	1.15			1	OTTMUSP00000025412				1
Q3UGZ4	51260895	IPI00134344	Sptbn2	spectrin beta, non-erythrocytic 2	0.04	0	0	0	1	Q3UGZ4	1
NP_084409	71681329	IPI00229791	Srbd1	S1 RNA-binding domain-containing protein 1	0.11	0.11	0		1	NP_084409	1
Q8CGB6-1	74190676	IPI00762785	Tenc1	Isoform 1 of Tensin-like C1 domain-containing phosphatase	0.1				1	Q8CGB6-1		1
Q8CGB6-3	23451453	IPI00848939	Tenc1	Isoform 3 of Tensin-like C1 domain-containing phosphatase	0.1				1	Q8CGB6-3	1
P21981	74150769	IPI00126861	Tgm2	transglutaminase 2, C polypeptide	0.22				1	P21981	1
Q9DCG9	16740612	IPI00120871	Trmt112	tRNA methyltransferase 11-2	1.37				1	Q9DCG9		1
Q5SWD9-3	74182962	IPI00875360	Tsr1	Isoform 3 of Pre-rRNA-processing protein TSR1 homolog	0.37				1	Q5SWD9-3	1
NP_001159459	28972077	IPI00889927	Ubap2l	ubiquitin associated protein 2-like	0.82				1	NP_001159459		1
Q64727	14250200	IPI00405227	Vcl	vinculin	0.08	0.11			1	Q64727		1
NP_659112	74146016	IPI00221876	Wdr36	WD repeat domain 36 isoform 3	0.29	0.9	0	0	1	NP_659112		1
Proteins decreasing after L. major WT and GP63-/- infection (GP63-independent)					emPAI Values				83
Uniprot	gi Accession Number	IPI	Gene	Protein Name	Nil	Mex	Maj WT	Maj GP63-/-
Q9CVB6	26361821	IPI00661414	Arpc2	actin related protein 2/3 complex, subunit 2	1.31	0.52	0.37	0.69	1	Q9CVB6		1
Q60865	1098569	IPI00757359	Caprin1	cell cycle associated protein 1	2.67	0.82	1.46	1.02	1	Q60865				1
P16381	14861844	IPI00133708	D1Pas1	DNA segment, Chr 1, Pasteur Institute 1	0.9	0.31	0	0.53	1	P16381	1
Q62167	219521150	IPI00230035	Ddx3x	DEAD/H (Asp-Glu-Ala-Asp/His) box polypeptide 3, X-linked	1.01	0.31	0	0.53	1	Q62167	1
Q8CIJ3	29835226	IPI00229859	Eif3b	eukaryotic translation initiation factor 3, subunit B	0.89	0.13	0.27	0.32	1	Q8CIJ3
Q91WK2	74212115	IPI00128202	Eif3h	eukaryotic translation initiation factor 3, subunit H	3.28		0.44	0.83	1	Q91WK2	1
Q8QZY1	74207486	IPI00463573	Eif3l	eukaryotic translation initiation factor 3, subunit L	1.75		0.32	0.57	1	Q8QZY1	1
Q05D44	50510617	IPI00756424	Eif5b	eukaryotic translation initiation factor 5B	0.46	0.73	0.27	0.23	1	Q05D44
P62245	149254145	IPI00621613	Gm10196	40S ribosomal protein S15a-like	1.51	1	1	1	1	P62245				1
E9PV77	309270053	IPI00607069	Gm10257	Gm10257 Histone H3	1.51	1	0	1	1	E9PV77	1
XP_003084600	309264869	IPI00987717	Gm4332	40S ribosomal protein S20-like, partial	3.64	2.16	2.16	2.16	1	XP_003084600		1
P84244	149264718	IPI00551538	Gm6421	histone H3.3-like isoform 1	1.78	0	0	1.15	1	P84244	1
Q810D6	29420420	IPI00123005	Grwd1	glutamate-rich WD repeat containing 1	1.45	0.67	0.67	0.9	1	Q810D6		1
P27661	515879	IPI00230264	H2afx	H2A histone family, member X	2.16	2.16	1.37	1.37	1	P27661		1
P49710	683481	IPI00117011	Hcls1	hematopoietic cell specific Lyn substrate 1	2.51		1.31	1.57	1	P49710		1
NP_001160018	262331515	IPI00954304	Hmag1	high mobility group AT-hook 1	5.31	2.98	2.98	2.98	1	NP_001160018		1
NP_001160015	74146772	IPI00954313	Hmga1	high mobility group AT-hook 1	24.12	5.31	14.85	14.85	1	NP_001160015		1
P17095-2	74140515	IPI00314240	Hmga1-rs1	Hmga1 Isoform HMG-I of High mobility group protein HMG-I/HMG-Y	14.85	5.31	9	9	1	P17095-2		1
NP_084148	12859567	IPI00109813	Hnrnpa0	heterogeneous nuclear ribonucleoprotein A0	11.59	2.16	6.94	4.01	1	NP_084148		1
Q8VEK3	148681229	IPI00458583	Hnrnpu	heterogeneous nuclear ribonucleoprotein U	3.07	1.75	1.75	1.91	1	Q8VEK3		1
Q60749	602251	IPI00458765	Khdrbs1	KH domain containing, RNA binding, signal transduction associated 1	0.33		0	0	1	Q60749		1
Q3UIG9	74147291	IPI00652012	Krr1	KRR1, small subunit (SSU) processome component, homolog (yeast)	0.27		0	0	1	Q3UIG9	1
P49717	74144721	IPI00117016	Mcm4	minichromosome maintenance deficient 4 homolog (S. cerevisiae)	0.72	0.58	0.4	0.29	1	P49717	1
Q810V0	29351667	IPI00402911	Mphosph10	M-phase phosphoprotein 10 (U3 small nucleolar ribonucleoprotein)	0.21	0.21	0	0	1	Q810V0	1
Q3TLF6	74151443	IPI00652799	Mybbp1a	MYB binding protein (P160) 1a	5.81	4.36	3.64	3.87	1	Q3TLF6	1
Q3UFM5	74203878	IPI00652660	Nom1	nucleolar protein with MIF4G domain 1	0.14		0	0	1	Q3UFM5	1
Q8R3N1	19483890	IPI00353010	Nop14	NOP14 nucleolar protein	0.25	0	0	0	1	Q8R3N1	1
Q1HFZ0-2	94494607	IPI00850580	Nsun2	Isoform 2 of tRNA (cytosine(34)-C(5))-methyltransferase	0.63	0.16	0.34	0.41	1	Q1HFZ0-2		1
Q6NS46	4454544	IPI00551454	Pdcd11	programmed cell death 11	0.22	0.76	0.08	0.06	1	Q6NS46	1
Q3T984	26336949	IPI00136883	Ptbp1	polypyrimidine tract binding protein 1	3.79	1.75	1.75	2.02	1	Q3T984		1
A2AFJ1	123223060	IPI00776339	Rbbp7	Retinoblastoma binding protein 7	2.65	1.05	1.37	1.05	1	A2AFJ1				1
Q0VBL3	51593323	IPI00340815	Rbm15	RNA binding motif protein 15	0.11		0	0	1	Q0VBL3	1
Q8CGC6	26252146	IPI00229472	Rbm28	RNA binding motif protein 28	0.16	0.63	0	0	1	Q8CGC6	1
OTTMUSP00000029672	220872596	IPI00857422	Rbm39	RNA binding motif protein 39	1.34	0.83	0.62	0.62	1	OTTMUSP00000029672				1
G8JL74	123230525	IPI00267224	Rod1	regulator of differentiation 1 isoform 1, Ptbp3 polypyrimidine tract binding protein 3	0.74	0.45	0.45	0.45	1	G8JL74	1
Q8BHD7-2	123230524	IPI00975110	Rod1	Isoform 2 of Regulator of differentiation 1	0.82	0.49	0.49	0.49	1	Q8BHD7-2		1
D3YY61	148710103	IPI00462204	Rpl13a-ps1	ribosomal protein 13A, pseudogene 1	1.15	0.9	0.67	0.67	1	D3YY61				1
OTTMUSP00000032535	26389943	IPI00880689	Rpl24	ribosomal protein L24	1.78	1.15	1.15	1.15	1	OTTMUSP00000032535				1
P51410	56541102	IPI00122413	Rpl9	ribosomal protein L9	2.83	1.61	1.61	1.61	1	P51410	1
O88796	38566076	IPI00134346	Rpp30	ribonuclease P/MRP 30 subunit	0.41	1	0	0	1	O88796	1
P63325	74178158	IPI00112448	Rps10	ribosomal protein S10	3.92	1.42	1.89	1.89	1	P63325		1
P60867	15030141	IPI00323819	Rps20	ribosomal protein S20	3.64	2.16	2.16	2.16	1	P60867		1
P62702	74139944	IPI00331092	Rps4x	ribosomal protein S4, X-linked	2.51	2.51	1.57	1.57	1	P62702				1
Q6P5B0	38614236	IPI00420344	Rrp12	ribosomal RNA processing 12 homolog (S. cerevisiae)	0.31	0.35	0.16	0.1	1	Q6P5B0	1
Q91WM3	26345088	IPI00128256	Rrp9	RRP9, small subunit (SSU) processome component, homolog (yeast)	0.56	0.56	0	0	1	Q91WM3		1
Q9WTM5	74186746	IPI00123557	Ruvbl2	RuvB-like protein 2	0.56	0.35	0.35	0.35	1	Q9WTM5		1
Q8QZY9	55391441	IPI00154082	Sf3b4	splicing factor 3b, subunit 4	2.51	0.87	0.87	0.87	1	Q8QZY9		1
Q3UGZ4	51260895	IPI00134344	Sptbn2	spectrin beta, non-erythrocytic 2	0.04	0	0	0	1	Q3UGZ4	1
O08784	2145149	IPI00115660	Tcof1	Treacher Collins Franceschetti syndrome 1, homolog	1.42	0.31	0.41	0.53	1	O08784	1
NP_598736	74144015	IPI00623570	Trip12	thyroid hormone receptor interactor 12	0.13	0.13	0.08	0.06	1	NP_598736	1
Q5SWD9-1	56205386	IPI00420546	Tsr1	Isoform 1 of Pre-rRNA-processing protein TSR1 homolog	0.33	0.15	0.15	0.21	1	Q5SWD9-1	1
Q01853	74140012	IPI00622235	Vcp	valosin containing protein	1.36	0.44	0.57	0.72	1	Q01853		1
NP_659112	74146016	IPI00221876	Wdr36	WD repeat domain 36 isoform 3	0.29	0.9	0	0	1	NP_659112		1
									53
									136
Proteins disappearing after L. major WT infection but not L. major GP63-/- infection (GP63-dependent)					emPAI Values
Uniprot	gi Accession Number	IPI	Gene	Protein Name	Nil	Mex	Maj WT	Maj GP63-/-
P16381	14861844	IPI00133708	D1Pas1	DNA segment, Chr 1, Pasteur Institute 1	0.9	0.31	0	0.53	1	P16381	1
Q62167	219521150	IPI00230035	Ddx3x	DEAD/H (Asp-Glu-Ala-Asp/His) box polypeptide 3, X-linked	1.01	0.31	0	0.53	1	Q62167	1
Q62095	74141192	IPI00134371	Ddx3y	DEAD (Asp-Glu-Ala-Asp) box polypeptide 3, Y-linked	0.73	0.28	0	0.49	1	Q62095	1
Q9Z0N1	74211920	IPI00230415	Eif2s3x	eukaryotic translation initiation factor 2, subunit 3, structural gene X-linked	0.81	0.95		0.81	1	Q9Z0N1		1
Q9Z0N2	3790165	IPI00230416	Eif2s3y	eukaryotic translation initiation factor 2, subunit 3, structural gene Y-linked	0.54	0.54		0.54	1	Q9Z0N2		1
Q9DCH4	12833012	IPI00120914	Eif3f	eukaryotic translation initiation factor 3, subunit F	1.89	0.7		1.42	1	Q9DCH4		1
E9PV77	309270053	IPI00607069	Gm10257	Gm10257 Histone H3	1.51	1	0	1	1	E9PV77	1
P84244	124486606	IPI00659000	Gm12657	predicted gene 12657	1.78	1.78	0	1.78	1	P84244	1
XP_141310	20912377	IPI00755204	Gm13981	60S ribosomal protein L27a-like	1	1	0	1	1	XP_141310	1
XP_001004506	309264589	IPI00989046	Gm14044	60S ribosomal protein L27a	1	1		1	1	XP_001004506	1
XP_001472898	309272965	IPI00851014	Gm2223	eukaryotic translation initiation factor 2 subunit 3-like	0.71	0.71		0.71	1	XP_001472898		1
XP_003087006	309267251	IPI00988004	Gm2223	eukaryotic translation initiation factor 2 subunit 3-like	0.71	0.71		0.71	1	XP_003087006		1
XP_001480771	149255394	IPI00849174	Gm4604	60S ribosomal protein L36-like	4.18	2.73		2.73	1	XP_001480771				1
D3Z6R0		IPI00762364	Gm5478	predicted pseudogene 5478	0.32	0.23	0	0.87	1	D3Z6R0	1
D3Z3R1	94385943	IPI00463297	Gm5745	predicted gene 5745	3.22	2.16		2.16	1	D3Z3R1				1
D3Z6J9	309266232	IPI00474407	Gm5908	Gm5908 Uncharacterized protein	1	1	0	1	1	D3Z6J9	1
P84244	149264718	IPI00551538	Gm6421	histone H3.3-like isoform 1	1.78	0	0	1.15	1	P84244	1
XP_921965	309265661	IPI00989576	Gm6749	predicted pseudogene 6749	1.15	1.15		0.78	1	XP_921965	1
XP_003086000	309263236	IPI00985725	Gm7194	histone H3.3 type 1-like	1	1		1	1	XP_003086000		1
D3YXF9	149240882	IPI00605025	Gm8618	Gm8618 Uncharacterized protein	1	0	0	1	1	D3YXF9		1
OTTMUSP00000005329	256773209	IPI00555055	H2afv	H2A histone family, member V	1.68	1.68	0	1.68	1	OTTMUSP00000005329		1
P0C0S6	1575713	IPI00331734	H2afz	H2A histone family, member Z	2.16	2.16	0	2.16	1	P0C0S6		1
XP_003086287	309264552	IPI00985726	H3f3c	histone H3.3-like	1.51	1		1	1	XP_003086287	1
E9IAQ7		IPI00282848	Hist1h3d	Hist1h3c histone H3.2	1.42	1.03	0	1.03	1	E9IAQ7	1
P68433	2292937	IPI00553538	Hist1h3g	Histone H3.1	1.78	1.78	0	1.78	1	P68433	1
P84228	21489953	IPI00230730	Hist2h3b	Hist1h3d;Hist2h3c2-ps;Hist1h3e;Hist1h3f;Hist1h3b;Hist2h3c1;Hist2h3b;Hist1h3c Histone H3.2	2.59	1.78	0	1.78	1	P84228	1
NP_001182694	307691256	IPI00986933	LOC100504319	Gm13611 hypothetical protein LOC622534	4.18	2.73		2.73	1	NP_001182694				1
XP_003086584	309265677	IPI00988698	LOC100504817	eukaryotic initiation factor 4A-III-like	0.55	0.73		0.73	1	XP_003086584	1
Q9CWZ3-1	12845611	IPI00410937	Rbm8a	Isoform 1 of RNA-binding protein 8A	1.68	2.73	0	1.68	1	Q9CWZ3-1	1
P14115	13992534	IPI00553612	Rpl27a	60S ribosomal protein L27a	1	1	0	1	1	P14115	1
Q9JJI8	148702492	IPI00331121	Rpl38	ribosomal protein L38	30.62	4.62		30.62	1	Q9JJI8		1
Q6ZWQ0-1	52221184	IPI00845851	Syne2	Isoform 1 of Nesprin-2	0.02	0.01	0	0.02	1	Q6ZWQ0-1	1
Q8R4U6	74151135	IPI00454114	Top1mt	DNA topoisomerase 1, mitochondrial	0.15	0.15		0.15	1	Q8R4U6		1
									33
Proteins decreasing after L. major infection but not L. major GP63-/- infection (GP63-dependent)					emPAI Values
Uniprot	gi Accession Number	IPI	Gene	Protein Name	Nil	Mex	Maj WT	Maj GP63-/-
Q3U804	13516473	IPI00473320	Actb	actin, beta	17.74	14.2	11.33	15.88	1	Q3U804		1
Q3TSB7	74187644	IPI00652436	Actg1	actin, gamma, cytoplasmic 1	15.88	12.69	10.1	14.2	1	Q3TSB7		1
Q8BK63-1	28856144	IPI00330729	Csnk1a1	Isoform 1 of Casein kinase I isoform alpha	0.58		0.32	0.45	1	Q8BK63-1		1
Q99LI7	74227830	IPI00116929	Cstf3	cleavage stimulation factor, 3' pre-RNA, subunit 3	0.22		0.13	0.18	1	Q99LI7	1
F8WHR6	62089534	IPI00660556	Ddx46	DEAD (Asp-Glu-Ala-Asp) box polypeptide 46	0.24		0.11	0.24	1	F8WHR6	1
Q9CWX9	27229058	IPI00187240	Ddx47	DEAD (Asp-Glu-Ala-Asp) box polypeptide 47	1.15	1.15	0.67	1.78	1	Q9CWX9	1
P70372	608535	IPI00108271	Elavl1	ELAV (embryonic lethal, abnormal vision)-like 1 (Hu antigen R)	2.16	1.51	1	2.16	1	P70372		1
O35130	148667331	IPI00127554	Emg1	EMG1 nucleolar protein homolog (S. cerevisiae)	1.05	1.05	0.54	0.78	1	O35130				1
P84244	124486606	IPI00659000	Gm12657	predicted gene 12657	1.78	1.78	0	1.78	1	P84244	1
XP_141310	20912377	IPI00755204	Gm13981	60S ribosomal protein L27a-like	1	1	0	1	1	XP_141310	1
D3Z6R0		IPI00762364	Gm5478	predicted pseudogene 5478	0.32	0.23	0	0.87	1	D3Z6R0	1
D3Z6J9	309266232	IPI00474407	Gm5908	Gm5908 Uncharacterized protein	1	1	0	1	1	D3Z6J9	1
XP_899406	82998543	IPI00874588	Gm6747	predicted gene 6747	1.45		0.9	1.15	1	XP_899406				1
XP_003086072	309263449	IPI00990906	Gm6747	predicted gene 6747 isoform 2	1.61		0.78	1.61	1	XP_003086072				1
E9PV04	51712358	IPI00989854	Gm8994	predicted gene 8994	0.74	1.04	0.37	1.04	1	E9PV04	1
Q8R1M2	19354428	IPI00153400	H2afj	H2A histone family, member J	3.64	9	2.16	3.64	1	Q8R1M2		1
OTTMUSP00000005329	256773209	IPI00555055	H2afv	H2A histone family, member V	1.68	1.68	0	1.68	1	OTTMUSP00000005329		1
P0C0S6	1575713	IPI00331734	H2afz	H2A histone family, member Z	2.16	2.16	0	2.16	1	P0C0S6		1
XP_894986	82886797	IPI00986082	H3f3c	H3 histone, family 3C	2.16	1.51	1	1.51	1	XP_894986	1
P22752	38566088	IPI00265761	Hist1h2ae	Histone H2A type 1	5.31	14.85	2.98	5.31	1	P22752		1
Q8CGP5	27372656	IPI00229543	Hist1h2af	histone cluster 1, H2af	5.31	14.85	2.98	5.31	1	Q8CGP5		1
Q8CGP6	148878397	IPI00229544	Hist1h2ah	histone cluster 1, H2ah	5.31	14.85	2.98	5.31	1	Q8CGP6		1
Q8CGP7	56205266	IPI00229545	Hist1h2ak	histone cluster 1, H2ak	5.31	14.85	2.98	5.31	1	Q8CGP7		1
Q64475	109733711	IPI00554853	Hist1h2bb	histone cluster 1, H2bb	7.11	5.58	4.34	5.58	1	Q64475	1
P10853	27372678	IPI00114642	Hist1h2bf	Histone H2B type 1-F/J/L	7.11	5.58	4.34	5.58	1	P10853	1
Q6ZWY9	37805224	IPI00282266	Hist1h2bg	Histone H2B type 1-C/E/G	7.11	5.58	4.34	5.58	1	Q6ZWY9	1
Q64478	124375790	IPI00227930	Hist1h2bh	histone cluster 1, H2bh	7.11	5.58	4.34	5.58	1	Q64478	1
Q8CGP1	27372686	IPI00265768	Hist1h2bk	histone cluster 1, H2bk	7.11	5.58	4.34	5.58	1	Q8CGP1	1
P10854	30061385	IPI00282269	Hist1h2bm	histone cluster 1, H2bm	7.11	5.58	4.34	5.58	1	P10854	1
Q8CGP2-1	38512027	IPI00648991	Hist1h2bp	Isoform 1 of Histone H2B type 1-P	5.81	4.62	3.64	4.62	1	Q8CGP2-1	1
Q921L4	15030326	IPI00461514	Hist1h2bq	Histone H2B	7.11	5.58	4.34	5.58	1	Q921L4	1
Q8CBB6	160420310	IPI00876549	Hist1h2br	Histone H2B	7.11	5.58	4.34	5.58	1	Q8CBB6	1
E9IAQ7		IPI00282848	Hist1h3d	Hist1h3c histone H3.2	1.42	1.03	0	1.03	1	E9IAQ7	1
P68433	2292937	IPI00553538	Hist1h3g	Histone H3.1	1.78	1.78	0	1.78	1	P68433	1
P62806	27372746	IPI00407339	Hist1h4d	Histone H4	14.85	14.85	2.98	14.85	1	P62806	1
Q64525	1458147	IPI00348270	Hist2h2bb	Histone H2B type 2-B	7.11	5.58	4.34	5.58	1	Q64525	1
Q64524	27372704	IPI00187543	Hist2h2be	Histone H2B type 2-E	3.33	2.51	1.85	2.51	1	Q64524	1
P84228	21489953	IPI00230730	Hist2h3b	Hist1h3d;Hist2h3c2-ps;Hist1h3e;Hist1h3f;Hist1h3b;Hist2h3c1;Hist2h3b;Hist1h3c Histone H3.2	2.59	1.78	0	1.78	1	P84228	1
Q8BFU2	26341962	IPI00221463	Hist3h2a	histone cluster 3, H2a	5.31	14.85	2.98	5.31	1	Q8BFU2		1
Q9D2U9	148675752	IPI00553774	Hist3h2ba	histone cluster 3, H2ba	3.33	3.33	1.85	3.33	1	Q9D2U9	1
NP_996765	27372710	IPI00229539	Hist3h2bb-ps	histone H2B type 3-B	2.46	2.46	1.42	1.89	1	NP_996765	1
P60762-2	74214438	IPI00553815	Morf4l1	Gm6747; Isoform 2 of Mortality factor 4-like protein 1	1.45		0.9	1.15	1	P60762-2				1
P60762-1	12746239	IPI00278600	Morf4l1	Isoform 1 of Mortality factor 4-like protein 1	1.45		0.9	1.15	1	P60762-1	1
P46061	31127291	IPI00467338	Rangap1	RAN GTPase activating protein 1	0.36		0	0.26	1	P46061		1
E9QL13	148701115	IPI01008297	Rbm14	RNA binding motif protein 14	1.08		0.52	1.08	1	E9QL13		1
Q9CWZ3-1	12845611	IPI00410937	Rbm8a	Isoform 1 of RNA-binding protein 8A	1.68	2.73	0	1.68	1	Q9CWZ3-1	1
Q6PFB2	123228210	IPI00123762	Rcc1	regulator of chromosome condensation isoform 1	2.73	1.99	1.68	1.99	1	Q6PFB2				1
Q3THJ6	74212071	IPI00915054	Rpl10	ribosomal protein L10	1.45	0.67	0.67	1.15	1	Q3THJ6		1
D3YW68	148664458	IPI00672807	Rpl23a-ps1	ribosomal protein 23A, pseudogene 1	1.15		0	1.15	1	D3YW68		1
P14115	13992534	IPI00553612	Rpl27a	60S ribosomal protein L27a	1	1	0	1	1	P14115	1
P62264	38571659	IPI00322562	Rps14	ribosomal protein S14	9	9	5.81	13.68	1	P62264		1
Q9Z315	4126469	IPI00323674	Sart1	squamous cell carcinoma antigen recognized by T cells 1	0.84	0.68	0.54	1	1	Q9Z315	1
Q9CQI7	840823	IPI00132576	Snrpb2	U2 small nuclear ribonucleoprotein B	1.51	1.51	0.85	1.15	1	Q9CQI7	1
Q62093	13529557	IPI00121135	Srsf2	serine/arginine-rich splicing factor 2	2.16	1.61	1.15	1.61	1	Q62093	1
Q920B9	74196447	IPI00120344	Supt16	suppressor of Ty 16	1.05	0.81	0.7	0.75	1	Q920B9	1
Q9D6F9	12851187	IPI00109073	Tubb4a	tubulin, beta 4A class IVA	1.34		0.62	1.07	1	Q9D6F9				1
Q9DB42	74142739	IPI00321357	Zfp593	zinc finger protein 593	6.2		2.73	4.18	1	Q9DB42	1
XP_003085548	309267288	IPI00989511	#N/A	- 60S ribosomal protein L17-like	1.51		0.85	1.51	1	XP_003085548		1
									58
									91
