# Supplementary material for: Impact of Leishmania Infection on Host Macrophage Nuclear Physiology and Nucleopore Complex Integrity
Source: PLoS Pathog. 2015 Mar 31;11(3):e1004776. doi: 10.1371/journal.ppat.1004776 (PMC4380401; doi:10.1371/journal.ppat.1004776)
Supplement: S3 Dataset — Excel file. Sheet 1: Proteins increasing/appearing after infection. Sheet 2: Proteins decreasing/disappearing after infection. (XLSX) [file ppat.1004776.s008.xlsx]

## Sheet: Increased with Maj &-or Mex
Proteins appearing after L. major WT infection only (and Maj GP63-/-)					emPAI Values						number of GP63 cleavage sites
Uniprot	gi Accession Number	IPI	Gene	Protein Name	Nil	Mex	Maj WT	Maj GP63-/-		Uniprot	Site 1	Sites 2,3,4	Site 5	n/a
NP_032503	27125891	IPI00760003	Ktn1	Isoform 5 of Kinectin	0		0.1	0		NP_032503		1
Q9D883	74181282	IPI00318548	U2af1	U2 small nuclear ribonucleoprotein auxiliary factor (U2AF) 1	0		0.87	0		Q9D883		1
										2
Proteins increasing (>1.5X) after L. major WT infection only (and Maj GP63-/-)					emPAI Values
Uniprot	gi Accession Number	IPI	Gene	Protein Name	Nil	Mex	Maj WT	Maj GP63-/-
B1ARC0	123243271	IPI00649028	Ddx5	DEAD (Asp-Glu-Ala-Asp) box polypeptide 5	5.58	4.34	9	4.34		B1ARC0				1
Q99PU8-3	13111310	IPI00127902	Dhx30	Isoform 3 of Putative ATP-dependent RNA helicase DHX30	0.08	0.11	0.2	0.08		Q99PU8-3	1
ENSMUSP00000074560	295842468	IPI00874521	Gm10136	predicted pseudogene 10136	1.89	1.42	3.12	3.12		ENSMUSP00000074560		1
P19182	54806	IPI00113812	Ifrd1	interferon-related developmental regulator 1	0.33	0.47	0.62	0.78		P19182		1
E9Q264	261245016	IPI00947579	Myh15	myosin, heavy chain 15	0.05		0.08			E9Q264	1
Q3UYV9	74151321	IPI00458056	Ncbp1	nuclear cap binding protein subunit 1	0.37	0.44	0.6	0.3		Q3UYV9	1
OTTMUSP00000006144	56205563	IPI00649136	Rpl26	Ribosomal protein L26	2.46	1.42	3.92	3.92		OTTMUSP00000006144		1
D3Z3Q9	148704751	IPI00118166	Rpl26-ps2	ps2 Uncharacterized protein	1.61	0.78	2.83	2.83		D3Z3Q9		1
P60122	13435708	IPI00133985	Ruvbl1	RuvB-like protein 1	0.61	0.89	1.21	0.74		P60122	1
Q0P678-1	62948091	IPI00648513	Zc3h18	Isoform 1 of Zinc finger CCCH domain-containing protein 18	0.29	0.36	0.51	0.17		Q0P678-1	1
O88532	74182834	IPI00131810	Zfr	zinc finger RNA binding protein	0.2	0.16	0.39	0		O88532	1
										11
										13	6	6	0	1
Proteins appearing after L. major WT and L. mexicana infection (and Maj GP63-/-)					emPAI Values
Uniprot	gi Accession Number	IPI	Gene	Protein Name	Nil	Mex	Maj WT	Maj GP63-/-
Q9JKX4-1	74194197	IPI00123565	Aatf	Isoform 1 of Protein AATF	0	0.53	0.41	0	1	Q9JKX4-1	1
Q9JKX4-2	32186991	IPI00409289	Aatf	Isoform 2 of Protein AATF	0	0.45	0.32	0	1	Q9JKX4-2	1
Q9JKX4-3	19263541	IPI00405346	Aatf	Isoform 3 of Protein AATF	0	0.78	0.58	0	1	Q9JKX4-3	1
Q8BFZ3	26325118	IPI00221528	Actbl2	actin, beta-like 2	0	1.87	1.61	0	1	Q8BFZ3			1
Q9Z2N8	148703059	IPI00323660	Actl6a	actin-like 6A	0	1.15	0.39	0	1	Q9Z2N8		1
P47754	148681933	IPI00111265	Capza2	capping protein (actin filament) muscle Z-line, alpha 2	0	0.52	0.52	0	1	P47754		1
A2AMV7	123229612	IPI00474883	Capzb	Capping protein (Actin filament) muscle Z-line, beta	0	0.37	0.37	0.37	1	A2AMV7				1
A2AMW0	148681349	IPI00776140	Capzb CRA_a	Capping protein (Actin filament) muscle Z-line, beta, isoform CRA_a	0	0.44	0.44	0.44	1	A2AMW0	1
Q8BMK4	26326697	IPI00223047	Ckap4	cytoskeleton-associated protein 4	0	1.29	0.51	0	1	Q8BMK4	1
Q7TMX0	30851275	IPI00462142	D19Bwg1357e	DNA segment, Chr 19, Brigham & Women's Genetics 1357 expressed	0	0.55	0.55	0	1	Q7TMX0		1
O54734	2662377	IPI00117705	Ddost	dolichyl-di-phosphooligosaccharide-protein glycotransferase	0	1.31	0.37	0	1	O54734		1
Q91ZU6-1	904019	IPI00230690	Dst	Isoform 2 of Dystonin	0	0.01	0.01	0	1	Q91ZU6-1	1
Q9JHU4	9717245	IPI00119876	Dync1h1	dynein cytoplasmic 1 heavy chain 1	0	0.03	0.04	0.02	1	Q9JHU4	1
Q8K366	123226356	IPI00280255	Exosc10	Exosome component 10	0	0.17	0.12	0	1	Q8K366	1
NP_598592	26346218	IPI00122471	Gltscr2	glioma tumor suppressor candidate region gene 2	0	0.41	0.82	0	1	NP_598592	1
D3YY62	309262976	IPI00625397	Gm9858	Gm9858 Uncharacterized protein	0	1.15	1.15	1.78	1	D3YY62		1
Q7TPD0-1	26333611	IPI00380394	Ints3	Isoform 1 of Integrator complex subunit 3	0	0.12	0.12	0	1	Q7TPD0-1	1
Q3U9G9	16307429	IPI00331173	Lbr	lamin B receptor	0	1.1	0.81	0	1	Q3U9G9	1
P21619-1	220472	IPI00126191	Lmnb2	Isoform B2 of Lamin-B2	0	0.5	0.64	0	1	P21619-1	1
Q80UM7	4100636	IPI00330323	Mogs	mannosyl-oligosaccharide glucosidase	0	0.31	0.24	0	1	Q80UM7		1
Q3TAB3	74179109	IPI00652056	Mtdh	metadherin	0	2.98	2.98	0	1	Q3TAB3	1
Q8VDD5	13543854	IPI00123181	Myh9	myosin, heavy polypeptide 9, non-muscle	0	0.83	0.14	0	1	Q8VDD5	1
Q9DB96	12836794	IPI00119201	Ngdn	neuroguidin, EIF4E binding protein	0	0.41	0.41		1	Q9DB96	1
Q9DBY8	74218226	IPI00321884	Nvl	nuclear VCP-like	0	0.62	0.13	0	1	Q9DBY8	1
NP_001003717	50510933	IPI00461212	Osbpl8	oxysterol-binding protein-like protein 8 isoform b	0	0.19	0.24	0	1	NP_001003717	1
Q62029	148678113	IPI00120954	Pabpc2	poly A binding protein, cytoplasmic 2	0	0.39	0.25	0.39	1	Q62029				1
O35134	31753226	IPI00313726	Polr1a	polymerase (RNA) I polypeptide A	0	0.15	0.08	0	1	O35134	1
A2AQW6	123232123	IPI00828548	Prpf40a	PRP40 pre-mRNA processing factor 40 homolog A	0	0.62	0.44	0	1	A2AQW6				1
Q8BU03	19909883	IPI00469755	Pwp2	PWP2 periodic tryptophan protein homolog (yeast)	0	0.47	0.21	0.15	1	Q8BU03	1
A2AU62	123234166	IPI00754017	Raly HnRNP	HnRNP-associated with lethal yellow	0	4.78	0.93	0.39	1	A2AU62	1
Q9ERU9	26334801	IPI00337844	Ranbp2	RAN binding protein 2	0	0.09	0.06	0	1	Q9ERU9	1
B2RY56	74216671	IPI00662049	Rbm25	Isoform 3 of RNA-binding protein 25	0	0.83	0.83	0	1	B2RY56	1
NP_001074397	74139859	IPI00828780	Rbpj	recombining binding protein suppressor of hairless isoform 3	0	0.29	0.53		1	NP_001074397	1
Q9JJ80	7670547	IPI00121159	Rpf2	ribosome production factor 2 homolog (S. cerevisiae)	0	0.74	0.45	0	1	Q9JJ80	1
Q91YQ5	74207180	IPI00309035	Rpn1	ribophorin I	0	1.08	0.23	0	1	Q91YQ5		1
Q9DBG6	29165769	IPI00475154	Rpn2	ribophorin II	0	2.29	0.74	0	1	Q9DBG6				1
Q91YK2	16741513	IPI00130246	Rrp1b	ribosomal RNA processing 1 homolog B (S. cerevisiae)	0	0.28	0.16	0	1	Q91YK2	1
NP_001107568	74147407	IPI00651846	Smarcc2	SWI/SNF complex subunit SMARCC2 isoform 2	0	0.27	0.17	0	1	NP_001107568	1
Q9CW03	40226155	IPI00132122	Smc3	structural maintenance of chromosomes 3	0	0.41	0.07	0	1	Q9CW03	1
Q6P5D8	37194655	IPI00137433	Smchd1	SMC hinge domain containing 1	0	0.08	0.05	0	1	Q6P5D8	1
Q61263	1066810	IPI00278153	Soat1	sterol O-acyltransferase 1	0	0.64	0.28	0.28	1	Q61263		1
Q62383	56206007	IPI00454050	Supt6	suppressor of Ty 6	0	0.21	0.14	0	1	Q62383	1
Q640M1-1	123218278	IPI00462762	Utp14a	Isoform 1 of U3 small nucleolar RNA-associated protein 14 homolog A	0	0.32	0.2	0.15	1	Q640M1-1	1
Q9JI13-1	12845671	IPI00119776	Utp3	Isoform 1 of Something about silencing protein 10	0	0.58	0.32	0.32	1	Q9JI13-1	1
Q9JI13-2	9652123	IPI00551192	Utp3	Isoform 2 of Something about silencing protein 10	0	0.49	0.35	0.35	1	Q9JI13-2	1
Q60931	74197051	IPI00122548	Vdac3	voltage-dependent anion channel 3	0	1.34	0.44	0	1	Q60931				1
									46
Proteins increasing (>1.5X) after L. major WT and L. mexicana infection (and Maj GP63-/-)					emPAI Values
Uniprot	gi Accession Number	IPI	Gene	Protein Name	Nil	Mex	Maj WT	Maj GP63-/-
P62814	154550725	IPI00119113	Atp6v1b2	ATPase, H+ transporting, lysosomal V1 subunit B2	0.31	0.97	0.5	0.5	1	P62814	1
P47753	595917	IPI00330063	Capza1	capping protein (actin filament) muscle Z-line, alpha 1	0.37	0.87	0.69	0.37	1	P47753		1
Q922B2	14250408	IPI00122743	Dars	aspartyl-tRNA synthetase	0.18	0.4	0.66		1	Q922B2		1
D3YYI8	148706511	IPI00556893	Gm10093	predicted pseudogene 10093	0.28	0.51	0.51	0.39	1	D3YYI8	1
Q99ME9	13160991	IPI00117642	Gtpbp4	GTP binding protein 4	0.26	0.39	0.53	0.39	1	Q99ME9	1
Q8C1Y3	26354855	IPI00404590	H1f0	H1 histone family, member 0	1.15	3.64	1.78	1.15	1	Q8C1Y3	1
O09106	1771286	IPI00114232	Hdac1	histone deacetylase 1	0.28	0.51	0.51	0.39	1	O09106	1
OTTMUSP00000044907	220941773	IPI00918041	Hnrnpm	heterogeneous nuclear ribonucleoprotein M	0.93	2.73	2.16	1.28	1	OTTMUSP00000044907	1
Q3TEA8-2	26344523	IPI00896020	Hp1bp3	Isoform 2 of Heterochromatin protein 1-binding protein 3	0.87	1.31	1.31	1.01	1	Q3TEA8-2		1
Q9ERG0-2	26389834	IPI00112339	Lima1	LIM domain and actin-binding protein 1 isoform a	0.29	0.78	0.67	0	1	Q9ERG0-2	1
P48678-3	74151854	IPI00230435	Lmna	Isoform C2 of Prelamin-A/C	2.76	6.94	4.62	2.76	1	P48678-3	1
P14733	26348034	IPI00230394	Lmnb1	lamin B1	0.26	1.95	2.73	0.21	1	P14733	1
XP_003086230	309264133	IPI00987970	LOC100504856	f-actin-capping protein subunit alpha-1-like	0.35	0.82	0.65	0.35	1	XP_003086230		1
E9Q7Z9	13879312	IPI00986204	Numa1	Uncharacterized protein	0.13	0.34	0.43	0.09	1	E9Q7Z9	1
Q99JX7	3719435	IPI00115588	Nxf1	nuclear RNA export factor 1	0.28	0.65	0.55	0	1	Q99JX7		1
NP_001157308	12855391	IPI00137145	Pabpc6	poly(A) binding protein, cytoplasmic 3	0.44	0.87	0.69	0.78	1	NP_001157308	1
Q9QXS1-16	6578741	IPI01008141	Plec	Isoform PLEC-1I of Plectin	0.61	2.12	1.59	0.55	1	Q9QXS1-16	1
P99027	12846190	IPI00139795	Rplp2	ribosomal protein, large P2	14.85	24.12	24.12	24.12	1	P99027				1
OTTMUSP00000003190	37360362	IPI00755120	Rrbp1	ribosome-binding protein 1 isoform a	0.79	1.69	1.77	0.26	1	OTTMUSP00000003190	1
P48962	902008	IPI00115564	Slc25a4	solute carrier family 25 (mitochondrial carrier, adenine nucleotide translocator), member 4	0.49	2.32	1.02	0.65	1	P48962		1
P51881	499132	IPI00127841	Slc25a5	solute carrier family 25 (mitochondrial carrier, adenine nucleotide translocator), member 5	0.49	2.32	1.02	0.82	1	P51881		1
Q3URH5	74200625	IPI00654251	Smarca4	SWI/SNF related, matrix associated, actin dependent regulator of chromatin, subfamily a, member 4	0.18	0.84	0.31	0	1	Q3URH5	1
Q91ZW3	31419851	IPI00396739	Smarca5	SWI/SNF related, matrix associated, actin dependent regulator of chromatin, subfamily a, member 5	0.41	1	0.78	0.54	1	Q91ZW3	1
P62317	27696661	IPI00119220	Snrpd2	small nuclear ribonucleoprotein D2	0.87	1.85	1.31	1.31	1	P62317				1
Q8BMA6	26328771	IPI00222977	Srp68	signal recognition particle 68	0.16	0.28	0.48		1	Q8BMA6	1
Q542V3	122890230	IPI00607076	Srsf4	serine/arginine-rich splicing factor 4	0.73	1.15	1.4	0.73	1	Q542V3	1
E9PZV5	74214018	IPI00988539	Vim	Uncharacterized protein	4.62	14.65	9.66	5.39	1	E9PZV5			1
									27
									73		49	15	2	7
Proteins appearing after L. mexicana infection (not Maj WT but Maj GP63-/-)					emPAI Values
Uniprot	gi Accession Number	IPI	Gene	Protein Name	Nil	Mex	Maj WT	Maj GP63-/-
A2AIV2	123228253	IPI00348445	1110037F02Rik	Isoform 1 of Protein virilizer homolog	0	0.07	0	0	1	A2AIV2	1
Q3V2K0	74199978	IPI00126917	1700071K01Rik	RIKEN cDNA 1700071K01 gene	0	0.83	0	0	1	Q3V2K0				1
P58742	19343738	IPI00311509	Aaas	achalasia, adrenocortical insufficiency, alacrimia	0	0.33		0	1	P58742	1
P97449	74150815	IPI00319509	Anpep	alanyl (membrane) aminopeptidase	0	0.38	0	0	1	P97449	1
Q3UL36-2	28422269	IPI00230009	Arglu1	Isoform 2 of Arginine and glutamate-rich protein 1	0	0.78	0	0	1	Q3UL36-2	1
P59999	74177948	IPI00138691	Arpc4	actin related protein 2/3 complex, subunit 4	0	0.58	0	0	1	P59999				1
Q8CDM1-1	26325794	IPI00228860	Atad2	Isoform 1 of ATPase family AAA domain-containing protein 2	0	0.2	0	0	1	Q8CDM1-1		1
NP_081711	74141049	IPI00135252	Atad2	ATPase family AAA domain-containing protein 2	0	0.15	0	0	1	NP_081711		1
Q8R429	3980167	IPI00311654	Atp2a1	ATPase, Ca++ transporting, cardiac muscle, fast twitch 1	0	0.11	0	0	1	Q8R429		1
O55143-2	2826866	IPI00468900	Atp2a2	Isoform SERCA2A of Sarcoplasmic/endoplasmic reticulum calcium ATPase 2	0	0.4	0	0	1	O55143-2		1
Q03265	74204548	IPI00130280	Atp5a1	ATP synthase, H+ transporting, mitochondrial F1 complex, alpha subunit 1	0	1	0	0	1	Q03265		1
Q9Z1G4-2	123237394	IPI00828950	Atp6v0a1	ATPase, H+ transporting, lysosomal V0 subunit a isoform 1	0	0.18	0	0	1	Q9Z1G4-2	1
Q8BVE3	14318722	IPI00311461	Atp6v1h	ATPase, H+ transporting, lysosomal V1 subunit H	0	0.29	0	0	1	Q8BVE3	1
Q61687	3002558	IPI00322707	Atrx	alpha thalassemia/mental retardation syndrome X-linked homolog (human)	0	0.09	0	0	1	Q61687	1
NP_001160053	74208703	IPI00348717	BC005561	cDNA sequence BC005561	0	0.14	0	0	1	NP_001160053		1
Q6PGF5	39930555	IPI00453860	Bms1	BMS1 homolog, ribosome assembly protein (yeast)	0	0.31	0	0	1	Q6PGF5	1
P97452	74191017	IPI00387354	Bop1	block of proliferation 1	0	0.32	0	0	1	P97452		1
Q80XQ1	38649127	IPI00468383	Ccdc88c	coiled-coil domain containing 88C	0	0.06	0	0	1	Q80XQ1	1
P10810	71060039	IPI00308990	Cd14	CD14 antigen	0	1.58	0	0	1	P10810	1
P53569-2	74200042	IPI00132439	Cebpz	Isoform CBF2 of CCAAT/enhancer-binding protein zeta	0	0.61	0	0	1	P53569-2		1
OTTMUSP00000048974	109138675	IPI00404359	Cenpf	centromere protein F	0	0.03	0		1	OTTMUSP00000048974	1
Q8R2N2	939955	IPI00331601	Cirh1a	cirrhosis, autosomal recessive 1A (human)	0	0.45	0	0	1	Q8R2N2	1
Q9EPU4	38614159	IPI00110363	Cpsf1	cleavage and polyadenylation specific factor 1	0	0.16	0	0	1	Q9EPU4	1
OTTMUSP00000014710	74151365	IPI00750546	Cwc22	Novel protein	0	0.3	0	0	1	OTTMUSP00000014710		1
Q61093	74142162	IPI00117117	Cybb	cytochrome b-245, beta polypeptide	0	0.23	0	0	1	Q61093		1
Q6PAC3	38014373	IPI00129701	Dcaf13	DDB1 and CUL4 associated factor 13	0	0.4	0	0	1	Q6PAC3		1
Q3U1J4	5931596	IPI00316740	Ddb1	damage specific DNA binding protein 1	0	0.45	0	0	1	Q3U1J4	1
Q9ESV0	33244019	IPI00380228	Ddx24	DEAD (Asp-Glu-Ala-Asp) box polypeptide 24	0	0.24	0	0	1	Q9ESV0	1
Q8CD14	26327531	IPI00474721	Ddx54	DEAD (Asp-Glu-Ala-Asp) box polypeptide 54	0	0.18	0	0	1	Q8CD14	1
Q99J47-1	74224061	IPI00114878	Dhrs7b	Isoform 1 of Dehydrogenase/reductase SDR family member 7B	0	0.52	0		1	Q99J47-1		1
Q6NZL1	42406411	IPI00408781	Dhx37	DEAH (Asp-Glu-Ala-His) box polypeptide 37	0	0.25	0	0	1	Q6NZL1	1
Q5U458	74152811	IPI00226466	Dnajc11	DnaJ (Hsp40) homolog, subfamily C, member 11	0	0.56	0	0	1	Q5U458	1
D4AFX7	290965223	IPI00666885	Dnajc13	DnaJ (Hsp40) homolog, subfamily C, member 13	0	0.19	0	0	1	D4AFX7	1
Q8R2M2	74189478	IPI00153607	Dnttip2	deoxynucleotidyltransferase, terminal, interacting protein 2	0	0.47	0	0	1	Q8R2M2		1
E9Q557	6049256	IPI00553419	Dsp	desmoplakin	0	0.03		0.05	1	E9Q557				1
Q8K368-1	26351677	IPI00225412	Fanci	Isoform 1 of Fanconi anemia group I protein homolog	0	0.12	0	0	1	Q8K368-1	1
Q8BTM8-1	74140774	IPI00131138	Flna	Isoform 1 of Filamin-A	0	0.06	0	0	1	Q8BTM8-1		1
A2AK42	122890103	IPI00467423	Gm13693	novel protein containing MIF4G and MA3 domains	0	0.15	0	0	1	A2AK42	1
A2AK44	122890102	IPI00604914	Gm13695	predicted gene 13695	0	0.15	0	0	1	A2AK44	1
D3YYZ2	148664711	IPI00377342	Gm5239	predicted pseudogene 5239	0	0.64	0	0	1	D3YYZ2		1
XP_985698	149260017	IPI00621468	Gm7866	predicted gene 7866	0	0.41	0	0.41	1	XP_985698		1
P62874	15341782	IPI00120716	Gnb1	guanine nucleotide binding protein (G protein), beta 1	0	0.41	0	0	1	P62874			1
P62880	74147327	IPI00162780	Gnb2	guanine nucleotide binding protein (G protein), beta 2	0	0.41	0	0	1	P62880		1
Q99LH1	26346398	IPI00116898	Gnl2	guanine nucleotide binding protein-like 2 (nucleolar)	0	0.28	0	0	1	Q99LH1	1
NP_001152987	12834254	IPI00665557	H2afy	core histone macro-H2A.1 isoform 4	0	1.98	0	0	1	NP_001152987				1
NP_659084	18043996	IPI00411022	Heatr1	BAP28 protein	0	0.49	0	0	1	NP_659084		1
P17710-1	309289	IPI00283611	Hk1	Isoform HK1-SA of Hexokinase-1	0	0.11	0	0	1	P17710-1	1
O08528	6911969	IPI00114342	Hk2	hexokinase 2	0	0.38	0	0	1	O08528		1
Q9Z2X1-2	17390408	IPI00798511	Hnrnpf	Isoform 2 of Heterogeneous nuclear ribonucleoprotein F	0	0.39	0	0.39	1	Q9Z2X1-2		1
Q00PI9	90994591	IPI00222208	Hnrnpul2	heterogeneous nuclear ribonucleoprotein U-like 2	0	0.38	0	0	1	Q00PI9	1
P11499	74147026	IPI00554929	Hsp90ab1	heat shock protein 90 alpha (cytosolic), class B member 1	0	0.16	0	0	1	P11499	1
Q8CAQ8-1	26328849	IPI00228150	Immt	Isoform 1 of Mitochondrial inner membrane protein	0	0.51	0	0	1	Q8CAQ8-1		1
Q9WU62-1	4886900	IPI00265986	Incenp	Isoform 1 of Inner centromere protein	0	0.33	0	0	1	Q9WU62-1	1
Q05DU6	116283286	IPI00407864	Kif23	kinesin family member 23	0	0.12	0	0	1	Q05DU6				1
A2BE28	26342781	IPI00462502	Las1l	Isoform 1 of Protein LAS1 homolog	0	0.34	0	0	1	A2BE28				1
Q6PB66	74218232	IPI00420706	Lrpprc	leucine-rich PPR-motif containing	0	0.14		0.07	1	Q6PB66	1
OTTMUSP00000005134	40556867	IPI00458039	Mdn1	Midasin	0	0.11	0	0	1	OTTMUSP00000005134	1
Q91VE6-1	37590126	IPI00225912	Mki67ip	Isoform 1 of MKI67 FHA domain-interacting nucleolar phosphoprotein	0	1.98	0	0	1	Q91VE6-1		1
A2AFW6	123226989	IPI00754142	Mtch2	Mitochondrial carrier homolog 2	0	0.72	0	0	1	A2AFW6				1
Q3UH59	123261983	IPI00757312	Myh10	Myosin, heavy polypeptide 10, non-muscle	0	0.09	0	0	1	Q3UH59	1
B7ZC23	220938223	IPI00464142	Ncoa5	nuclear receptor coactivator 5	0	1.31	0	0	1	B7ZC23		1
Q8BJW5-2	26332769	IPI00457454	Nol11	Isoform 2 of Nucleolar protein 11	0	0.63	0	0	1	Q8BJW5-2		1
Q8R5K4-2	18539461	IPI00162940	Nol6	Isoform 2 of Nucleolar protein 6	0	0.36	0	0	1	Q8R5K4-2	1
Q8BH74	26352994	IPI00221767	Nup107	nucleoporin 107	0	0.12	0	0	1	Q8BH74	1
Q8R0G9	23274108	IPI00320303	Nup133	nucleoporin 133	0	0.39	0	0	1	Q8R0G9		1
Q99P88	26336194	IPI00453821	Nup155	nucleoporin 155	0	0.1	0	0	1	Q99P88	1
Q9Z0W3-2	30931077	IPI00758290	Nup160	Isoform 2 of Nuclear pore complex protein Nup160	0	0.26	0	0	1	Q9Z0W3-2				1
Q6ZQH8	37359810	IPI00420602	Nup188	nucleoporin 188	0	0.11	0	0	1	Q6ZQH8	1
Q80U93	123233451	IPI00229722	Nup214	nucleoporin 214	0	0.11	0	0	1	Q80U93				1
Q9CWU9	12845764	IPI00109615	Nup37	nucleoporin 37	0	0.9	0	0	1	Q9CWU9	1
E9Q4S2	51258091	IPI00474558	Nup98	nucleoporin 98	0	0.35	0	0	1	E9Q4S2	1
Q9DBD5	111598890	IPI00321597	Pelp1	proline, glutamic acid and leucine rich protein 1	0	0.68	0	0	1	Q9DBD5	1
P67778	74185218	IPI00133440	Phb	prohibitin	0	1.64	0	0	1	P67778				1
O35129	541734	IPI00321718	Phb2	prohibitin 2	0	1.59	0	0	1	O35129		1
O08847	2145091	IPI00625592	Polr2a	polymerase (RNA) II (DNA directed) polypeptide A	0	0.13	0	0	1	O08847	1
Q8CFI7	161898210	IPI00320034	Polr2b	polymerase (RNA) II (DNA directed) polypeptide B	0	0.13	0		1	Q8CFI7	1
Q91YU8	15928413	IPI00130510	Ppan	peter pan homolog (Drosophila)	0	0.61	0	0	1	Q91YU8	1
Q8R3C6-1	12835985	IPI00165762	Rbm19	Isoform 1 of Probable RNA-binding protein 19	0	0.25	0	0	1	Q8R3C6-1	1
Q9JJT0	74207752	IPI00122220	Rcl1	RNA terminal phosphate cyclase-like 1	0	0.52	0	0	1	Q9JJT0		1
Q9D1C9	74223062	IPI00133594	Rrp7a	ribosomal RNA processing 7 homolog A (S. cerevisiae)	0	0.9	0	0	1	Q9D1C9	1
Q9CYH6	49022822	IPI00318725	Rrs1	RRS1 ribosome biogenesis regulator homolog (S. cerevisiae)	0	0.93	0	0	1	Q9CYH6	1
Q8BGH2	74149409	IPI00221608	Samm50	sorting and assembly machinery component 50 homolog (S. cerevisiae)	0	0.27	0		1	Q8BGH2			1
Q60520-2	31807190	IPI00276051	Sin3a	Isoform 1 of Paired amphipathic helix protein Sin3a	0	0.17	0	0	1	Q60520-2	1
Q8BH59	26350295	IPI00308162	Slc25a12	solute carrier family 25 (mitochondrial carrier, Aralar), member 12	0	1.24	0	0	1	Q8BH59		1
Q9QXX4	12849571	IPI00135651	Slc25a13	solute carrier family 25 (mitochondrial carrier, adenine nucleotide translocator), member 13	0	1.46	0	0	1	Q9QXX4		1
Q3V132	187951391	IPI00265371	Slc25a31	solute carrier family 25 (mitochondrial carrier; adenine nucleotide translocator), member 31	0	0.35	0		1	Q3V132	1
E9QAB8	74181165	IPI00761744	Smarca2	SWI/SNF related, matrix associated, actin dependent regulator of chromatin, subfamily a, member 2	0	0.23	0	0	1	E9QAB8		1
NP_035546	33440456	IPI00469712	Smarca2	probable global transcription activator SNF2L2 isoform 1	0	0.24	0	0	1	NP_035546		1
Q99JR8-1	123242270	IPI00649685	Smarcd2	Isoform 1 of SWI/SNF-related matrix-associated actin-dependent regulator of chromatin subfamily D member 2	0	0.25	0		1	Q99JR8-1	1
Q9CU62	26353126	IPI00123870	Smc1a	structural maintenance of chromosomes 1A	0	0.44	0	0	1	Q9CU62	1
P58242	123253860	IPI00117534	Smpdl3b	sphingomyelin phosphodiesterase, acid-like 3B	0	0.74	0	0	1	P58242				1
Q3TFP0	123122199	IPI00649867	Srsf10	FUS interacting protein (Serine-arginine rich) 1	0	0.54	0	0	1	Q3TFP0		1
Q8BJS4-1	74220921	IPI00460291	Sun2	Isoform 1 of SUN domain-containing protein 2	0	0.22	0	0	1	Q8BJS4-1		1
Q8C4J7	26349483	IPI00124057	Tbl3	transducin (beta)-like 3	0	0.88	0	0	1	Q8C4J7				1
Q3URQ0	124249335	IPI00458057	Tex10	testis expressed gene 10	0	0.31	0	0.15	1	Q3URQ0	1
Q8R3N6	19353206	IPI00153778	Thoc1	THO complex 1	0	0.48	0	0	1	Q8R3N6		1
B1AZI6	74206110	IPI00664886	Thoc2	THO complex subunit 2	0	0.33	0	0	1	B1AZI6	1
Q9DBS1	74214390	IPI00120083	Tmem43	transmembrane protein 43	0	1.03	0	0	1	Q9DBS1	1
Q9QYA2	74221376	IPI00474157	Tomm40	translocase of outer mitochondrial membrane 40 homolog (yeast)	0	1.03	0	0	1	Q9QYA2		1
OTTMUSP00000018666	20809434	IPI00330902	Trrap	transformation/transcription domain-associated protein	0	0.07	0	0	1	OTTMUSP00000018666	1
P26369	55101	IPI00113746	U2af2	U2 small nuclear ribonucleoprotein auxiliary factor (U2AF) 2	0	0.52		0.37	1	P26369	1
Q9CZ13	12850298	IPI00111885	Uqcrc1	ubiquinol-cytochrome c reductase core protein 1	0	1.78	0	0	1	Q9CZ13		1
Q9DB77	13097348	IPI00119138	Uqcrc2	ubiquinol cytochrome c reductase core protein 2	0	1.15	0	0	1	Q9DB77		1
Q9CR68	12834945	IPI00133240	Uqcrfs1	ubiquinol-cytochrome c reductase, Rieske iron-sulfur polypeptide 1	0	0.78	0	0	1	Q9CR68		1
OTTMUSP00000045932	12856761	IPI00668766	Urb1	nucleolar pre-ribosomal-associated protein 1	0	0.14	0	0	1	OTTMUSP00000045932		1
Q8C7V3	40675418	IPI00226889	Utp15	UTP15, U3 small nucleolar ribonucleoprotein, homolog (yeast)	0	0.71	0	0	1	Q8C7V3	1
Q60932-1	74212025	IPI00122549	Vdac1	Isoform Pl-VDAC1 of Voltage-dependent anion-selective channel protein 1	0	4.08	0	0.5	1	Q60932-1				1
Q9JJA4	26327317	IPI00121562	Wdr12	WD repeat domain 12	0	0.64	0	0	1	Q9JJA4				1
Q4VBE8	74227463	IPI00136252	Wdr18	WD repeat domain 18	0	1.08	0	0	1	Q4VBE8	1
Q9Z0H1	3811380	IPI00129141	Wdr46	WD repeat domain 46	0	0.37	0	0	1	Q9Z0H1		1
Q08EC1	75516390	IPI00133689	Wdr75	WD repeat domain 75	0	0.6	0	0	1	Q08EC1	1
Q4U4S6-1	134270898	IPI00353672	Xirp2	Isoform 1 of Xin actin-binding repeat-containing protein 2	0	0.03		0	1	Q4U4S6-1	1
									112
Proteins increasing (>1.5X) after L. mexicana infection (not Maj WT but Maj GP63-/-)					emPAI Values
Uniprot	gi Accession Number	IPI	Gene	Protein Name	Nil	Mex	Maj WT	Maj GP63-/-
Q6NV83-3	45946398	IPI00411097	2610101N10Rik	Isoform 3 of U2 snRNP-associated SURP motif-containing protein	0.28	0.45	0.23	0	1	Q6NV83-3	1
Q6NV83-1	45946398	IPI00830853	2610101N10Rik	Isoform 1 of U2 snRNP-associated SURP motif-containing protein	0.32	0.49	0.27	0.13	1	Q6NV83-1	1
P56480	74219911	IPI00468481	Atp5b	ATP synthase, H+ transporting mitochondrial F1 complex, beta subunit	0.28	1.47	0.28	0.28	1	P56480		1
P50516-1	74183858	IPI00407692	Atp6v1a	Isoform 1 of V-type proton ATPase catalytic subunit A	0.51	1.15	0.7	0.8	1	P50516-1		1
P50516-2	74217982	IPI00844689	Atp6v1a	Isoform 2 of V-type proton ATPase catalytic subunit A	0.61	1.21	0.74	1.04	1	P50516-2		1
O88379	74187205	IPI00896695	Baz1a	bromodomain adjacent to zinc finger domain 1A	0.14	0.26	0.14	0.14	1	O88379	1
Q9Z277-2	223461465	IPI00930843	Baz1b	Isoform 2 of Tyrosine-protein kinase BAZ1B	0.09	0.26	0.12		1	Q9Z277-2	1
Q9Z277-1	74205963	IPI00923656	Baz1b	Isoform 1 of Tyrosine-protein kinase BAZ1B	0.11	0.29	0.14	0.07	1	Q9Z277-1	1
Q8K019-1	21706556	IPI00415385	Bclaf1	Isoform 1 of Bcl-2-associated transcription factor 1	0.51	0.93	0.71	0.33	1	Q8K019-1	1
Q8K019-2	37359806	IPI00169477	Bclaf1	Isoform 2 of Bcl-2-associated transcription factor 1	0.52	0.95	0.72	0.34	1	Q8K019-2	1
Q6PDQ2	35193271	IPI00396802	Chd4	chromodomain helicase DNA binding protein 4	0.24	0.46	0.26	0.11	1	Q6PDQ2	1
NP_083492	67514207	IPI00608001	Chd5	chromodomain helicase DNA binding protein 5 isoform 2	0.06	0.11	0.06	0	1	NP_083492		1
Q68FD5	21619519	IPI00169916	Cltc	clathrin, heavy polypeptide (Hc)	0.28	0.56	0.22	0.07	1	Q68FD5	1
Q921N6-1	19354448	IPI00122038	Ddx27	Isoform 1 of Probable ATP-dependent RNA helicase DDX27	0.37	1.15	0.5	0.31	1	Q921N6-1		1
Q8K301	20809366	IPI00336965	Ddx52	DEAD (Asp-Glu-Ala-Asp) box polypeptide 52	0.17	0.36	0.23	0.17	1	Q8K301	1
O35286	2407195	IPI00128818	Dhx15	DEAH (Asp-Glu-Ala-His) box polypeptide 15	0.41	0.89	0.55	0.41	1	O35286			1
E9QNN1	74202542	IPI00339468	Dhx9	DEAH (Asp-Glu-Ala-His) box polypeptide 9	1.32	3.74	1.32	1.32	1	E9QNN1	1
Q9D8N0	109734396	IPI00318841	Eef1g	eukaryotic translation elongation factor 1 gamma	0.29	0.53	0.41	0.53	1	Q9D8N0		1
A2AFK7	122889627	IPI00648352	Eif4a3	Eukaryotic translation initiation factor 4A, isoform 3	0.83	1.64	0.62	1.34	1	A2AFK7	1
Q05D44	50510617	IPI00756424	Eif5b	eukaryotic translation initiation factor 5B	0.46	0.73	0.27	0.23	1	Q05D44		1
Q8CGC7	66267550	IPI00339916	Eprs	glutamyl-prolyl-tRNA synthetase	0.19	0.3	0.22	0	1	Q8CGC7	1
Q9DBE9	148702334	IPI00119632	Ftsj3	FtsJ homolog 3 (E. coli)	0.62	1.05	0.87	0.33	1	Q9DBE9	1
Q9CQM8	149263352	IPI00626639	Gm10095	60S ribosomal protein L21	1.61	2.83	1.15	1.61	1	Q9CQM8		1
XP_003086795	309266440	IPI00989154	Gm10163	60S ribosomal protein L21-like	2.51	4.34	1.85	2.51	1	XP_003086795		1
D3Z2T7	149267317	IPI00627049	Gm10247	Gm10247 Uncharacterized protein	0.87	1.31	0.87	3.33	1	D3Z2T7		1
XP_003084893	309269644	IPI00989715	Gm4478	60S ribosomal protein L21-like	1.15	2.16	1.15	1.15	1	XP_003084893	1
XP_486246	51765047	IPI00129028	Gm5620	tubulin alpha-1B chain isoform 1	0.96	1.87	1.15	1.15	1	XP_486246	1
XP_003086800	309266569	IPI00989817	Gm5620	tubulin alpha-1B chain	1.05	1.74	1.05	0.78	1	XP_003086800	1
XP_001476703	309262946	IPI00889838	Gm8526	predicted gene 8526	1.15	2.59	1.15	1.15	1	XP_001476703		1
Q8R1M2	19354428	IPI00153400	H2afj	H2A histone family, member J	3.64	9	2.16	3.64	1	Q8R1M2		1
OTTMUSP00000000555	27372666	IPI00229542	Hist1h2aa	Histone H2A	2.16	5.81	2.16	2.16	1	OTTMUSP00000000555		1
P22752	38566088	IPI00265761	Hist1h2ae	Histone H2A type 1	5.31	14.85	2.98	5.31	1	P22752		1
Q8CGP5	27372656	IPI00229543	Hist1h2af	histone cluster 1, H2af	5.31	14.85	2.98	5.31	1	Q8CGP5		1
Q8CGP6	148878397	IPI00229544	Hist1h2ah	histone cluster 1, H2ah	5.31	14.85	2.98	5.31	1	Q8CGP6		1
Q8CGP7	56205266	IPI00229545	Hist1h2ak	histone cluster 1, H2ak	5.31	14.85	2.98	5.31	1	Q8CGP7		1
F8WIX8		IPI00974916	Hist1h2al	histone cluster 1, H2al	2.16	9	2.16	2.16	1	F8WIX8		1
Q6GSS7	27372730	IPI00330000	Hist2h2aa2	Histone H2A type 2-A	2.16	9	2.16	2.16	1	Q6GSS7		1
Q64523	109733214	IPI00272033	Hist2h2ac	Histone H2A type 2-C	2.16	9	2.16	2.16	1	Q64523		1
Q8BFU2	26341962	IPI00221463	Hist3h2a	histone cluster 3, H2a	5.31	14.85	2.98	5.31	1	Q8BFU2		1
Q3U6P5	74218228	IPI00130343	Hnrnpc	heterogeneous nuclear ribonucleoprotein C	1.37	3.22	1.37	1.15	1	Q3U6P5	1
Q9Z204-1	12847394	IPI00874321	Hnrnpc	Isoform C2 of Heterogeneous nuclear ribonucleoproteins C1/C2	1.68	4.18	1.68	1.15	1	Q9Z204-1	1
P20029	2598562	IPI00319992	Hspa5	heat shock protein 5	0.17	0.31	0.24	0	1	P20029		1
P70168	1669535	IPI00323881	Kpnb1	karyopherin (importin) beta 1	0.25	0.39	0.32	0.47	1	P70168	1
XP_003085858	309262676	IPI00990135	LOC100505185	bromodomain adjacent to zinc finger domain protein 1A-like	0.17	0.27	0.17	0.14	1	XP_003085858	1
XP_003086513	309265361	IPI00989761	LOC100505283	60S ribosomal protein L21-like	1.42	2.46	1.42	1.42	1	XP_003086513		1
XP_914135	83013315	IPI00990960	LOC634339	60S ribosomal protein L21-like	1.15	2.16	1.15	1.15	1	XP_914135		1
Q8K310	74189445	IPI00453826	Matr3	matrin 3	0.65	1.23	0.73	0.28	1	Q8K310		1
Q8K224	74207977	IPI00276866	Nat10	N-acetyltransferase 10	0.69	1.23	0.75	0.69	1	Q8K224	1
Q8BHX6	74228763	IPI00828463	Noc2l	nucleolar complex protein 2 homolog	0.18	0.85	0.18	0	1	Q8BHX6				1
NP_620086	74150573	IPI00311453	Nop2	putative ribosomal RNA methyltransferase NOP2	0.78	1.19	0.78	0.6	1	NP_620086		1
Q6NS46	4454544	IPI00551454	Pdcd11	programmed cell death 11	0.22	0.76	0.08	0.06	1	Q6NS46	1
Q61136	158854005	IPI00320690	Prpf4b	PRP4 pre-mRNA processing factor 4 homolog B (yeast)	0.17	0.26	0.17	0.12	1	Q61136	1
OTTMUSP00000046692	74224960	IPI00223055	Qars	glutaminyl-tRNA synthetase isoform 1	0.14	0.24			1	OTTMUSP00000046692	1
Q9D0I9	74212414	IPI00315488	Rars	arginyl-tRNA synthetase	0.15	0.38	0.2		1	Q9D0I9	1
Q8CGC6	26252146	IPI00229472	Rbm28	RNA binding motif protein 28	0.16	0.63	0	0	1	Q8CGC6	1
Q9CWZ3-1	12845611	IPI00410937	Rbm8a	Isoform 1 of RNA-binding protein 8A	1.68	2.73	0	1.68	1	Q9CWZ3-1	1
P35980	89573865	IPI00555113	Rpl18	ribosomal protein L18	2.46	3.92	3.12	2.46	1	P35980		1
Q9CQM8	309270949	IPI00467197	Rpl21	ribosomal protein L21	1.03	1.89	0.7	1.03	1	Q9CQM8		1
D3Z3D4	148706960	IPI00457946	Rpl21-ps11	Uncharacterized protein	0.87	1.31	0.87		1	D3Z3D4		1
O88796	38566076	IPI00134346	Rpp30	ribonuclease P/MRP 30 subunit	0.41	1	0	0	1	O88796	1
OTTMUSP00000025412	215490074	IPI00915480	Sap18	Sin3-associated polypeptide 18	0.58	1.15			1	OTTMUSP00000025412				1
Q7TT81	30802167	IPI00408577	Snrnp70	small nuclear ribonucleoprotein 70 (U1)	1.89	3.12	2.46	1.89	1	Q7TT81	1
P84104-1	47940164	IPI00129323	Srsf3	Isoform Long of Serine/arginine-rich splicing factor 3	2.16	3.64	2.83	2.16	1	P84104-1		1
Q8BL97-1	26328639	IPI00222763	Srsf7	Isoform 1 of Serine/arginine-rich splicing factor 7	1.15	2.16	1.45	1.45	1	Q8BL97-1	1
P68369	74211311	IPI00110753	Tuba1a	tubulin, alpha 1A	1.37	2.48	1.37	1.37	1	P68369	1
P05213	202210	IPI00117348	Tuba1b	tubulin, alpha 1B	1.61	2.83	1.61	1.61	1	P05213	1
P68373	202217	IPI00403810	Tuba1c	tubulin, alpha 1C	1.61	2.83	1.61	1.61	1	P68373	1
P05214	187466578	IPI00466390	Tuba3a	Tuba3b Tubulin alpha-3 chain	1.15	2.16	1.37	1.15	1	P05214	1
P68368	18043020	IPI00117350	Tuba4a	tubulin, alpha 4A	0.96	1.61	1.15	1.37	1	P68368	1
NP_780367	54038287	IPI00850851	Utp20	UTP20, small subunit (SSU) processome component, homolog (yeast)	0.17	0.38	0.15	0.05	1	NP_780367		1
Q60930	3046235	IPI00122547	Vdac2	voltage-dependent anion channel 2	0.78	2.65	1.05	0.78	1	Q60930		1
Q8BHB4	26341476	IPI00221822	Wdr3	WD repeat domain 3	0.26	0.42	0.26	0.12	1	Q8BHB4	1
NP_659112	74146016	IPI00221876	Wdr36	WD repeat domain 36 isoform 3	0.29	0.9	0	0	1	NP_659112		1
									73
									185		93	73	3	16

## Sheet: Decreased with Maj &-or Mex
Proteins disappearing after L. major WT infection only (not Mex but Maj GP63-/-)					emPAI Values						number of GP63 cleavage sites
Uniprot	gi Accession Number	IPI	Gene	Protein Name	Nil	Mex	Maj WT	Maj GP63-/-		Uniprot	site 1	Sites 2,3,4	site 5	n/a
OTTMUSP00000049845	187957036	IPI00666034	Apob	apolipoprotein B	0.02	0.02			1	OTTMUSP00000049845		1
P16381	14861844	IPI00133708	D1Pas1	DNA segment, Chr 1, Pasteur Institute 1	0.9	0.31	0	0.53	1	P16381	1
Q62167	219521150	IPI00230035	Ddx3x	DEAD/H (Asp-Glu-Ala-Asp/His) box polypeptide 3, X-linked	1.01	0.31	0	0.53	1	Q62167	1
Q62095	74141192	IPI00134371	Ddx3y	DEAD (Asp-Glu-Ala-Asp) box polypeptide 3, Y-linked	0.73	0.28	0	0.49	1	Q62095	1
Q9Z0N1	74211920	IPI00230415	Eif2s3x	eukaryotic translation initiation factor 2, subunit 3, structural gene X-linked	0.81	0.95		0.81	1	Q9Z0N1		1
Q9Z0N2	3790165	IPI00230416	Eif2s3y	eukaryotic translation initiation factor 2, subunit 3, structural gene Y-linked	0.54	0.54		0.54	1	Q9Z0N2		1
Q9DCH4	12833012	IPI00120914	Eif3f	eukaryotic translation initiation factor 3, subunit F	1.89	0.7		1.42	1	Q9DCH4		1
E9PV77	309270053	IPI00607069	Gm10257	Gm10257 Histone H3	1.51	1	0	1	1	E9PV77	1
P84244	124486606	IPI00659000	Gm12657	predicted gene 12657	1.78	1.78	0	1.78	1	P84244	1
XP_141310	20912377	IPI00755204	Gm13981	60S ribosomal protein L27a-like	1	1	0	1	1	XP_141310	1
XP_001004506	309264589	IPI00989046	Gm14044	60S ribosomal protein L27a	1	1		1	1	XP_001004506	1
XP_001472898	309272965	IPI00851014	Gm2223	eukaryotic translation initiation factor 2 subunit 3-like	0.71	0.71		0.71	1	XP_001472898		1
XP_001480771	149255394	IPI00849174	Gm4604	60S ribosomal protein L36-like	4.18	2.73		2.73	1	XP_001480771				1
D3Z6R0		IPI00762364	Gm5478	predicted pseudogene 5478	0.32	0.23	0	0.87	1	D3Z6R0	1
Q6ZWV3	82931053	IPI00403956	Gm5621	60S ribosomal protein L10-like isoform 2	0.47	0.47	0		1	Q6ZWV3		1
D3Z3R1	94385943	IPI00463297	Gm5745	predicted gene 5745	3.22	2.16		2.16	1	D3Z3R1				1
D3Z6J9	309266232	IPI00474407	Gm5908	Gm5908 Uncharacterized protein	1	1	0	1	1	D3Z6J9	1
XP_003085943	309263002	IPI00988066	Gm6421	histone H3.3-like	1.78	1.15		1.15	1	XP_003085943	1
XP_921965	309265661	IPI00989576	Gm6749	predicted pseudogene 6749	1.15	1.15		0.78	1	XP_921965	1
XP_003086000	309263236	IPI00985725	Gm7194	histone H3.3 type 1-like	1	1		1	1	XP_003086000		1
XP_980250	309272448	IPI00986371	Gm7536	60S ribosomal protein L27a-like	0.78	0.78			1	XP_980250	1
Q6ZWU9	74151474	IPI00173160	Gm9846	Rps27 40S ribosomal protein S27	4.62	4.62		0	1	Q6ZWU9	1
OTTMUSP00000005329	256773209	IPI00555055	H2afv	H2A histone family, member V	1.68	1.68	0	1.68	1	OTTMUSP00000005329		1
P0C0S6	1575713	IPI00331734	H2afz	H2A histone family, member Z	2.16	2.16	0	2.16	1	P0C0S6		1
XP_003086287	309264552	IPI00985726	H3f3c	histone H3.3-like	1.51	1		1	1	XP_003086287	1
E9IAQ7		IPI00282848	Hist1h3d	Hist1h3c histone H3.2	1.42	1.03	0	1.03	1	E9IAQ7	1
P68433	2292937	IPI00553538	Hist1h3g	Histone H3.1	1.78	1.78	0	1.78	1	P68433	1
P84228	21489953	IPI00230730	Hist2h3b	Hist1h3d;Hist2h3c2-ps;Hist1h3e;Hist1h3f;Hist1h3b;Hist2h3c1;Hist2h3b;Hist1h3c Histone H3.2	2.59	1.78	0	1.78	1	P84228	1
Q8BGA5	148689796	IPI00223570	Krr1	KRR1, small subunit (SSU) processome component, homolog (yeast)	0.26	0.26	0	0	1	Q8BGA5	1
NP_001182694	307691256	IPI00986933	LOC100504319	Gm13611 hypothetical protein LOC622534	4.18	2.73		2.73	1	NP_001182694				1
XP_003086584	309265677	IPI00988698	LOC100504817	eukaryotic initiation factor 4A-III-like	0.55	0.73		0.73	1	XP_003086584	1
Q810V0	29351667	IPI00402911	Mphosph10	M-phase phosphoprotein 10 (U3 small nucleolar ribonucleoprotein)	0.21	0.21	0	0	1	Q810V0	1
Q8BX10-1	26339942	IPI00848970	Pgam5	Isoform 1 of Serine/threonine-protein phosphatase PGAM5, mitochondrial	0.35	0.49			1	Q8BX10-1	1
Q8BX10-2	187957588	IPI00226387	Pgam5	Isoform 2 of Serine/threonine-protein phosphatase PGAM5, mitochondrial	0.33	0.47			1	Q8BX10-2	1
OTTMUSP00000046692	74224960	IPI00223055	Qars	glutaminyl-tRNA synthetase isoform 1	0.14	0.24			1	OTTMUSP00000046692	1
Q8CGC6	26252146	IPI00229472	Rbm28	RNA binding motif protein 28	0.16	0.63	0	0	1	Q8CGC6	1
Q9CWZ3-1	12845611	IPI00410937	Rbm8a	Isoform 1 of RNA-binding protein 8A	1.68	2.73	0	1.68	1	Q9CWZ3-1	1
Q99M28-2	74138721	IPI00656166	Rnps1	Isoform 2 of RNA-binding protein with serine-rich domain 1	1.15	1.15			1	Q99M28-2		1
Q99M28-1	74138721	IPI00462424	Rnps1	Isoform 1 of RNA-binding protein with serine-rich domain 1	1	1			1	Q99M28-1		1
P14115	13992534	IPI00553612	Rpl27a	60S ribosomal protein L27a	1	1	0	1	1	P14115	1
Q9JJI8	148702492	IPI00331121	Rpl38	ribosomal protein L38	30.62	4.62		30.62	1	Q9JJI8		1
O88796	38566076	IPI00134346	Rpp30	ribonuclease P/MRP 30 subunit	0.41	1	0	0	1	O88796	1
Q91WM3	26345088	IPI00128256	Rrp9	RRP9, small subunit (SSU) processome component, homolog (yeast)	0.56	0.56	0	0	1	Q91WM3		1
OTTMUSP00000025412	215490074	IPI00915480	Sap18	Sin3-associated polypeptide 18	0.58	1.15			1	OTTMUSP00000025412				1
NP_084409	71681329	IPI00229791	Srbd1	S1 RNA-binding domain-containing protein 1	0.11	0.11	0		1	NP_084409	1
Q6ZWQ0-1	52221184	IPI00845851	Syne2	Isoform 1 of Nesprin-2	0.02	0.01	0	0.02	1	Q6ZWQ0-1	1
Q8R4U6	74151135	IPI00454114	Top1mt	DNA topoisomerase 1, mitochondrial	0.15	0.15		0.15	1	Q8R4U6		1
Q64727	14250200	IPI00405227	Vcl	vinculin	0.08	0.11			1	Q64727		1
NP_659112	74146016	IPI00221876	Wdr36	WD repeat domain 36 isoform 3	0.29	0.9	0	0	1	NP_659112		1
									49
Proteins decreasing after L. major WT infection only (not Mex but Maj GP63-/-)					emPAI Values
Uniprot	gi Accession Number	IPI	Gene	Protein Name	Nil	Mex	Maj WT	Maj GP63-/-
P60710	74188998	IPI00110850	Actb	actin, beta	19.81	15.88	12.69	17.74	1	P60710		1
Q3TSB7	74187644	IPI00652436	Actg1	actin, gamma, cytoplasmic 1	15.88	12.69	10.1	14.2	1	Q3TSB7		1
Q8BK63-1	28856144	IPI00330729	Csnk1a1	Isoform 1 of Casein kinase I isoform alpha	0.58		0.32	0.45	1	Q8BK63-1		1
Q99LI7	74227830	IPI00116929	Cstf3	cleavage stimulation factor, 3' pre-RNA, subunit 3	0.22		0.13	0.18	1	Q99LI7	1
F8WHR6	62089534	IPI00660556	Ddx46	DEAD (Asp-Glu-Ala-Asp) box polypeptide 46	0.24		0.11	0.24	1	F8WHR6	1
Q9CWX9	27229058	IPI00187240	Ddx47	DEAD (Asp-Glu-Ala-Asp) box polypeptide 47	1.15	1.15	0.67	1.78	1	Q9CWX9	1
Q91WK2	74212115	IPI00128202	Eif3h	eukaryotic translation initiation factor 3, subunit H	3.28		0.44	0.83	1	Q91WK2	1
Q8QZY1	74207486	IPI00463573	Eif3l	eukaryotic translation initiation factor 3, subunit L	1.75		0.32	0.57	1	Q8QZY1	1
Q05D44	50510617	IPI00756424	Eif5b	eukaryotic translation initiation factor 5B	0.46	0.73	0.27	0.23	1	Q05D44		1
P70372	608535	IPI00108271	Elavl1	ELAV (embryonic lethal, abnormal vision)-like 1 (Hu antigen R)	2.16	1.51	1	2.16	1	P70372		1
O35130	148667331	IPI00127554	Emg1	EMG1 nucleolar protein homolog (S. cerevisiae)	1.05	1.05	0.54	0.78	1	O35130				1
P84244	124486606	IPI00659000	Gm12657	predicted gene 12657	1.78	1.78	0	1.78	1	P84244	1
XP_003084637	309268166	IPI00986681	Gm12715	actin, cytoplasmic 2-like	17.74	14.2	11.33	15.88	1	XP_003084637				1
XP_141310	20912377	IPI00755204	Gm13981	60S ribosomal protein L27a-like	1	1	0	1	1	XP_141310	1
D3Z6R0		IPI00762364	Gm5478	predicted pseudogene 5478	0.32	0.23	0	0.87	1	D3Z6R0	1
Q6ZWV3	82931053	IPI00403956	Gm5621	60S ribosomal protein L10-like isoform 2	0.47	0.47	0		1	Q6ZWV3		1
D3Z6J9	309266232	IPI00474407	Gm5908	Gm5908 Uncharacterized protein	1	1	0	1	1	D3Z6J9	1
XP_899406	82998543	IPI00874588	Gm6747	predicted gene 6747	1.45		0.9	1.15	1	XP_899406				1
XP_003086072	309263449	IPI00990906	Gm6747	predicted gene 6747 isoform 2	1.61		0.78	1.61	1	XP_003086072				1
E9PV04	51712358	IPI00989854	Gm8994	predicted gene 8994	0.74	1.04	0.37	1.04	1	E9PV04	1
Q8R1M2	19354428	IPI00153400	H2afj	H2A histone family, member J	3.64	9	2.16	3.64	1	Q8R1M2		1
OTTMUSP00000005329	256773209	IPI00555055	H2afv	H2A histone family, member V	1.68	1.68	0	1.68	1	OTTMUSP00000005329		1
P27661	515879	IPI00230264	H2afx	H2A histone family, member X	2.16	2.16	1.37	1.37	1	P27661		1
P0C0S6	1575713	IPI00331734	H2afz	H2A histone family, member Z	2.16	2.16	0	2.16	1	P0C0S6		1
XP_894986	82886797	IPI00986082	H3f3c	H3 histone, family 3C	2.16	1.51	1	1.51	1	XP_894986	1
P49710	683481	IPI00117011	Hcls1	hematopoietic cell specific Lyn substrate 1	2.51		1.31	1.57	1	P49710		1
P22752	38566088	IPI00265761	Hist1h2ae	Histone H2A type 1	5.31	14.85	2.98	5.31	1	P22752		1
Q8CGP5	27372656	IPI00229543	Hist1h2af	histone cluster 1, H2af	5.31	14.85	2.98	5.31	1	Q8CGP5		1
Q8CGP6	148878397	IPI00229544	Hist1h2ah	histone cluster 1, H2ah	5.31	14.85	2.98	5.31	1	Q8CGP6		1
Q8CGP7	56205266	IPI00229545	Hist1h2ak	histone cluster 1, H2ak	5.31	14.85	2.98	5.31	1	Q8CGP7		1
Q64475	109733711	IPI00554853	Hist1h2bb	histone cluster 1, H2bb	7.11	5.58	4.34	5.58	1	Q64475	1
P10853	27372678	IPI00114642	Hist1h2bf	Histone H2B type 1-F/J/L	7.11	5.58	4.34	5.58	1	P10853	1
Q6ZWY9	37805224	IPI00282266	Hist1h2bg	Histone H2B type 1-C/E/G	7.11	5.58	4.34	5.58	1	Q6ZWY9	1
Q64478	124375790	IPI00227930	Hist1h2bh	histone cluster 1, H2bh	7.11	5.58	4.34	5.58	1	Q64478	1
Q8CGP1	27372686	IPI00265768	Hist1h2bk	histone cluster 1, H2bk	7.11	5.58	4.34	5.58	1	Q8CGP1	1
P10854	30061385	IPI00282269	Hist1h2bm	histone cluster 1, H2bm	7.11	5.58	4.34	5.58	1	P10854	1
Q8CGP2-1	38512027	IPI00648991	Hist1h2bp	Isoform 1 of Histone H2B type 1-P	5.81	4.62	3.64	4.62	1	Q8CGP2-1	1
Q921L4	15030326	IPI00461514	Hist1h2bq	Histone H2B	7.11	5.58	4.34	5.58	1	Q921L4	1
Q8CBB6	160420310	IPI00876549	Hist1h2br	Histone H2B	7.11	5.58	4.34	5.58	1	Q8CBB6	1
E9IAQ7		IPI00282848	Hist1h3d	Hist1h3c histone H3.2	1.42	1.03	0	1.03	1	E9IAQ7	1
P68433	2292937	IPI00553538	Hist1h3g	Histone H3.1	1.78	1.78	0	1.78	1	P68433	1
P62806	27372746	IPI00407339	Hist1h4d	Histone H4	14.85	14.85	2.98	14.85	1	P62806	1
Q64525	1458147	IPI00348270	Hist2h2bb	Histone H2B type 2-B	7.11	5.58	4.34	5.58	1	Q64525	1
Q64524	27372704	IPI00187543	Hist2h2be	Histone H2B type 2-E	3.33	2.51	1.85	2.51	1	Q64524	1
P84228	21489953	IPI00230730	Hist2h3b	Hist1h3d;Hist2h3c2-ps;Hist1h3e;Hist1h3f;Hist1h3b;Hist2h3c1;Hist2h3b;Hist1h3c Histone H3.2	2.59	1.78	0	1.78	1	P84228	1
Q8BFU2	26341962	IPI00221463	Hist3h2a	histone cluster 3, H2a	5.31	14.85	2.98	5.31	1	Q8BFU2		1
Q9D2U9	148675752	IPI00553774	Hist3h2ba	histone cluster 3, H2ba	3.33	3.33	1.85	3.33	1	Q9D2U9	1
NP_996765	27372710	IPI00229539	Hist3h2bb-ps	histone H2B type 3-B	2.46	2.46	1.42	1.89	1	NP_996765	1
Q60749	602251	IPI00458765	Khdrbs1	KH domain containing, RNA binding, signal transduction associated 1	0.33		0	0	1	Q60749		1
Q8BGA5	148689796	IPI00223570	Krr1	KRR1, small subunit (SSU) processome component, homolog (yeast)	0.26	0.26	0	0	1	Q8BGA5	1
P49717	74144721	IPI00117016	Mcm4	minichromosome maintenance deficient 4 homolog (S. cerevisiae)	0.72	0.58	0.4	0.29	1	P49717	1
P60762-2	74214438	IPI00553815	Morf4l1	Gm6747; Isoform 2 of Mortality factor 4-like protein 1	1.45		0.9	1.15	1	P60762-2				1
P60762-1	12746239	IPI00278600	Morf4l1	Isoform 1 of Mortality factor 4-like protein 1	1.45		0.9	1.15	1	P60762-1	1
Q810V0	29351667	IPI00402911	Mphosph10	M-phase phosphoprotein 10 (U3 small nucleolar ribonucleoprotein)	0.21	0.21	0	0	1	Q810V0	1
Q3TLF6	74151443	IPI00652799	Mybbp1a	MYB binding protein (P160) 1a	5.81	4.36	3.64	3.87	1	Q3TLF6	1
Q3UFM5	74203878	IPI00652660	Nom1	nucleolar protein with MIF4G domain 1	0.14		0	0	1	Q3UFM5	1
Q6NS46	4454544	IPI00551454	Pdcd11	programmed cell death 11	0.22	0.76	0.08	0.06	1	Q6NS46	1
P46061	31127291	IPI00467338	Rangap1	RAN GTPase activating protein 1	0.36		0	0.26	1	P46061		1
E9QL13	148701115	IPI01008297	Rbm14	RNA binding motif protein 14	1.08		0.52	1.08	1	E9QL13		1
Q0VBL3	51593323	IPI00340815	Rbm15	RNA binding motif protein 15	0.11		0	0	1	Q0VBL3	1
Q8CGC6	26252146	IPI00229472	Rbm28	RNA binding motif protein 28	0.16	0.63	0	0	1	Q8CGC6	1
Q9CWZ3-1	12845611	IPI00410937	Rbm8a	Isoform 1 of RNA-binding protein 8A	1.68	2.73	0	1.68	1	Q9CWZ3-1	1
Q6PFB2	123228210	IPI00123762	Rcc1	regulator of chromosome condensation isoform 1	2.73	1.99	1.68	1.99	1	Q6PFB2				1
P53026	531169	IPI00127085	Rpl10a	ribosomal protein L10A	2.38	2.38	1.25	3.44	1	P53026		1
D3YY61	148710103	IPI00462204	Rpl13a-ps1	ribosomal protein 13A, pseudogene 1	1.15	0.9	0.67	0.67	1	D3YY61				1
D3YW68	148664458	IPI00672807	Rpl23a-ps1	ribosomal protein 23A, pseudogene 1	1.15		0	1.15	1	D3YW68		1
P14115	13992534	IPI00553612	Rpl27a	60S ribosomal protein L27a	1	1	0	1	1	P14115	1
O88796	38566076	IPI00134346	Rpp30	ribonuclease P/MRP 30 subunit	0.41	1	0	0	1	O88796	1
P62264	38571659	IPI00322562	Rps14	ribosomal protein S14	9	9	5.81	13.68	1	P62264		1
P62702	74139944	IPI00331092	Rps4x	ribosomal protein S4, X-linked	2.51	2.51	1.57	1.57	1	P62702				1
Q6P5B0	38614236	IPI00420344	Rrp12	ribosomal RNA processing 12 homolog (S. cerevisiae)	0.31	0.35	0.16	0.1	1	Q6P5B0	1
Q91WM3	26345088	IPI00128256	Rrp9	RRP9, small subunit (SSU) processome component, homolog (yeast)	0.56	0.56	0	0	1	Q91WM3		1
Q9Z315	4126469	IPI00323674	Sart1	squamous cell carcinoma antigen recognized by T cells 1	0.84	0.68	0.54	1	1	Q9Z315	1
Q9CQI7	840823	IPI00132576	Snrpb2	U2 small nuclear ribonucleoprotein B	1.51	1.51	0.85	1.15	1	Q9CQI7	1
NP_084409	71681329	IPI00229791	Srbd1	S1 RNA-binding domain-containing protein 1	0.11	0.11	0		1	NP_084409	1
Q62093	13529557	IPI00121135	Srsf2	serine/arginine-rich splicing factor 2	2.16	1.61	1.15	1.61	1	Q62093	1
Q920B9	74196447	IPI00120344	Supt16	suppressor of Ty 16	1.05	0.81	0.7	0.75	1	Q920B9	1
NP_598736	74144015	IPI00623570	Trip12	thyroid hormone receptor interactor 12	0.13	0.13	0.08	0.06	1	NP_598736	1
Q9D6F9	12851187	IPI00109073	Tubb4a	tubulin, beta 4A class IVA	1.34		0.62	1.07	1	Q9D6F9				1
NP_659112	74146016	IPI00221876	Wdr36	WD repeat domain 36 isoform 3	0.29	0.9	0	0	1	NP_659112		1
Q9DB42	74142739	IPI00321357	Zfp593	zinc finger protein 593	6.2		2.73	4.18	1	Q9DB42	1
XP_003085548	309267288	IPI00989511	#N/A	- 60S ribosomal protein L17-like	1.51		0.85	1.51	1	XP_003085548		1
									82
Proteins disappearing after L. major WT and L. mexicana infection (and Maj GP63-/-)					emPAI Values
Uniprot	gi Accession Number	IPI	Gene	Protein Name	Nil	Mex	Maj WT	Maj GP63-/-
Q9D937	12840911	IPI00112004	1810009A15Rik	RIKEN cDNA 1810009A15 gene	2.16			2.16	1	Q9D937				1
Q9CR02-2	116283413	IPI00886057	1810029B16Rik	Isoform 2 of UPF0534 protein C4orf43 homolog	1.85			1.31	1	Q9CR02-2	1
Q9CR02-1	22028291	IPI00132883	1810029B16Rik	Isoform 1 of UPF0534 protein C4orf43 homolog	1.51			0.85	1	Q9CR02-1	1
Q9CY57-2	111308264	IPI00120174	2500003M10Rik	Isoform 2 of Friend of PRMT1 protein	1.05			1.37	1	Q9CY57-2	1
Q9CY57-4	12835809	IPI00471466	2500003M10Rik	Isoform 4 of Friend of PRMT1 protein	1.42			1.89	1	Q9CY57-4	1
Q9CY57-1	7670506	IPI00283671	2500003M10Rik	Isoform 1 of Friend of PRMT1 protein	0.83			1.07	1	Q9CY57-1		1
Q6P542	46189243	IPI00396671	Abcf1	ATP-binding cassette, sub-family F (GCN20), member 1	0.22			0.16	1	Q6P542	1
Q9DBG3-2	56205111	IPI00378063	Ap2b1	Isoform 2 of AP-2 complex subunit beta	0.14				1	Q9DBG3-2	1
Q9DBG3-1	28386121	IPI00119689	Ap2b1	Isoform 1 of AP-2 complex subunit beta	0.14				1	Q9DBG3-1	1
Q91XV3	15076513	IPI00129519	Basp1	brain abundant, membrane attached signal protein 1	5.31			2.98	1	Q91XV3		1
Q3TLH4-1	116283442	IPI00903422	Bat2l2	Isoform 1 of Protein PRRC2C	0.08				1	Q3TLH4-1		1
Q3TLH4-5	74188826	IPI00659535	Bat2l2	Isoform 5 of Protein PRRC2C	0.08				1	Q3TLH4-5		1
Q3TLH4-3	74188826	IPI00831515	Bat2l2	Isoform 3 of Protein PRRC2C	0.07				1	Q3TLH4-3		1
Q9WVA3	1762984	IPI00626752	Bub3	budding uninhibited by benzimidazoles 3 homolog (S. cerevisiae)	0.41				1	Q9WVA3		1
Q9CX22	74198704	IPI00407543	Cfl1	cofilin 1, non-muscle	0.7				1	Q9CX22	1
Q6ZQ08-1	211828021	IPI00673465	Cnot1	Isoform 1 of CCR4-NOT transcription complex subunit 1	0.05				1	Q6ZQ08-1		1
Q6ZQ08-2	211828021	IPI00672703	Cnot1	Isoform 2 of CCR4-NOT transcription complex subunit 1	0.05				1	Q6ZQ08-2		1
Q6ZQ08-4	26327241	IPI00880243	Cnot1	Isoform 4 of CCR4-NOT transcription complex subunit 1	0.05				1	Q6ZQ08-4		1
Q8BIQ5-1	26328597	IPI00457575	Cstf2	Isoform 1 of Cleavage stimulation factor subunit 2	0.17				1	Q8BIQ5-1				1
Q9WTX6	116283231	IPI00124047	Cul1	cullin 1	0.16				1	Q9WTX6	1
Q9JHS9	13435729	IPI00119814	Cwc15	CWC15 homolog (S. cerevisiae)	1.61			1.15	1	Q9JHS9		1
Q3TKY6	12851648	IPI00659713	Cwc27	CWC27 spliceosome-associated protein homolog (S. cerevisiae)	0.27				1	Q3TKY6		1
Q99LF4	74212476	IPI00116850	D10Wsu52e	DNA segment, Chr 10, Wayne State University 52, expressed	0.26				1	Q99LF4		1
Q4FZF3	71051022	IPI00354271	Ddx49	DEAD (Asp-Glu-Ala-Asp) box polypeptide 49	0.3			0.3	1	Q4FZF3	1
Q6PGC1	74189184	IPI00410936	Dhx29	DEAH (Asp-Glu-Ala-His) box polypeptide 29	0.1				1	Q6PGC1	1
Q6NZB0	34784000	IPI00463344	Dnajc8	DnaJ (Hsp40) homolog, subfamily C, member 8	0.55			0.55	1	Q6NZB0				1
P32233	26348781	IPI00263313	Drg1	developmentally regulated GTP binding protein 1	0.32			0.32	1	P32233	1
Q99L45	74184917	IPI00116302	Eif2s2	eukaryotic translation initiation factor 2, subunit 2 (beta)	0.33			0.33	1	Q99L45				1
P60229	74139150	IPI00132250	Eif3e	eukaryotic translation initiation factor 3, subunit E	0.54			0.33	1	P60229		1
Q9Z1D1	4097873	IPI00622371	Eif3g	eukaryotic translation initiation factor 3, subunit G	0.55				1	Q9Z1D1	1
Q8BMZ8	26385838	IPI00457995	Eif3h	Putative uncharacterized protein	99				1	Q8BMZ8				1
OTTMUSP00000016547	123211646	IPI00556700	Eif3j	MCG11598	1.05			1.05	1	OTTMUSP00000016547		1
OTTMUSP00000015938	123241991	IPI00752792	Eif3m	eukaryotic translation initiation factor 3, subunit M	0.44				1	OTTMUSP00000015938				1
P60843	58864806	IPI00118676	Eif4a1	eukaryotic translation initiation factor 4A1	0.41			0.29	1	P60843	1
OTTMUSP00000031666	74215693	IPI00857127	Eif4a2	eukaryotic initiation factor 4A-II isoform c	0.29				1	OTTMUSP00000031666	1
P10630-2	26345442	IPI00409918	Eif4a2	Isoform 2 of Eukaryotic initiation factor 4A-II	0.28			0	1	P10630-2	1
Q6NZJ6-1	41946089	IPI00421179	Eif4g1	Isoform 1 of Eukaryotic translation initiation factor 4 gamma 1	0.66			0.31	1	Q6NZJ6-1	1
Q8R0W0	32140777	IPI00320459	Eppk1	epiplakin 1	0.02			0	1	Q8R0W0	1
P58468	26345446	IPI00119727	Fam207a	family with sequence similarity 207, member A	0.97			0.72	1	P58468	1
D3Z1P4	149258592	IPI00120475	Gm10063	Gm10063 40S ribosomal protein S12	1.15				1	D3Z1P4		1
D3YU46	309270636	IPI00876172	Gm10923	predicted gene 10923	4.99			3.64	1	D3YU46		1
NP_001182646	307611980	IPI00986460	Gm12034	40S ribosomal protein S17	2.51				1	NP_001182646			1
XP_001474301	149258752	IPI00480398	Gm15483	predicted gene 15483	0.33			0.33	1	XP_001474301				1
XP_001477187	309270405	IPI00985734	Gm3552	predicted gene 3552	0.44				1	XP_001477187	1
XP_001480334	149255823	IPI00848816	Gm4604	predicted gene 4604	0.7				1	XP_001480334	1
D3Z7M8	51827816	IPI00113713	Gm5614	predicted gene 5614	1.37				1	D3Z7M8				1
D3YTY6	309265873	IPI00756014	Gm6096	predicted gene 6096	0.87			0.87	1	D3YTY6		1
P84244	149264718	IPI00551538	Gm6421	histone H3.3-like isoform 1	1.78	0	0	1.15	1	P84244	1
XP_001478610	149263574	IPI00987783	Gm6750	predicted gene 6750	999				1	XP_001478610				1
XP_003084978	309269973	IPI00987502	Gm7065	60S ribosomal protein L23a-like	2.16			1.51	1	XP_003084978		1
XP_003085919	309262906	IPI00989782	Gm7065	60S ribosomal protein L23a-like	0.78			0.78	1	XP_003085919		1
D3YW69	94386148	IPI00118707	Gm7589	predicted gene 7589	0.54				1	D3YW69	1
XP_003084667	309268322	IPI00986711	Gm7931	predicted pseudogene 7931	999				1	XP_003084667				1
E9Q057	94398719	IPI00678657	Gm7935	Uncharacterized protein	1.42				1	E9Q057		1
F6VUT6		IPI00989163	Gm8251	predicted gene 8251	0.05				1	F6VUT6	1
D3YXF9	149240882	IPI00605025	Gm8618	Gm8618 Uncharacterized protein	1	0	0	1	1	D3YXF9		1
Q66JS6	51593758	IPI00471443	Gm9781	Eif3j Eukaryotic translation initiation factor 3 subunit J	1.15			1.15	1	Q66JS6		1
Q60934	951156	IPI00122550	Grik1	glutamate receptor, ionotropic, kainate 1	0.15				1	Q60934	1
P18608	52789374	IPI00338745	Hmgn1	high mobility group nucleosomal binding domain 1	20.54				1	P18608		1
P09602	74191560	IPI00338650	Hmgn2	Gm10282;Hmgn2;Gm7931 Non-histone chromosomal protein HMG-17	999				1	P09602				1
OTTMUSP00000045093	220941589	IPI00918033	Hmgn2	high mobility group nucleosomal binding domain 2	30.62				1	OTTMUSP00000045093				1
Q60749	602251	IPI00458765	Khdrbs1	KH domain containing, RNA binding, signal transduction associated 1	0.33		0	0	1	Q60749		1
O35344	26340110	IPI00230429	Kpna3	karyopherin (importin) alpha 3	0.67			0.9	1	O35344		1
Q3UIG9	74147291	IPI00652012	Krr1	KRR1, small subunit (SSU) processome component, homolog (yeast)	0.27		0	0	1	Q3UIG9	1
XP_003084929	309262506	IPI00988291	LOC100502908	40S ribosomal protein S17-like	1.89				1	XP_003084929		1
XP_922368	82898629	IPI00986523	LOC637553	60S ribosomal protein L36-like	2.16				1	XP_922368		1
Q8BHY2	26342801	IPI00330054	Noc4l	nucleolar complex associated 4 homolog (S. cerevisiae)	0.69			0	1	Q8BHY2	1
Q3UFM5	74203878	IPI00652660	Nom1	nucleolar protein with MIF4G domain 1	0.14		0	0	1	Q3UFM5	1
Q8R3N1	19483890	IPI00353010	Nop14	NOP14 nucleolar protein	0.25	0	0	0	1	Q8R3N1	1
E9PVY5	74141166	IPI00655207	Pabpc4	Uncharacterized protein	0.58				1	E9PVY5		1
Q8BG81	26352494	IPI00229721	Poldip3	polymerase (DNA-directed), delta interacting protein 3	0.42			0.32	1	Q8BG81	1
Q80W00-1	26343289	IPI00330483	Ppp1r10	Isoform 1 of Serine/threonine-protein phosphatase 1 regulatory subunit 10	0.19				1	Q80W00-1			1
Q80W00-2	20987646	IPI00553250	Ppp1r10	Isoform 2 of Serine/threonine-protein phosphatase 1 regulatory subunit 10	0.19				1	Q80W00-2		1
Q76MZ3	13879272	IPI00310091	Ppp2r1a	protein phosphatase 2 (formerly 2A), regulatory subunit A (PR 65), alpha isoform	0.2			0.2	1	Q76MZ3	1
Q8CCF0-5	38494181	IPI00625183	Prpf31	Isoform 5 of U4/U6 small nuclear ribonucleoprotein Prp31	1.68				1	Q8CCF0-5	1
E9QKG5	28972614	IPI01007925	Prrc2c	proline-rich coiled-coil 2C	0.08				1	E9QKG5	1
Q8R326-1	74178197	IPI00321266	Pspc1	Isoform 1 of Paraspeckle component 1	0.5			0.4	1	Q8R326-1			1
Q8R326-2	20071204	IPI00857897	Pspc1	Isoform 2 of Paraspeckle component 1	0.56			0.45	1	Q8R326-2			1
P46061	31127291	IPI00467338	Rangap1	RAN GTPase activating protein 1	0.36		0	0.26	1	P46061		1
Q99KG3-2	26334773	IPI00468834	Rbm10	Isoform 2 of RNA-binding protein 10	0.15				1	Q99KG3-2	1
Q99KG3-3	74219368	IPI00776254	Rbm10	Isoform 3 of RNA-binding protein 10	0.14				1	Q99KG3-3	1
Q99KG3-1	74198465	IPI00116031	Rbm10	Isoform 1 of RNA-binding protein 10	0.14				1	Q99KG3-1	1
Q0VBL3	51593323	IPI00340815	Rbm15	RNA binding motif protein 15	0.11		0	0	1	Q0VBL3	1
Q91V81-1	14318704	IPI00853826	Rbm42	Isoform 1 of RNA-binding protein 42	0.67			0.47	1	Q91V81-1		1
Q91V81-2	15030077	IPI00126204	Rbm42	Isoform 2 of RNA-binding protein 42	0.67			0.47	1	Q91V81-2		1
Q9JJW6-2	26339222	IPI00377350	Refbp2	Isoform 2 of RNA and export factor-binding protein 2	0.78			1.15	1	Q9JJW6-2		1
Q3U319	74142858	IPI00621791	Rnf40	ring finger protein 40	0.1				1	Q3U319	1
D3YXT2	148700334	IPI00122598	Rpl10a-ps2	ribosomal protein L10A, pseudogene 2	0.58			0.58	1	D3YXT2		1
Q9D7S7-2	12843392	IPI00762362	Rpl22l1	Isoform 2 of 60S ribosomal protein L22-like 1	1				1	Q9D7S7-2	1
Q9D7S7-1	20072012	IPI00110724	Rpl22l1	Isoform 1 of 60S ribosomal protein L22-like 1	0.87				1	Q9D7S7-1	1
P62830	5354205	IPI00139780	Rpl23	ribosomal protein L23	1.37			1.37	1	P62830		1
D3YW68	148664458	IPI00672807	Rpl23a-ps1	ribosomal protein 23A, pseudogene 1	1.15		0	1.15	1	D3YW68		1
P63323	54006	IPI00554850	Rps12	40S ribosomal protein S12	1.37				1	P63323		1
OTTMUSP00000034041	309266403	IPI00225634	Rps12l1	ribosomal protein S12-like 1	1.37				1	OTTMUSP00000034041		1
XP_001472752	149258678	IPI00986500	Rps12l2	ribosomal protein S12-like 2	1.15				1	XP_001472752		1
P63276	148675000	IPI00465880	Rps17	ribosomal protein S17	2.98				1	P63276			1
Q9CQK2	12832521	IPI00465568	Rps24	ribosomal protein S24	1.85			1.31	1	Q9CQK2	1
Q9D1J3	74226724	IPI00133801	Sarnp	SAP domain-containing ribonucleoprotein	0.78			0.78	1	Q9D1J3		1
Q3UGZ4	51260895	IPI00134344	Sptbn2	spectrin beta, non-erythrocytic 2	0.04	0	0	0	1	Q3UGZ4	1
Q8CGB6-1	74190676	IPI00762785	Tenc1	Isoform 1 of Tensin-like C1 domain-containing phosphatase	0.1				1	Q8CGB6-1		1
Q8CGB6-3	23451453	IPI00848939	Tenc1	Isoform 3 of Tensin-like C1 domain-containing phosphatase	0.1				1	Q8CGB6-3	1
P40630-2	1575123	IPI00230512	Tfam	Isoform Nuclear of Transcription factor A, mitochondrial	0.44			0.44	1	P40630-2	1
P40630-1	26341192	IPI00112822	Tfam	Isoform Mitochondrial of Transcription factor A, mitochondrial	0.37			0.37	1	P40630-1	1
P21981	74150769	IPI00126861	Tgm2	transglutaminase 2, C polypeptide	0.22				1	P21981	1
Q9DCG9	16740612	IPI00120871	Trmt112	tRNA methyltransferase 11-2	1.37				1	Q9DCG9		1
Q5SWD9-3	74182962	IPI00875360	Tsr1	Isoform 3 of Pre-rRNA-processing protein TSR1 homolog	0.37				1	Q5SWD9-3	1
Q5SWD9-2	74182962	IPI00875206	Tsr1	Isoform 2 of Pre-rRNA-processing protein TSR1 homolog	0.28			0.28	1	Q5SWD9-2	1
NP_001159459	28972077	IPI00889927	Ubap2l	ubiquitin associated protein 2-like	0.82				1	NP_001159459		1
Q80X41-2	3406823	IPI00377355	Vrk1	Isoform 2 of Serine/threonine-protein kinase VRK1	0.62			1.15	1	Q80X41-2	1
Q80X41-3	26353734	IPI00132933	Vrk1	Isoform 3 of Serine/threonine-protein kinase VRK1	0.58			1.09	1	Q80X41-3	1
Q80X41-5	3406823	IPI00377358	Vrk1	Isoform 5 of Serine/threonine-protein kinase VRK1	0.58			1.09	1	Q80X41-5	1
Q80X41-1	26353734	IPI00132936	Vrk1	Isoform 1 of Serine/threonine-protein kinase VRK1	0.56			1.03	1	Q80X41-1	1
Q3TIV5-1	34368584	IPI00336958	Zc3h15	Zc3h15 Isoform 1 of Zinc finger CCCH domain-containing protein 15	0.43			0.3	1	Q3TIV5-1	1
									113
Proteins decreasing after L. major WT and L. mexicana infection (and Maj GP63-/-)					emPAI Values
Uniprot	gi Accession Number	IPI	Gene	Protein Name	Nil	Mex	Maj WT	Maj GP63-/-
F8WGM8	123298587	IPI00648420	Actg1	Actin, gamma, cytoplasmic 1	1466.8	463.16	463.16	999	1	F8WGM8		1
A2AQA7	123123505	IPI00755907	Aqr	Aquarius	0.2	0.08	0.11	0.14	1	A2AQA7	1
Q9CVB6	26361821	IPI00661414	Arpc2	actin related protein 2/3 complex, subunit 2	1.31	0.52	0.37	0.69	1	Q9CVB6		1
Q60865	1098569	IPI00757359	Caprin1	cell cycle associated protein 1	2.67	0.82	1.46	1.02	1	Q60865				1
Q8JZM7	20379598	IPI00170345	Cdc73	cell division cycle 73, Paf1/RNA polymerase II complex component	0.43	0.23	0.23	0.36	1	Q8JZM7	1
Q9WUM4	74188951	IPI00124820	Coro1c	coronin, actin binding protein 1C	1.78	0.41	0.67	1.35	1	Q9WUM4	1
P16381	14861844	IPI00133708	D1Pas1	DNA segment, Chr 1, Pasteur Institute 1	0.9	0.31	0	0.53	1	P16381	1
Q62167	219521150	IPI00230035	Ddx3x	DEAD/H (Asp-Glu-Ala-Asp/His) box polypeptide 3, X-linked	1.01	0.31	0	0.53	1	Q62167	1
Q62095	74141192	IPI00134371	Ddx3y	DEAD (Asp-Glu-Ala-Asp) box polypeptide 3, Y-linked	0.73	0.28	0	0.49	1	Q62095	1
Q7TSJ0	6625687	IPI00990173	Dnmt1	DNA methyltransferase (cytosine-5) 1	0.59	0.3	0.06	0.5	1	Q7TSJ0	1
P58252	74177803	IPI00466069	Eef2	eukaryotic translation elongation factor 2	1.49	0.37	0.81	1.04	1	P58252	1
Q8CIJ3	29835226	IPI00229859	Eif3b	eukaryotic translation initiation factor 3, subunit B	0.89	0.13	0.27	0.32	1	Q8CIJ3		1
P97855	60359872	IPI00130095	G3bp1	Ras-GTPase-activating protein SH3-domain binding protein 1	2.46	0.43	1.03	2.16	1	P97855				1
XP_003085984	309263161	IPI00986856	Gm10132	60S ribosomal protein L23a-like	5.31	1	1	5.31	1	XP_003085984		1
XP_001481205	309268740	IPI00971257	Gm10166	predicted pseudogene 10166	3.64	1.15	2.41	3.64	1	XP_001481205		1
P62245	149254145	IPI00621613	Gm10196	40S ribosomal protein S15a-like	1.51	1	1	1	1	P62245				1
E9PV77	309270053	IPI00607069	Gm10257	Gm10257 Histone H3	1.51	1	0	1	1	E9PV77	1
XP_003086934	309267049	IPI00989176	Gm10294	predicted pseudogene 10294	3.64	1.15	2.41	3.64	1	XP_003086934		1
D3Z1D6	149260643	IPI00754976	Gm10335	predicted gene 10335	6.94	2.16	2.16	6.94	1	D3Z1D6		1
XP_001476183	149266479	IPI00849847	Gm3362	predicted pseudogene 3362	7.11	1.85	1.85	7.11	1	XP_001476183		1
XP_001477595	149259021	IPI00849598	Gm3405	60S ribosomal protein L10-like	1.34	0.62	0.62	1.07	1	XP_001477595		1
D3YU45	149233872	IPI00848364	Gm3940	predicted gene 3940	6.74	1.78	2.59	9	1	D3YU45		1
XP_003084600	309264869	IPI00987717	Gm4332	40S ribosomal protein S20-like, partial	3.64	2.16	2.16	2.16	1	XP_003084600		1
XP_001480610	149262895	IPI00848436	Gm5633	mRNA turnover protein 4 homolog isoform 2	1.07	0.44	0.44	1.34	1	XP_001480610				1
P84244	149264718	IPI00551538	Gm6421	histone H3.3-like isoform 1	1.78	0	0	1.15	1	P84244	1
D3Z5J8	94388464	IPI00752639	Gm8112	Gm8112;Gm8158 Uncharacterized protein	3.64	1.15	1.61	4.62	1	D3Z5J8		1
D3Z5J9	94388474	IPI00752985	Gm8264	Gm8137;Gm8264 Uncharacterized protein	3.64	1.15	1.61	4.62	1	D3Z5J9		1
F8WH61	94388507	IPI00758298	Gm8290	Gm8290 60S ribosomal protein L23a-like	4.62	1.15	1.15	3.64	1	F8WH61		1
D3YXF9	149240882	IPI00605025	Gm8618	Gm8618 Uncharacterized protein	1	0	0	1	1	D3YXF9		1
XP_001004798	94392404	IPI00990959	Gm9178	predicted gene 9178	1	0.41	0.41	1	1	XP_001004798				1
P68040	74204616	IPI00317740	Gnb2l1	guanine nucleotide binding protein (G protein), beta polypeptide 2 like 1	4.78	3.16	2.73	3.64	1	P68040		1
Q810D6	29420420	IPI00123005	Grwd1	glutamate-rich WD repeat containing 1	1.45	0.67	0.67	0.9	1	Q810D6		1
NP_001160018	262331515	IPI00954304	Hmag1	high mobility group AT-hook 1	5.31	2.98	2.98	2.98	1	NP_001160018		1
NP_001160015	74146772	IPI00954313	Hmga1	high mobility group AT-hook 1	24.12	5.31	14.85	14.85	1	NP_001160015		1
P17095-2	74140515	IPI00314240	Hmga1-rs1	Hmga1 Isoform HMG-I of High mobility group protein HMG-I/HMG-Y	14.85	5.31	9	9	1	P17095-2		1
NP_084148	12859567	IPI00109813	Hnrnpa0	heterogeneous nuclear ribonucleoprotein A0	11.59	2.16	6.94	4.01	1	NP_084148		1
O88569	219519440	IPI00828488	Hnrnpa2b1	Isoform 1 of Heterogeneous nuclear ribonucleoproteins A2/B1	14.51	3.16	6.2	11.45	1	O88569				1
Q8VEK3	148681229	IPI00458583	Hnrnpu	heterogeneous nuclear ribonucleoprotein U	3.07	1.75	1.75	1.91	1	Q8VEK3	1
Q9Z1M8	4090247	IPI00130277	Ik	IK cytokine	0.5	0.33	0.33	0.5	1	Q9Z1M8	1
XP_003084798	309266179	IPI00990390	LOC100503854	40S ribosomal protein S23-like	1.51	1	1	1.51	1	XP_003084798	1
Q08288	12839441	IPI00113232	Lyar	Ly1 antibody reactive clone	9	5.66	4.82	7.73	1	Q08288	1
Q9D0I8	123229619	IPI00132578	Mrto4	MRT4, mRNA turnover 4, homolog (S. cerevisiae)	1.51	0.58	0.58	1.51	1	Q9D0I8				1
Q9CXK8	12834593	IPI00133555	Nip7	nuclear import 7 homolog (S. cerevisiae)	1.31	0.87	0.87	1.31	1	Q9CXK8	1
NP_001034441	37359744	IPI00720058	Nolc1	nucleolar and coiled-body phosphoprotein 1 isoform C	6.81	1.91	3.39	6.2	1	NP_001034441	1
Q99K48-1	12836308	IPI00320016	Nono	Isoform 1 of Non-POU domain-containing octamer-binding protein	2.86	0.37	0.27	3.89	1	Q99K48-1				1
Q8R3N1	19483890	IPI00353010	Nop14	NOP14 nucleolar protein	0.25	0	0	0	1	Q8R3N1	1
Q1HFZ0-1	118600701	IPI00894870	Nsun2	Isoform 1 of tRNA (cytosine(34)-C(5))-methyltransferase	0.74	0.2	0.45	0.51	1	Q1HFZ0-1		1
Q1HFZ0-2	94494607	IPI00850580	Nsun2	Isoform 2 of tRNA (cytosine(34)-C(5))-methyltransferase	0.63	0.16	0.34	0.41	1	Q1HFZ0-2		1
P62141	26354210	IPI00311873	Ppp1cb	protein phosphatase 1, catalytic subunit, beta isoform	1.4	0.55	0.93	1.15	1	P62141				1
P63087-1	26344936	IPI00123862	Ppp1cc	Isoform Gamma-1 of Serine/threonine-protein phosphatase PP1-gamma catalytic subunit	1.23	0.65	0.82	1.02	1	P63087-1				1
Q3T984	26336949	IPI00136883	Ptbp1	polypyrimidine tract binding protein 1	3.79	1.75	1.75	2.02	1	Q3T984		1
Q3UEB3-1	111185612	IPI00652919	Puf60	Isoform 1 of Poly(U)-binding-splicing factor PUF60	0.93	0.51	0.39	0.93	1	Q3UEB3-1				1
Q3UEB3-3	14714891	IPI00857642	Puf60	Isoform 3 of Poly(U)-binding-splicing factor PUF60	0.93	0.51	0.39	0.78	1	Q3UEB3-3	1
A2AFJ1	123223060	IPI00776339	Rbbp7	Retinoblastoma binding protein 7	2.65	1.05	1.37	1.05	1	A2AFJ1				1
OTTMUSP00000029672	220872596	IPI00857422	Rbm39	RNA binding motif protein 39	1.34	0.83	0.62	0.62	1	OTTMUSP00000029672				1
G8JL74	123230525	IPI00267224	Rod1	regulator of differentiation 1 isoform 1, Ptbp3 polypyrimidine tract binding protein 3	0.74	0.45	0.45	0.45	1	G8JL74	1
Q8BHD7-2	123230524	IPI00975110	Rod1	Isoform 2 of Regulator of differentiation 1	0.82	0.49	0.49	0.49	1	Q8BHD7-2		1
Q3THJ6	74212071	IPI00915054	Rpl10	ribosomal protein L10	1.45	0.67	0.67	1.15	1	Q3THJ6		1
P86048	242397462	IPI00340103	Rpl10l	ribosomal protein L10-like	0.9	0.47	0.47	0.67	1	P86048		1
Q6ZWZ7	149257513	IPI00755857	Rpl15	ribosomal protein L15	2.73	0.93	1.68	2.73	1	Q6ZWZ7		1
Q9CPR4	12847063	IPI00453768	Rpl17	ribosomal protein L17	3.64	1.15	2.41	3.64	1	Q9CPR4		1
P62751	74212389	IPI00461456	Rpl23a	60S ribosomal protein L23a	9	2.16	2.16	9	1	P62751		1
D3YWP3	148692922	IPI00874935	Rpl23a-ps3	ribosomal protein L23A, pseudogene 3	9	2.16	2.16	9	1	D3YWP3		1
OTTMUSP00000032535	26389943	IPI00880689	Rpl24	ribosomal protein L24	1.78	1.15	1.15	1.15	1	OTTMUSP00000032535				1
P51410	56541102	IPI00122413	Rpl9	ribosomal protein L9	2.83	1.61	1.61	1.61	1	P51410	1
P63325	74178158	IPI00112448	Rps10	ribosomal protein S10	3.92	1.42	1.89	1.89	1	P63325		1
Q9DB79	12836870	IPI00117569	Rps11	ribosomal protein S11	1.28	0.64	0.64	1.28	1	Q9DB79	1
P60867	15030141	IPI00323819	Rps20	ribosomal protein S20	3.64	2.16	2.16	2.16	1	P60867		1
Q9CZI5	12846275	IPI00131357	Rps23	ribosomal protein S23	2.16	1	1	1.51	1	Q9CZI5		1
Q9WTM5	74186746	IPI00123557	Ruvbl2	RuvB-like protein 2	0.56	0.35	0.35	0.35	1	Q9WTM5		1
Q99NB9	26352682	IPI00623284	Sf3b1	splicing factor 3b, subunit 1	1.57	0.65	0.86	1.35	1	Q99NB9	1
Q8QZY9	55391441	IPI00154082	Sf3b4	splicing factor 3b, subunit 4	2.51	0.87	0.87	0.87	1	Q8QZY9		1
Q8VIJ6	33585722	IPI00129430	Sfpq	splicing factor proline/glutamine rich (polypyrimidine tract binding protein associated)	3.44	0.72	1.11	4.44	1	Q8VIJ6	1
Q3UKJ7-1	74219350	IPI00331342	Smu1	Isoform 1 of WD40 repeat-containing protein SMU1	0.87	0.32	0.42	1.01	1	Q3UKJ7-1	1
P57784	7021537	IPI00170008	Snrpa1	small nuclear ribonucleoprotein polypeptide A'	4.41	1.51	2.41	4.41	1	P57784				1
Q3UGZ4	51260895	IPI00134344	Sptbn2	spectrin beta, non-erythrocytic 2	0.04	0	0	0	1	Q3UGZ4	1
Q6ZWQ0-1	52221184	IPI00845851	Syne2	Isoform 1 of Nesprin-2	0.02	0.01	0	0.02	1	Q6ZWQ0-1	1
O08784	2145149	IPI00115660	Tcof1	Treacher Collins Franceschetti syndrome 1, homolog	1.42	0.31	0.41	0.53	1	O08784	1
Q5SWD9-1	56205386	IPI00420546	Tsr1	Isoform 1 of Pre-rRNA-processing protein TSR1 homolog	0.33	0.15	0.15	0.21	1	Q5SWD9-1	1
Q01853	74140012	IPI00622235	Vcp	valosin containing protein	1.36	0.44	0.57	0.72	1	Q01853		1
A2AKJ2	123858291	IPI00751833	Vim	Vimentin	3.22	1.37	1.37	2.16	1	A2AKJ2		1
									81
									194
Proteins disappearing after L. mexicana infection only (not Maj WT but Maj GP63-/-)					emPAI Values
Uniprot	gi Accession Number	IPI	Gene	Protein Name	Nil	Mex	Maj WT	Maj GP63-/-
Q9CQE8	29387285	IPI00132456	2700060E02Rik	RIKEN cDNA 2700060E02 gene	0.55		0.73	0.39	1	Q9CQE8				1
P61164	26352988	IPI00113895	Actr1a	ARP1 actin-related protein 1A, centractin alpha	0.33		0.47	0.78	1	P61164	1
Q8R5C5	18606465	IPI00153990	Actr1b	ARP1 actin-related protein 1B, centractin beta	0.35		0.35	0.82	1	Q8R5C5		1
Q76KJ5	38602694	IPI00169700	Cd3eap	CD3E antigen, epsilon polypeptide associated protein	0.58		0.58		1	Q76KJ5	1
P63154	26354000	IPI00132376	Crnkl1	Crn, crooked neck-like 1 (Drosophila)	0.12		0.12	0.16	1	P63154		1
Q8BK63-1	28856144	IPI00330729	Csnk1a1	Isoform 1 of Casein kinase I isoform alpha	0.58		0.32	0.45	1	Q8BK63-1		1
Q8BK63-2	975691	IPI00467055	Csnk1a1	Isoform 2 of Casein kinase I isoform alpha	0.45		0.32	0.32	1	Q8BK63-2				1
Q99LI7	74227830	IPI00116929	Cstf3	cleavage stimulation factor, 3' pre-RNA, subunit 3	0.22		0.13	0.18	1	Q99LI7	1
Q62018-1	26333697	IPI00120919	Ctr9	Isoform 1 of RNA polymerase-associated protein CTR9 homolog	0.12		0.12	0	1	Q62018-1		1
F8WHR6	62089534	IPI00660556	Ddx46	DEAD (Asp-Glu-Ala-Asp) box polypeptide 46	0.24		0.11	0.24	1	F8WHR6	1
Q91WK2	74212115	IPI00128202	Eif3h	eukaryotic translation initiation factor 3, subunit H	3.28		0.44	0.83	1	Q91WK2	1
Q8QZY1	74207486	IPI00463573	Eif3l	eukaryotic translation initiation factor 3, subunit L	1.75		0.32	0.57	1	Q8QZY1	1
E9PYL9	149269674	IPI00474856	Gm10036	predicted gene 10036	0.85	0	0.85	0.85	1	E9PYL9	1
D3Z3K1	149251993	IPI00624735	Gm10288	predicted gene 10288	1.15	0	0.85	0.85	1	D3Z3K1	1
XP_003086408	309265002	IPI00990301	Gm12508	60S ribosomal protein L29-like	0.47		0.47		1	XP_003086408	1
XP_003086446	309265144	IPI00986086	Gm13004	60S ribosomal protein L31	1.37		1.37	1.37	1	XP_003086446	1
XP_001477376	149270995	IPI00990753	Gm14535	predicted pseudogene 14535	1.37		1.37		1	XP_001477376		1
XP_621465	82995066	IPI00606029	Gm16519	Gm16519 60S ribosomal protein L12-like	0.78		0.78		1	XP_621465				1
F6SSI5		IPI00875556	Gm4877	predicted gene 4877	0.41		0.41	0.41	1	F6SSI5		1
XP_001477396	149270415	IPI00850815	Gm5623	Gm5623 40S ribosomal protein S15a-like	0.85		0.85		1	XP_001477396				1
XP_486686	51772073	IPI00462975	Gm5637	actin-related protein 2/3 complex subunit 1B-like	0.58	0	0.58	0.41	1	XP_486686	1
XP_001002128	82965725	IPI00666485	Gm5963	40S ribosomal protein S21-like	1.68		1.68	1.68	1	XP_001002128		1
XP_899406	82998543	IPI00874588	Gm6747	predicted gene 6747	1.45		0.9	1.15	1	XP_899406				1
XP_003086072	309263449	IPI00990906	Gm6747	predicted gene 6747 isoform 2	1.61		0.78	1.61	1	XP_003086072				1
P49710	683481	IPI00117011	Hcls1	hematopoietic cell specific Lyn substrate 1	2.51		1.31	1.57	1	P49710		1
Q6ZQ58-1	74218388	IPI00929786	Larp1	Isoform 1 of La-related protein 1	0.16		0.21	0.12	1	Q6ZQ58-1	1
Q8BWW4	74202434	IPI00828620	Larp4	La ribonucleoprotein domain family, member 4	0.48		0.39	0.39	1	Q8BWW4		1
Q9D945-2	74177483	IPI00828854	Llph	Isoform 2 of Protein LLP homolog	1.68		1.68		1	Q9D945-2		1
Q9D945-1	26332380	IPI00112043	Llph	Isoform 1 of Protein LLP homolog	1.68		1.68		1	Q9D945-1		1
P60762-2	74214438	IPI00553815	Morf4l1	Gm6747; Isoform 2 of Mortality factor 4-like protein 1	1.45		0.9	1.15	1	P60762-2			1
P60762-1	12746239	IPI00278600	Morf4l1	Isoform 1 of Mortality factor 4-like protein 1	1.45		0.9	1.15	1	P60762-1	1
E9Q264	261245016	IPI00947579	Myh15	myosin, heavy chain 15	0.05		0.08		1	E9Q264	1
Q9JLV6-1	7108591	IPI00454118	Pnkp	Isoform 1 of Bifunctional polynucleotide phosphatase/kinase	0.58		0.58	0.36	1	Q9JLV6-1	1
Q9JLV6-2	34785469	IPI00124762	Pnkp	Isoform 2 of Bifunctional polynucleotide phosphatase/kinase	0.39		0.39	0.28	1	Q9JLV6-2	1
Q8K202-3	26341494	IPI00556836	Polr1e	Isoform 3 of DNA-directed RNA polymerase I subunit RPA49	0.47		0.33		1	Q8K202-3		1
Q8K202-2	21961555	IPI00120981	Polr1e	Isoform 2 of DNA-directed RNA polymerase I subunit RPA49	0.41		0.29		1	Q8K202-2		1
Q8K202-1	123230173	IPI00321912	Polr1e	Isoform 1 of DNA-directed RNA polymerase I subunit RPA49	0.37		0.27		1	Q8K202-1		1
Q8CCF0-4	71059707	IPI00459791	Prpf31	Isoform 4 of U4/U6 small nuclear ribonucleoprotein Prp31	1.15		1.15		1	Q8CCF0-4	1
Q8CCF0-2	71059707	IPI00742282	Prpf31	Isoform 2 of U4/U6 small nuclear ribonucleoprotein Prp31	0.56		0.43		1	Q8CCF0-2	1
Q8CCF0-1	26328907	IPI00331424	Prpf31	Isoform 1 of U4/U6 small nuclear ribonucleoprotein Prp31	0.53		0.41		1	Q8CCF0-1	1
E9QL13	148701115	IPI01008297	Rbm14	RNA binding motif protein 14	1.08		0.52	1.08	1	E9QL13		1
Q9CXW4	26354092	IPI00331461	Rpl11	ribosomal protein L11	1.15	0	0.85	0.85	1	Q9CXW4	1
D3YX33	148682565	IPI00339474	Rpl12-ps1	ribosomal protein L12, pseudogene 1	1		1		1	D3YX33				1
Q62203	10443237	IPI00918209	Sf3a2	Splicing factor 3A subunit 2	0.85		0.58	0.85	1	Q62203	1
P16254	148695961	IPI00132418	Srp14	signal recognition particle 14	1		1		1	P16254	1
Q62318-1	74211740	IPI00312128	Trim28	Isoform 1 of Transcription intermediary factor 1-beta	0.6		0.43	0.34	1	Q62318-1	1
E9Q8K5	74180525	IPI00986455	Ttn	titin	0.01		0.01	0.01	1	E9Q8K5	1
Q8BUJ6	123232581	IPI00604969	Ttn N2-A	titin isoform N2-A	0.01	0	0.01	0.01	1	Q8BUJ6		1
Q9D6F9	12851187	IPI00109073	Tubb4a	tubulin, beta 4A class IVA	1.34		0.62	1.07	1	Q9D6F9				1
Q60596	55391482	IPI00118139	Xrcc1	X-ray repair complementing defective repair in Chinese hamster cells 1	0.37		0.27	0.27	1	Q60596	1
Q9DBR1-1	26327149	IPI00120046	Xrn2	Isoform 1 of 5~-3~ exoribonuclease 2	0.13		0.13	0	1	Q9DBR1-1	1
Q497N3	71679965	IPI00623394	Ybx2	Y box protein 2	2.16		2.16		1	Q497N3				1
Q6NZF1	42490806	IPI00421162	Zc3h11a	zinc finger CCCH type containing 11A	0.2		0.15	0	1	Q6NZF1	1
Q9DB42	74142739	IPI00321357	Zfp593	zinc finger protein 593	6.2		2.73	4.18	1	Q9DB42	1
XP_003085548	309267288	IPI00989511	#N/A	- 60S ribosomal protein L17-like	1.51		0.85	1.51	1	XP_003085548		1
									55
Proteins decreasing after L. mexicana infection only (not Maj WT but Maj GP63-/-)					emPAI Values
Uniprot	gi Accession Number	IPI	Gene	Protein Name	Nil	Mex	Maj WT	Maj GP63-/-
Q91Z25	148687055	IPI00125143	Arpc1b	actin related protein 2/3 complex, subunit 1B	1.08	0.52	1.08	0.69	1	Q91Z25	1
Q9CWK3	13905246	IPI00109203	Cd2bp2	CD2 antigen (cytoplasmic tail) binding protein 2	2.16	1	2.98	1.51	1	Q9CWK3		1
Q6A068	50510485	IPI00284444	Cdc5l	cell division cycle 5-like (S. pombe)	1.9	0.98	2.03	1.78	1	Q6A068	1
Q68G78	51494815	IPI00753114	Csda	cold shock domain protein A	1.45	0.47	1.45	1.15	1	Q68G78	1
Q91VR5	74145343	IPI00127172	Ddx1	DEAD (Asp-Glu-Ala-Asp) box polypeptide 1	0.48	0.16	0.34	0	1	Q91VR5	1
Q3TB18	74142931	IPI00652895	Ddx39b	DEAD (Asp-Glu-Ala-Asp) box polypeptide 39B	0.78	0.41	0.78	0.58	1	Q3TB18	1
Q9DCH4	12833012	IPI00120914	Eif3f	eukaryotic translation initiation factor 3, subunit F	1.89	0.7		1.42	1	Q9DCH4		1
P97379-2	114108270	IPI00331295	G3bp2	Isoform B of Ras GTPase-activating protein-binding protein 2	0.62	0.33	0.47	0.78	1	P97379-2	1
E9PYL9	149269674	IPI00474856	Gm10036	predicted gene 10036	0.85	0	0.85	0.85	1	E9PYL9	1
XP_001474740	149251177	IPI00988790	Gm10071	60S ribosomal protein L13-like	2.36	1.34	1.98	1.98	1	XP_001474740	1
D3Z6C3	149265827	IPI00473521	Gm10119	predicted gene 10119	3.49	2.32	4.48	3.49	1	D3Z6C3	1
XP_003085935	309262972	IPI00990188	Gm10260	Gm10260 40S ribosomal protein S18-like	3.92	2.46	3.92	2.46	1	XP_003085935	1
D3Z3K1	149251993	IPI00624735	Gm10288	predicted gene 10288	1.15	0	0.85	0.85	1	D3Z3K1	1
XP_001475553	309270584	IPI00971268	Gm10362	predicted gene 10362	3.22	0.78	2.16	3.22	1	XP_001475553		1
XP_001480771	149255394	IPI00849174	Gm4604	60S ribosomal protein L36-like	4.18	2.73		2.73	1	XP_001480771				1
XP_486686	51772073	IPI00462975	Gm5637	actin-related protein 2/3 complex subunit 1B-like	0.58	0	0.58	0.41	1	XP_486686	1
NP_001159443	260304980	IPI00947561	Gm5803	predicted gene 5803	4.27	2.16	3.08	4.27	1	NP_001159443		1
XP_003085943	309263002	IPI00988066	Gm6421	histone H3.3-like	1.78	1.15		1.15	1	XP_003085943	1
XP_899061	82996042	IPI00665513	Gm6636	Gm6636 40S ribosomal protein S19-like	3.87	1.37	3.22	2.65	1	XP_899061		1
D3Z7W7	94395665	IPI00679159	Gm9000	predicted gene 9000	3.49	2.01	3.96	3.06	1	D3Z7W7	1
F6SVV1		IPI00850934	Gm9493	predicted gene 9493	6.02	1.89	6.02	6.02	1	F6SVV1		1
XP_003086287	309264552	IPI00985726	H3f3c	histone H3.3-like	1.51	1		1	1	XP_003086287	1
Q3UK83	219521468	IPI00553777	Hnrnpa1	heterogeneous nuclear ribonucleoprotein A1	10.16	4.18	7.96	10.16	1	Q3UK83		1
Q99020	148701716	IPI00117288	Hnrnpab	heterogeneous nuclear ribonucleoprotein A/B	6.63	4.08	5.66	5.66	1	Q99020				1
Q64369	532211	IPI00474439	Igf2bp3	insulin-like growth factor 2 mRNA binding protein 3	1.68	0.64	1.28	0.93	1	Q64369	1
Q9CXY6	18092651	IPI00318550	Ilf2	interleukin enhancer binding factor 2	5.16	3.28	3.83	2.79	1	Q9CXY6	1
XP_003085887	309262784	IPI00990110	LOC100503302	40S ribosomal protein S19-like	5.31	1.93	4.41	3.64	1	XP_003085887		1
NP_001182694	307691256	IPI00986933	LOC100504319	Gm13611 hypothetical protein LOC622534	4.18	2.73		2.73	1	NP_001182694				1
XP_003086861	309266782	IPI00875929	LOC100505056	40S ribosomal protein S19-like	4.18	1.68	3.39	2.73	1	XP_003086861		1
P35979	149274176	IPI00670378	LOC630855	60S ribosomal protein L12-like isoform 1	1.78	1.15	1.78	1.15	1	P35979				1
Q3V122	74210112	IPI00126396	Mcm7	minichromosome maintenance deficient 7 (S. cerevisiae)	1.15	0.72	0.8	0.8	1	Q3V122		1
P09405	74179984	IPI00317794	Ncl	nucleolin	8.54	5.25	7.29	6.54	1	P09405		1
Q99L48-1	74208223	IPI00881976	Nmd3	Isoform 1 of 60S ribosomal export protein NMD3	0.49	0.27	0.37	0.27	1	Q99L48-1		1
P50580	1167967	IPI00119305	Pa2g4	proliferation-associated 2G4	2.78	1.65	1.89	2.78	1	P50580		1
F8WHU5	31321923	IPI00845638	Pds5b	PDS5, regulator of cohesion maintenance, homolog B (S. cerevisiae)	0.4	0.17	0.4	0.28	1	F8WHU5	1
Q4VA53-2	74224893	IPI00776026	Pds5b	Isoform 2 of Sister chromatid cohesion protein PDS5 homolog B	0.54	0.19	0.54	0.24	1	Q4VA53-2	1
P62137	26324348	IPI00130185	Ppp1ca	protein phosphatase 1, catalytic subunit, alpha isoform	1.57	0.87	1.08	1.31	1	P62137		1
Q99KP6-1	26353860	IPI00480507	Prpf19	Isoform 1 of Pre-mRNA-processing factor 19	4.34	1.31	3.33	3.33	1	Q99KP6-1				1
Q922U1	26353144	IPI00331170	Prpf3	PRP3 pre-mRNA processing factor 3 homolog (yeast)	0.57	0.35	0.49	0.65	1	Q922U1	1
Q60972	148698255	IPI00828412	Rbbp4	retinoblastoma binding protein 4	2.65	1.74	2.16	1.37	1	Q60972	1
Q9CXW4	26354092	IPI00331461	Rpl11	ribosomal protein L11	1.15	0	0.85	0.85	1	Q9CXW4	1
P47963	12833027	IPI00224505	Rpl13	ribosomal protein L13	2.36	1.34	1.98	1.98	1	P47963	1
D3YX54	148704203	IPI00134097	Rpl13-ps3	ribosomal protein L13, pseudogene 3	1.64	1.07	1.64	1.34	1	D3YX54	1
OTTMUSP00000006144	56205563	IPI00649136	Rpl26	Ribosomal protein L26	2.46	1.42	3.92	3.92	1	OTTMUSP00000006144		1
D3Z3Q9	148704751	IPI00118166	Rpl26-ps2	ps2 Uncharacterized protein	1.61	0.78	2.83	2.83	1	D3Z3Q9		1
Q9JJI8	148702492	IPI00331121	Rpl38	ribosomal protein L38	30.62	4.62		30.62	1	Q9JJI8		1
P62918	1527178	IPI00137787	Rpl8	ribosomal protein L8	1.78	0.9	1.78	1.15	1	P62918	1
Q5CZY9	26353788	IPI00469918	Rps16	ribosomal protein S16	1.96	1.25	1.58	2.38	1	Q5CZY9		1
P62270	51980402	IPI00317590	Rps18	ribosomal protein S18	3.92	2.46	3.92	2.46	1	P62270	1
Q9CZX8	12858583	IPI00113241	Rps19	ribosomal protein S19	5.31	1.93	4.41	3.64	1	Q9CZX8		1
Q9CQR2	123283982	IPI00132950	Rps21	ribosomal protein S21	2.73	1.68	2.73	2.73	1	Q9CQR2		1
P97351	25123233	IPI00331345	Rps3a	ribosomal protein S3A	3.49	2.32	4.48	3.49	1	P97351	1
P62082	12805115	IPI00136984	Rps7	ribosomal protein S7	7.38	1.89	7.38	7.38	1	P62082		1
Q80UZ2-1	26325806	IPI00387439	Sdad1	Isoform 1 of Protein SDA1 homolog	0.57	0.35	0.57	0.49	1	Q80UZ2-1		1
NP_001107036	74194964	IPI00884509	Serbp1	serpine1 mRNA binding protein 1	6.2	2.73	4.78	4.78	1	NP_001107036	1
NP_084385	29144992	IPI00349401	Sf3b2	splicing factor 3b, subunit 2	0.89	0.48	0.89	0.71	1	NP_084385	1
Q78PY7	66840139	IPI00123129	Snd1	staphylococcal nuclease and tudor domain containing 1	2.52	1.37	1.74	2.16	1	Q78PY7		1
P27048	200992	IPI00114052	Snrpb	small nuclear ribonucleoprotein B	1.15	0.58	0.85	0.85	1	P27048				1
P63163	251642	IPI00128699	Snrpn	small nuclear ribonucleoprotein N	1.15	0.58	0.85	0.85	1	P63163				1
OTTMUSP00000032768	74218434	IPI00316133	Srp72	signal recognition particle 72	0.45	0.24	0.62	0.17	1	OTTMUSP00000032768				1
O08583-1	1916290	IPI00114407	Thoc4	Isoform 1 of THO complex subunit 4	1.93	1.15	1.51	2.98	1	O08583-1		1
Q8BUJ6	123232581	IPI00604969	Ttn N2-A	titin isoform N2-A	0.01	0	0.01	0.01	1	Q8BUJ6		1
P68372	53734646	IPI00169463	Tubb4b	tubulin, beta 4B class IVB	2.16	1.24	1.51	2.16	1	P68372				1
P99024	12846758	IPI00117352	Tubb5	tubulin, beta 5 class I	3.47	1.82	2.98	4.01	1	P99024				1
									64
									119
